# Supplementary material for: Cooperation of Two Metal Centers in a CO2 Electroreduction Catalyst: Flexible Electron Manipulation and Adaptive Coordination on a Dinuclear Cobalt Complex
Source: Adv Sci (Weinh). 2025 Oct 14;12(46):e08361. doi: 10.1002/advs.202508361 (PMC12697882; doi:10.1002/advs.202508361)
Supplement: Supplementary file 2 — Supporting DataFile [file ADVS-12-e08361-s001.zip]

Archive with 2 entries (2 files):
- Co2bpypz2_BPh4.cif
- CoNO3Hphpzpy2_NO3.cif
