# Supplementary material for: Cooperation of Two Metal Centers in a CO2 Electroreduction Catalyst: Flexible Electron Manipulation and Adaptive Coordination on a Dinuclear Cobalt Complex
Source: Adv Sci (Weinh). 2025 Oct 14;12(46):e08361. doi: 10.1002/advs.202508361 (PMC12697882; doi:10.1002/advs.202508361)
Supplement: Supplementary file 2 — Supporting DataFile [file ADVS-12-e08361-s001.zip › Co2bpypz2_BPh4.cif]

data_Co2bpypz2_BPh4
_audit_creation_date               2024-11-18
_audit_creation_method
;
Olex2 1.5
(compiled 2024.02.16 svn.r378c4104 for OlexSys, GUI svn.r6928)
;
_shelx_SHELXL_version_number       '2018/3'
_audit_contact_author_address      ?
_audit_contact_author_email        ?
_audit_contact_author_name         ''
_audit_contact_author_phone        ?
_publ_contact_author_id_orcid      ?
_publ_section_references
;
Dolomanov, O.V., Bourhis, L.J., Gildea, R.J, Howard, J.A.K. & Puschmann, H.
 (2009), J. Appl. Cryst. 42, 339-341.

Sheldrick, G.M. (2015). Acta Cryst. A71, 3-8.

Sheldrick, G.M. (2015). Acta Cryst. C71, 3-8.
;
_chemical_name_common              ?
_chemical_name_systematic          ?
_chemical_formula_moiety           'C30 H34 Co2 N8 O4, 2(C24 H20 B), C H4 O'
_chemical_formula_sum              'C79 H78 B2 Co2 N8 O5'
_chemical_formula_weight           1358.97
_chemical_melting_point            ?
loop_
  _atom_type_symbol
  _atom_type_description
  _atom_type_scat_dispersion_real
  _atom_type_scat_dispersion_imag
  _atom_type_scat_source
 'C' 'C' 0.0181 0.0091 'International Tables Vol C Tables 4.2.6.8 and 6.1.1.4'
 'H' 'H' 0.0000 0.0000 'International Tables Vol C Tables 4.2.6.8 and 6.1.1.4'
 'B' 'B' 0.0090 0.0039 'International Tables Vol C Tables 4.2.6.8 and 6.1.1.4'
 'Co' 'Co' -2.3653 3.6143
 'International Tables Vol C Tables 4.2.6.8 and 6.1.1.4'
 'N' 'N' 0.0311 0.0180 'International Tables Vol C Tables 4.2.6.8 and 6.1.1.4'
 'O' 'O' 0.0492 0.0322 'International Tables Vol C Tables 4.2.6.8 and 6.1.1.4'

_shelx_space_group_comment
;
The symmetry employed for this shelxl refinement is uniquely defined
by the following loop, which should always be used as a source of
symmetry information in preference to the above space-group names.
They are only intended as comments.
;
_space_group_crystal_system        'triclinic'
_space_group_IT_number             2
_space_group_name_H-M_alt          'P -1'
_space_group_name_Hall             '-P 1'
loop_
  _space_group_symop_operation_xyz
 'x, y, z'
 '-x, -y, -z'

_cell_length_a                     11.4357(4)
_cell_length_b                     12.8027(6)
_cell_length_c                     13.5356(5)
_cell_angle_alpha                  101.316(4)
_cell_angle_beta                   95.477(3)
_cell_angle_gamma                  114.981(4)
_cell_volume                       1725.59(13)
_cell_formula_units_Z              1
_cell_measurement_reflns_used      10753
_cell_measurement_temperature      100.00(10)
_cell_measurement_theta_max        74.6690
_cell_measurement_theta_min        3.3850
_shelx_estimated_absorpt_T_max     0.718
_shelx_estimated_absorpt_T_min     0.435
_exptl_absorpt_coefficient_mu      4.227
_exptl_absorpt_correction_T_max    1.00000
_exptl_absorpt_correction_T_min    0.88275
_exptl_absorpt_correction_type     multi-scan
_exptl_absorpt_process_details
;
CrysAlisPro 1.171.42.72a (Rigaku Oxford Diffraction, 2022)
Empirical absorption correction using spherical harmonics,
implemented in SCALE3 ABSPACK scaling algorithm.
;
_exptl_absorpt_special_details     ?
_exptl_crystal_colour              orange
_exptl_crystal_colour_primary      orange
_exptl_crystal_density_diffrn      1.308
_exptl_crystal_density_meas        ?
_exptl_crystal_density_method      ?
_exptl_crystal_description         prism
_exptl_crystal_F_000               712
_exptl_crystal_size_max            0.236
_exptl_crystal_size_mid            0.111
_exptl_crystal_size_min            0.084
_exptl_transmission_factor_max     ?
_exptl_transmission_factor_min     ?
_diffrn_reflns_av_R_equivalents    0.0333
_diffrn_reflns_av_unetI/netI       0.0335
_diffrn_reflns_Laue_measured_fraction_full  0.993
_diffrn_reflns_Laue_measured_fraction_max  0.955
_diffrn_reflns_limit_h_max         14
_diffrn_reflns_limit_h_min         -14
_diffrn_reflns_limit_k_max         15
_diffrn_reflns_limit_k_min         -9
_diffrn_reflns_limit_l_max         16
_diffrn_reflns_limit_l_min         -16
_diffrn_reflns_number              21715
_diffrn_reflns_point_group_measured_fraction_full  0.993
_diffrn_reflns_point_group_measured_fraction_max  0.955
_diffrn_reflns_theta_full          67.684
_diffrn_reflns_theta_max           76.352
_diffrn_reflns_theta_min           3.399
_diffrn_ambient_temperature        100.00(10)
_diffrn_detector_area_resol_mean   10.0000
_diffrn_detector_type              HyPix
_diffrn_measured_fraction_theta_full  0.993
_diffrn_measured_fraction_theta_max  0.955
_diffrn_measurement_details
;
List of Runs (angles in degrees, time in seconds):

  # Type    Start    End  Width  t~exp~   \w     \q     \k     \f   Frames
--------------------------------------------------------------------------
  1  \w    -68.00 -41.00   0.50    0.31    -- -104.00  77.00-120.00   54
  2  \w    -14.00  28.00   0.50    0.08    --  -44.38  38.00 -60.00   84
  3  \w    -16.00  32.00   0.50    0.08    --  -44.38  38.00   0.00   96
  4  \w     -6.00  31.00   0.50    0.08    --  -44.38  38.00  30.00   74
  5  \w    -14.00  29.00   0.50    0.08    --  -44.38  38.00 150.00   86
  6  \w     31.00  75.00   0.50    0.08    --   44.38-140.00 155.00   88
  7  \w     47.00  72.00   0.50    0.31    --  108.06-140.00 155.00   50
  8  \w     53.00  80.00   0.50    0.08    --   44.38-130.00 -30.00   54
  9  \w     34.00  86.00   0.50    0.31    --  108.06 -94.00-180.00  104
 10  \w     60.00  92.00   0.50    0.31    --  108.06 -94.00 -60.00   64
 11  \w     35.00  91.00   0.50    0.31    --  108.06 -94.00-120.00  112
 12  \w     59.00  85.00   0.50    0.31    --  108.06-130.00 -30.00   52
 13  \w     34.00  90.00   0.50    0.31    --  108.06 -94.00-150.00  112
 14  \w     35.00  92.00   0.50    0.31    --  108.06 -94.00   0.00  114
 15  \w     34.00  87.00   0.50    0.31    --  108.06 -94.00  60.00  106
 16  \w     39.00  92.00   0.50    0.31    --  108.06 -94.00 120.00  106
 17  \w     62.00  92.00   0.50    0.31    --  108.06 -94.00 150.00   60
 18  \w     35.00  92.00   0.50    0.31    --  108.06 -94.00  90.00  114
 19  \w     66.00  92.00   0.50    0.31    --  108.06 -94.00  30.00   52
 20  \w     35.00  75.00   0.50    0.31    --  108.06 -77.00 -60.00   80
 21  \w    -30.00   3.00   0.50    0.08    --   44.38 -38.00-180.00   66
 22  \w     40.00  72.00   0.50    0.31    --  108.06 -77.00   0.00   64
 23  \w     39.00  71.00   0.50    0.31    --  108.06 -77.00 120.00   64
 24  \w    111.00 138.00   0.50    0.31    --  108.06  15.00  90.00   54
 25  \w    150.00 175.00   0.50    0.31    --  108.06  77.00  30.00   50
 26  \w    109.00 134.00   0.50    0.31    --  108.06  77.00  30.00   50
 27  \w    102.00 128.00   0.50    0.31    --  108.06  15.00   0.00   52
 28  \w    106.00 135.00   0.50    0.31    --  108.06  15.00 -30.00   58
 29  \w    100.00 137.00   0.50    0.31    --  108.06  15.00-120.00   74
 30  \w     99.00 124.00   0.50    0.31    --  108.06 140.00-144.00   50
 31  \w    106.00 131.00   0.50    0.31    --  108.06 130.00  41.00   50
 32  \w    135.00 178.00   0.50    0.31    --  108.06 125.00 120.00   86
 33  \w   -109.00 -32.00   0.50    0.31    -- -104.00 140.00-144.00  154
 34  \w    -98.00 -24.00   0.50    0.08    --  -44.38 140.00-144.00  148
 35  \w    -91.00 -66.00   0.50    0.31    -- -104.00 130.00  41.00   50
 36  \w    -90.00 -20.00   0.50    0.08    --  -44.38 130.00  41.00  140
 37  \w   -129.00-103.00   0.50    0.31    -- -104.00 -15.00   0.00   52
 38  \w   -118.00 -50.00   0.50    0.08    --  -44.38 -46.00-118.68  136
 39  \w   -109.00 -35.00   0.50    0.08    --  -44.38 -48.00  18.19  148
 40  \w   -120.00 -95.00   0.50    0.31    -- -104.00 -38.00 145.15   50
 41  \w   -132.00-105.00   0.50    0.31    -- -104.00 -15.00 150.00   54
 42  \w   -172.00-140.00   0.50    0.31    -- -104.00 -38.00 145.15   64
 43  \w   -165.00 -93.00   0.50    0.31    -- -104.00 -45.00 110.72  144
 44  \w   -134.00 -99.00   0.50    0.31    -- -104.00 -15.00 120.00   70
 45  \w   -164.00 -96.00   0.50    0.31    -- -104.00 -35.00  28.89  136
 46  \w   -128.00 -95.00   0.50    0.31    -- -104.00 -15.00 -30.00   66
 47  \w   -123.00 -96.00   0.50    0.31    -- -104.00 -15.00-150.00   54
 48  \w   -128.00-103.00   0.50    0.31    -- -104.00-130.00 -30.00   50
 49  \w   -124.00 -90.00   0.50    0.31    -- -104.00-140.00 155.00   68
;
_diffrn_measurement_device         'four-circle diffractometer'
_diffrn_measurement_device_type    'XtaLAB Synergy R, DW system, HyPix'
_diffrn_measurement_method         '\w scans'
_diffrn_radiation_type             CuK\a
_diffrn_radiation_wavelength       1.54184
_diffrn_source                     ?
_reflns_Friedel_coverage           0.000
_reflns_Friedel_fraction_full      .
_reflns_Friedel_fraction_max       .
_reflns_number_gt                  6617
_reflns_number_total               6917
_reflns_special_details
;
 Reflections were merged by SHELXL according to the crystal
 class for the calculation of statistics and refinement.

 _reflns_Friedel_fraction is defined as the number of unique
 Friedel pairs measured divided by the number that would be
 possible theoretically, ignoring centric projections and
 systematic absences.
;
_reflns_threshold_expression       'I > 2\s(I)'
_computing_cell_refinement         'CrysAlisPro 1.171.42.72a (Rigaku OD, 2022)'
_computing_data_collection         'CrysAlisPro 1.171.42.72a (Rigaku OD, 2022)'
_computing_data_reduction          'CrysAlisPro 1.171.42.72a (Rigaku OD, 2022)'
_computing_molecular_graphics      'Olex2 1.5 (Dolomanov et al., 2009)'
_computing_publication_material    'Olex2 1.5 (Dolomanov et al., 2009)'
_computing_structure_refinement    'SHELXL 2018/3 (Sheldrick, 2015)'
_computing_structure_solution      'SHELXT  (Sheldrick, 2015)'
_refine_diff_density_max           0.473
_refine_diff_density_min           -0.326
_refine_diff_density_rms           0.045
_refine_ls_extinction_coef         0.00097(18)
_refine_ls_extinction_expression
 'Fc^*^=kFc[1+0.001xFc^2^\l^3^/sin(2\q)]^-1/4^'
_refine_ls_extinction_method       'SHELXL-2018/3 (Sheldrick 2018)'
_refine_ls_goodness_of_fit_ref     1.039
_refine_ls_hydrogen_treatment      mixed
_refine_ls_matrix_type             full
_refine_ls_number_parameters       465
_refine_ls_number_reflns           6917
_refine_ls_number_restraints       12
_refine_ls_R_factor_all            0.0414
_refine_ls_R_factor_gt             0.0397
_refine_ls_restrained_S_all        1.045
_refine_ls_shift/su_max            0.002
_refine_ls_shift/su_mean           0.000
_refine_ls_structure_factor_coef   Fsqd
_refine_ls_weighting_details
 'w=1/[\s^2^(Fo^2^)+(0.0445P)^2^+1.0102P] where P=(Fo^2^+2Fc^2^)/3'
_refine_ls_weighting_scheme        calc
_refine_ls_wR_factor_gt            0.0991
_refine_ls_wR_factor_ref           0.1001
_refine_special_details            ?
_olex2_refinement_description
;
1. Uiso/Uaniso restraints and constraints
Uanis(C15) \\sim Ueq, Uanis(C16) \\sim Ueq: with sigma of 0.005 and sigma for
terminal atoms of 0.01
2. Others
 Fixed Sof: C15(0.5) H15A(0.5) H15B(0.5) H15C(0.5) C17(0.5) H17A(0.5)
 H17B(0.5) H17C(0.5) O3(0.5) H8(0.5) C16(0.5) H16A(0.5) H16B(0.5) H16C(0.5)
3.a Aromatic/amide H refined with riding coordinates:
 C27(H27), C29(H29), C13(H13), C25(H25), C28(H28), C10(H10), C19(H19),
 C11(H11), C7(H7), C23(H23), C26(H26), C12(H12), C31(H31), C4(H4), C35(H35),
 C20(H20), C21(H21), C34(H34), C1(H1), C22(H22), C2(H2), C32(H32), C33(H33),
 C41(H41), C3(H3), C40(H40), C39(H39), C37(H37), C38(H38)
3.b Idealised Me refined as rotating group:
 C14(H14A,H14B,H14C), C15(H15A,H15B,H15C), C17(H17A,H17B,H17C), C16(H16A,H16B,
 H16C)
3.c Idealised tetrahedral OH refined as rotating group:
 O3(H8)
;
_atom_sites_solution_hydrogens     mixed
_atom_sites_solution_primary       dual
_atom_sites_solution_secondary     ?
loop_
  _atom_site_label
  _atom_site_type_symbol
  _atom_site_fract_x
  _atom_site_fract_y
  _atom_site_fract_z
  _atom_site_U_iso_or_equiv
  _atom_site_adp_type
  _atom_site_occupancy
  _atom_site_site_symmetry_order
  _atom_site_calc_flag
  _atom_site_refinement_flags_posn
  _atom_site_refinement_flags_adp
  _atom_site_refinement_flags_occupancy
  _atom_site_disorder_assembly
  _atom_site_disorder_group
 Co1 Co 1.06444(3) 0.61948(2) 0.64343(2) 0.02551(10) Uani 1 1 d . . . . .
 O1 O 1.21828(14) 0.76421(13) 0.61003(11) 0.0316(3) Uani 1 1 d . . . . .
 N4 N 0.98698(15) 0.74849(13) 0.69385(11) 0.0238(3) Uani 1 1 d . . . . .
 O2 O 0.92222(17) 0.50505(15) 0.71462(16) 0.0519(5) Uani 1 1 d . . . . .
 N3 N 0.92586(16) 0.58608(13) 0.51943(12) 0.0288(3) Uani 1 1 d . . . . .
 N1 N 0.78946(15) 0.37511(14) 0.23629(12) 0.0268(3) Uani 1 1 d . . . . .
 N2 N 0.88503(17) 0.50895(14) 0.42657(12) 0.0310(4) Uani 1 1 d . . . . .
 C24 C 0.31717(17) 0.07718(15) 0.62560(13) 0.0221(3) Uani 1 1 d . . . . .
 C27 C 0.18520(19) -0.07546(16) 0.42482(14) 0.0270(4) Uani 1 1 d . . . . .
 H27 H 0.141057 -0.125986 0.357811 0.032 Uiso 1 1 calc R U . . .
 C8 C 0.86152(17) 0.65350(15) 0.52364(14) 0.0229(3) Uani 1 1 d . . . . .
 C29 C 0.17976(17) 0.01045(16) 0.59857(13) 0.0238(3) Uani 1 1 d . . . . .
 H29 H 0.129067 0.016483 0.649094 0.029 Uiso 1 1 calc R U . . .
 C6 C 0.79403(17) 0.52744(15) 0.37130(14) 0.0243(4) Uani 1 1 d . . . . .
 C18 C 0.49128(17) 0.30589(16) 0.73275(14) 0.0235(3) Uani 1 1 d . . . . .
 C9 C 0.89420(17) 0.74377(15) 0.61994(14) 0.0225(3) Uani 1 1 d . . . . .
 C13 C 1.02114(19) 0.82946(16) 0.78387(14) 0.0276(4) Uani 1 1 d . . . . .
 H13 H 1.086379 0.833751 0.835719 0.033 Uiso 1 1 calc R U . . .
 C25 C 0.38497(18) 0.06170(17) 0.54688(14) 0.0265(4) Uani 1 1 d . . . . .
 H25 H 0.478428 0.103230 0.561708 0.032 Uiso 1 1 calc R U . . .
 C5 C 0.73969(17) 0.45280(16) 0.26624(14) 0.0244(4) Uani 1 1 d . . . . .
 C28 C 0.11440(18) -0.06457(16) 0.50027(14) 0.0265(4) Uani 1 1 d . . . . .
 H28 H 0.021090 -0.108222 0.485202 0.032 Uiso 1 1 calc R U . . .
 C10 C 0.83646(18) 0.82047(16) 0.63598(14) 0.0268(4) Uani 1 1 d . . . . .
 H10 H 0.772632 0.816096 0.582856 0.032 Uiso 1 1 calc R U . . .
 C36 C 0.49941(18) 0.11796(16) 0.78611(13) 0.0254(4) Uani 1 1 d . . . . .
 C19 C 0.55907(18) 0.39387(17) 0.82543(15) 0.0286(4) Uani 1 1 d . . . . .
 H19 H 0.548231 0.371391 0.888061 0.034 Uiso 1 1 calc R U . . .
 C11 C 0.8730(2) 0.90288(17) 0.72988(15) 0.0304(4) Uani 1 1 d . . . . .
 H11 H 0.834372 0.955709 0.742276 0.036 Uiso 1 1 calc R U . . .
 C7 C 0.77539(17) 0.61917(16) 0.43042(14) 0.0239(4) Uani 1 1 d . . . . .
 H7 H 0.717510 0.650815 0.411527 0.029 Uiso 1 1 calc R U . . .
 C23 C 0.51195(18) 0.34579(18) 0.64384(15) 0.0281(4) Uani 1 1 d . . . . .
 H23 H 0.469382 0.289929 0.578699 0.034 Uiso 1 1 calc R U . . .
 C30 C 0.30071(17) 0.17852(15) 0.81709(13) 0.0227(3) Uani 1 1 d . . . . .
 C26 C 0.32137(19) -0.01169(17) 0.44825(14) 0.0288(4) Uani 1 1 d . . . . .
 H26 H 0.371193 -0.018057 0.397124 0.035 Uiso 1 1 calc R U . . .
 C12 C 0.9667(2) 0.90766(17) 0.80588(15) 0.0300(4) Uani 1 1 d . . . . .
 H12 H 0.992929 0.963087 0.871403 0.036 Uiso 1 1 calc R U . . .
 C31 C 0.20863(19) 0.21898(17) 0.78910(16) 0.0297(4) Uani 1 1 d . . . . .
 H31 H 0.201899 0.234414 0.723480 0.036 Uiso 1 1 calc R U . . .
 C4 C 0.64362(19) 0.46068(18) 0.20104(14) 0.0298(4) Uani 1 1 d . . . . .
 H4 H 0.610266 0.515663 0.224228 0.036 Uiso 1 1 calc R U . . .
 C35 C 0.30500(18) 0.15860(18) 0.91505(14) 0.0302(4) Uani 1 1 d . . . . .
 H35 H 0.364873 0.130671 0.937958 0.036 Uiso 1 1 calc R U . . .
 C20 C 0.64146(19) 0.51252(18) 0.83037(17) 0.0354(4) Uani 1 1 d . . . . .
 H20 H 0.686323 0.568531 0.895126 0.042 Uiso 1 1 calc R U . . .
 C21 C 0.6577(2) 0.54850(19) 0.74061(19) 0.0376(5) Uani 1 1 d . . . . .
 H21 H 0.712594 0.629487 0.743126 0.045 Uiso 1 1 calc R U . . .
 C34 C 0.2249(2) 0.1781(2) 0.98052(15) 0.0380(5) Uani 1 1 d . . . . .
 H34 H 0.232174 0.164438 1.046826 0.046 Uiso 1 1 calc R U . . .
 C1 C 0.7450(2) 0.30657(18) 0.13921(15) 0.0324(4) Uani 1 1 d . . . . .
 H1 H 0.780569 0.253132 0.116702 0.039 Uiso 1 1 calc R U . . .
 C22 C 0.5932(2) 0.4652(2) 0.64742(18) 0.0362(5) Uani 1 1 d . . . . .
 H22 H 0.603890 0.488939 0.585301 0.043 Uiso 1 1 calc R U . . .
 C2 C 0.6498(2) 0.3099(2) 0.07000(15) 0.0366(5) Uani 1 1 d . . . . .
 H2 H 0.620744 0.259891 0.001776 0.044 Uiso 1 1 calc R U . . .
 C32 C 0.1273(2) 0.23734(18) 0.85286(18) 0.0373(5) Uani 1 1 d . . . . .
 H32 H 0.065987 0.263930 0.830193 0.045 Uiso 1 1 calc R U . . .
 C33 C 0.1352(2) 0.21693(19) 0.94982(17) 0.0391(5) Uani 1 1 d . . . . .
 H33 H 0.080061 0.229492 0.994059 0.047 Uiso 1 1 calc R U . . .
 C41 C 0.6355(2) 0.1786(2) 0.80194(17) 0.0364(5) Uani 1 1 d . . . . .
 H41 H 0.674053 0.252086 0.783698 0.044 Uiso 1 1 calc R U . . .
 C3 C 0.5980(2) 0.3878(2) 0.10286(15) 0.0361(5) Uani 1 1 d . . . . .
 H3 H 0.531250 0.390709 0.057622 0.043 Uiso 1 1 calc R U . . .
 C40 C 0.7188(2) 0.1368(2) 0.84346(17) 0.0399(5) Uani 1 1 d . . . . .
 H40 H 0.811422 0.181480 0.851656 0.048 Uiso 1 1 calc R U . . .
 C39 C 0.6687(2) 0.0332(2) 0.87217(18) 0.0429(5) Uani 1 1 d . . . . .
 H39 H 0.725133 0.005684 0.902070 0.051 Uiso 1 1 calc R U . . .
 B1 B 0.39987(19) 0.16785(18) 0.73943(15) 0.0223(4) Uani 1 1 d . . . . .
 C14 C 1.3397(2) 0.7702(2) 0.5844(2) 0.0511(6) Uani 1 1 d . . . . .
 H14A H 1.329720 0.747878 0.509499 0.077 Uiso 1 1 calc R U . . .
 H14B H 1.361909 0.715115 0.613620 0.077 Uiso 1 1 calc R U . . .
 H14C H 1.410161 0.851813 0.612756 0.077 Uiso 1 1 calc R U . . .
 C37 C 0.4520(2) 0.0105(2) 0.8136(2) 0.0479(6) Uani 1 1 d . . . . .
 H37 H 0.359411 -0.036969 0.802531 0.057 Uiso 1 1 calc R U . . .
 C38 C 0.5345(3) -0.0306(3) 0.8568(3) 0.0656(9) Uani 1 1 d . . . . .
 H38 H 0.497262 -0.103681 0.875845 0.079 Uiso 1 1 calc R U . . .
 C15 C 0.8824(7) 0.3736(5) 0.6700(5) 0.0555(15) Uani 0.5 1 d . U P A 1
 H15A H 0.883662 0.358644 0.596358 0.083 Uiso 0.5 1 calc R U P A 1
 H15B H 0.793406 0.325464 0.679778 0.083 Uiso 0.5 1 calc R U P A 1
 H15C H 0.944335 0.351718 0.705025 0.083 Uiso 0.5 1 calc R U P A 1
 C17 C 0.9255(7) 0.5502(8) 0.9022(6) 0.088(2) Uani 0.5 1 d . . P B -1
 H17A H 0.959140 0.535571 0.839639 0.132 Uiso 0.5 1 calc R U P B -1
 H17B H 0.955143 0.636166 0.928551 0.132 Uiso 0.5 1 calc R U P B -1
 H17C H 0.829000 0.508629 0.886166 0.132 Uiso 0.5 1 calc R U P B -1
 O3 O 0.971(2) 0.509(2) 0.9737(16) 0.243(7) Uani 0.5 1 d . . P B -1
 H8 H 0.932454 0.511472 1.023392 0.365 Uiso 0.5 1 calc R U P B -1
 C16 C 0.9060(8) 0.4025(8) 0.7388(9) 0.092(2) Uani 0.5 1 d . U P A 2
 H16A H 0.832000 0.334532 0.689542 0.138 Uiso 0.5 1 calc R U P A 2
 H16B H 0.887765 0.405751 0.808329 0.138 Uiso 0.5 1 calc R U P A 2
 H16C H 0.986444 0.393161 0.735980 0.138 Uiso 0.5 1 calc R U P A 2
 H5 H 1.211(3) 0.821(3) 0.597(2) 0.047(8) Uiso 1 1 d . . . . .
 H6 H 0.846(5) 0.506(5) 0.711(4) 0.14(2) Uiso 1 1 d . . . . .

loop_
  _atom_site_aniso_label
  _atom_site_aniso_U_11
  _atom_site_aniso_U_22
  _atom_site_aniso_U_33
  _atom_site_aniso_U_23
  _atom_site_aniso_U_13
  _atom_site_aniso_U_12
 Co1 0.03033(17) 0.01840(15) 0.02432(16) 0.00001(11) -0.00788(11) 0.01297(12)
 O1 0.0351(7) 0.0280(7) 0.0396(8) 0.0124(6) 0.0083(6) 0.0197(6)
 N4 0.0255(7) 0.0192(7) 0.0251(7) 0.0059(6) 0.0032(6) 0.0089(6)
 O2 0.0348(8) 0.0392(9) 0.0845(13) 0.0359(9) 0.0022(8) 0.0128(7)
 N3 0.0349(8) 0.0199(7) 0.0273(8) -0.0024(6) -0.0113(6) 0.0158(7)
 N1 0.0282(8) 0.0252(8) 0.0236(7) 0.0048(6) -0.0036(6) 0.0115(6)
 N2 0.0383(9) 0.0220(7) 0.0275(8) -0.0037(6) -0.0140(7) 0.0175(7)
 C24 0.0267(8) 0.0216(8) 0.0221(8) 0.0086(7) 0.0039(7) 0.0136(7)
 C27 0.0381(10) 0.0212(8) 0.0211(8) 0.0045(7) -0.0004(7) 0.0146(8)
 C8 0.0242(8) 0.0169(8) 0.0276(9) 0.0086(7) 0.0019(7) 0.0088(7)
 C29 0.0274(9) 0.0244(9) 0.0227(8) 0.0104(7) 0.0057(7) 0.0127(7)
 C6 0.0239(8) 0.0203(8) 0.0273(9) 0.0076(7) -0.0026(7) 0.0098(7)
 C18 0.0208(8) 0.0262(9) 0.0276(9) 0.0108(7) 0.0041(7) 0.0128(7)
 C9 0.0230(8) 0.0185(8) 0.0263(9) 0.0091(7) 0.0054(7) 0.0081(7)
 C13 0.0291(9) 0.0237(9) 0.0266(9) 0.0050(7) 0.0031(7) 0.0099(7)
 C25 0.0256(9) 0.0299(9) 0.0276(9) 0.0075(7) 0.0042(7) 0.0159(7)
 C5 0.0253(8) 0.0222(8) 0.0243(9) 0.0078(7) -0.0005(7) 0.0098(7)
 C28 0.0272(9) 0.0217(8) 0.0290(9) 0.0099(7) 0.0007(7) 0.0091(7)
 C10 0.0291(9) 0.0259(9) 0.0301(9) 0.0115(7) 0.0087(7) 0.0142(7)
 C36 0.0320(9) 0.0269(9) 0.0186(8) 0.0034(7) 0.0010(7) 0.0164(8)
 C19 0.0276(9) 0.0275(9) 0.0289(9) 0.0102(7) 0.0000(7) 0.0109(8)
 C11 0.0378(10) 0.0252(9) 0.0346(10) 0.0109(8) 0.0151(8) 0.0171(8)
 C7 0.0246(8) 0.0231(8) 0.0267(9) 0.0107(7) 0.0033(7) 0.0120(7)
 C23 0.0274(9) 0.0327(10) 0.0297(9) 0.0130(8) 0.0070(7) 0.0164(8)
 C30 0.0241(8) 0.0156(8) 0.0232(8) 0.0035(6) 0.0031(7) 0.0051(6)
 C26 0.0367(10) 0.0317(10) 0.0249(9) 0.0075(7) 0.0074(8) 0.0216(8)
 C12 0.0364(10) 0.0233(9) 0.0284(9) 0.0047(7) 0.0093(8) 0.0120(8)
 C31 0.0344(10) 0.0245(9) 0.0352(10) 0.0117(8) 0.0126(8) 0.0151(8)
 C4 0.0294(9) 0.0339(10) 0.0272(9) 0.0110(8) -0.0005(7) 0.0154(8)
 C35 0.0257(9) 0.0332(10) 0.0220(9) 0.0039(7) 0.0002(7) 0.0069(8)
 C20 0.0276(9) 0.0280(10) 0.0437(12) 0.0090(9) -0.0016(8) 0.0083(8)
 C21 0.0262(9) 0.0275(10) 0.0608(14) 0.0199(10) 0.0109(9) 0.0095(8)
 C34 0.0329(10) 0.0418(12) 0.0229(9) 0.0028(8) 0.0064(8) 0.0043(9)
 C1 0.0349(10) 0.0336(10) 0.0260(9) 0.0026(8) -0.0021(8) 0.0170(8)
 C22 0.0337(10) 0.0414(11) 0.0485(12) 0.0284(10) 0.0183(9) 0.0214(9)
 C2 0.0407(11) 0.0422(12) 0.0217(9) 0.0024(8) -0.0042(8) 0.0187(9)
 C32 0.0370(11) 0.0279(10) 0.0513(13) 0.0105(9) 0.0172(10) 0.0169(9)
 C33 0.0366(11) 0.0309(10) 0.0381(11) -0.0018(9) 0.0168(9) 0.0073(9)
 C41 0.0337(10) 0.0412(11) 0.0472(12) 0.0192(10) 0.0143(9) 0.0243(9)
 C3 0.0352(10) 0.0476(12) 0.0264(9) 0.0105(9) -0.0038(8) 0.0211(9)
 C40 0.0327(10) 0.0522(13) 0.0418(12) 0.0076(10) 0.0065(9) 0.0280(10)
 C39 0.0479(13) 0.0509(13) 0.0431(12) 0.0155(10) 0.0009(10) 0.0349(11)
 B1 0.0248(9) 0.0223(9) 0.0203(9) 0.0065(7) 0.0024(7) 0.0111(8)
 C14 0.0452(13) 0.0473(14) 0.0791(18) 0.0277(13) 0.0272(13) 0.0299(11)
 C37 0.0349(11) 0.0333(11) 0.0734(17) 0.0231(11) -0.0055(11) 0.0130(9)
 C38 0.0494(15) 0.0484(15) 0.107(2) 0.0436(16) -0.0014(15) 0.0234(12)
 C15 0.069(4) 0.028(2) 0.051(3) 0.010(2) 0.018(3) 0.004(2)
 C17 0.058(4) 0.097(5) 0.092(5) -0.012(4) 0.033(4) 0.032(4)
 O3 0.20(2) 0.222(14) 0.25(2) 0.063(16) -0.039(12) 0.053(14)
 C16 0.063(4) 0.082(5) 0.161(7) 0.071(5) 0.039(5) 0.041(4)

_geom_special_details
;
 All esds (except the esd in the dihedral angle between two l.s. planes)
 are estimated using the full covariance matrix.  The cell esds are taken
 into account individually in the estimation of esds in distances, angles
 and torsion angles; correlations between esds in cell parameters are only
 used when they are defined by crystal symmetry.  An approximate (isotropic)
 treatment of cell esds is used for estimating esds involving l.s. planes.
;
loop_
  _geom_bond_atom_site_label_1
  _geom_bond_atom_site_label_2
  _geom_bond_distance
  _geom_bond_site_symmetry_2
  _geom_bond_publ_flag
 Co1 O1 2.1118(15) . ?
 Co1 N4 2.2107(15) . ?
 Co1 O2 2.1356(18) . ?
 Co1 N3 2.0371(15) . ?
 Co1 N1 2.1876(15) 2_766 ?
 Co1 N2 2.0568(16) 2_766 ?
 O1 C14 1.437(3) . ?
 O1 H5 0.81(3) . ?
 N4 C9 1.360(2) . ?
 N4 C13 1.335(2) . ?
 O2 C15 1.519(6) . ?
 O2 C16 1.356(8) . ?
 O2 H6 0.87(5) . ?
 N3 N2 1.336(2) . ?
 N3 C8 1.347(2) . ?
 N1 C5 1.357(2) . ?
 N1 C1 1.341(2) . ?
 N2 C6 1.352(2) . ?
 C24 C29 1.402(2) . ?
 C24 C25 1.407(2) . ?
 C24 B1 1.646(3) . ?
 C27 H27 0.9500 . ?
 C27 C28 1.384(3) . ?
 C27 C26 1.386(3) . ?
 C8 C9 1.458(2) . ?
 C8 C7 1.391(2) . ?
 C29 H29 0.9500 . ?
 C29 C28 1.398(3) . ?
 C6 C5 1.455(2) . ?
 C6 C7 1.393(3) . ?
 C18 C19 1.402(3) . ?
 C18 C23 1.400(3) . ?
 C18 B1 1.657(3) . ?
 C9 C10 1.392(3) . ?
 C13 H13 0.9500 . ?
 C13 C12 1.387(3) . ?
 C25 H25 0.9500 . ?
 C25 C26 1.393(3) . ?
 C5 C4 1.393(2) . ?
 C28 H28 0.9500 . ?
 C10 H10 0.9500 . ?
 C10 C11 1.380(3) . ?
 C36 C41 1.386(3) . ?
 C36 B1 1.655(3) . ?
 C36 C37 1.392(3) . ?
 C19 H19 0.9500 . ?
 C19 C20 1.392(3) . ?
 C11 H11 0.9500 . ?
 C11 C12 1.385(3) . ?
 C7 H7 0.9500 . ?
 C23 H23 0.9500 . ?
 C23 C22 1.402(3) . ?
 C30 C31 1.408(3) . ?
 C30 C35 1.399(3) . ?
 C30 B1 1.647(3) . ?
 C26 H26 0.9500 . ?
 C12 H12 0.9500 . ?
 C31 H31 0.9500 . ?
 C31 C32 1.387(3) . ?
 C4 H4 0.9500 . ?
 C4 C3 1.371(3) . ?
 C35 H35 0.9500 . ?
 C35 C34 1.396(3) . ?
 C20 H20 0.9500 . ?
 C20 C21 1.383(3) . ?
 C21 H21 0.9500 . ?
 C21 C22 1.379(3) . ?
 C34 H34 0.9500 . ?
 C34 C33 1.379(3) . ?
 C1 H1 0.9500 . ?
 C1 C2 1.388(3) . ?
 C22 H22 0.9500 . ?
 C2 H2 0.9500 . ?
 C2 C3 1.385(3) . ?
 C32 H32 0.9500 . ?
 C32 C33 1.390(3) . ?
 C33 H33 0.9500 . ?
 C41 H41 0.9500 . ?
 C41 C40 1.398(3) . ?
 C3 H3 0.9500 . ?
 C40 H40 0.9500 . ?
 C40 C39 1.357(3) . ?
 C39 H39 0.9500 . ?
 C39 C38 1.372(4) . ?
 C14 H14A 0.9800 . ?
 C14 H14B 0.9800 . ?
 C14 H14C 0.9800 . ?
 C37 H37 0.9500 . ?
 C37 C38 1.393(3) . ?
 C38 H38 0.9500 . ?
 C15 H15A 0.9800 . ?
 C15 H15B 0.9800 . ?
 C15 H15C 0.9800 . ?
 C17 H17A 0.9800 . ?
 C17 H17B 0.9800 . ?
 C17 H17C 0.9800 . ?
 C17 O3 1.347(15) . ?
 O3 H8 0.8400 . ?
 C16 H16A 0.9800 . ?
 C16 H16B 0.9800 . ?
 C16 H16C 0.9800 . ?

loop_
  _geom_angle_atom_site_label_1
  _geom_angle_atom_site_label_2
  _geom_angle_atom_site_label_3
  _geom_angle
  _geom_angle_site_symmetry_1
  _geom_angle_site_symmetry_3
  _geom_angle_publ_flag
 O1 Co1 N4 85.02(5) . . ?
 O1 Co1 O2 165.31(7) . . ?
 O1 Co1 N1 87.70(6) . 2_766 ?
 O2 Co1 N4 85.92(7) . . ?
 O2 Co1 N1 85.27(6) . 2_766 ?
 N3 Co1 O1 96.38(6) . . ?
 N3 Co1 N4 76.38(6) . . ?
 N3 Co1 O2 92.69(7) . . ?
 N3 Co1 N1 170.00(6) . 2_766 ?
 N3 Co1 N2 93.97(6) . 2_766 ?
 N1 Co1 N4 113.16(6) 2_766 . ?
 N2 Co1 O1 95.94(7) 2_766 . ?
 N2 Co1 N4 170.35(6) 2_766 . ?
 N2 Co1 O2 94.93(8) 2_766 . ?
 N2 Co1 N1 76.48(6) 2_766 2_766 ?
 Co1 O1 H5 124(2) . . ?
 C14 O1 Co1 127.54(13) . . ?
 C14 O1 H5 107(2) . . ?
 C9 N4 Co1 113.35(11) . . ?
 C13 N4 Co1 128.98(13) . . ?
 C13 N4 C9 117.65(16) . . ?
 Co1 O2 H6 118(4) . . ?
 C15 O2 Co1 113.2(3) . . ?
 C15 O2 H6 102(4) . . ?
 C16 O2 Co1 131.9(4) . . ?
 C16 O2 H6 106(4) . . ?
 N2 N3 Co1 132.29(12) . . ?
 N2 N3 C8 108.76(14) . . ?
 C8 N3 Co1 118.89(12) . . ?
 C5 N1 Co1 113.98(11) . 2_766 ?
 C1 N1 Co1 128.54(13) . 2_766 ?
 C1 N1 C5 117.47(16) . . ?
 N3 N2 Co1 133.73(12) . 2_766 ?
 N3 N2 C6 108.08(15) . . ?
 C6 N2 Co1 118.16(12) . 2_766 ?
 C29 C24 C25 115.08(16) . . ?
 C29 C24 B1 125.01(15) . . ?
 C25 C24 B1 119.91(15) . . ?
 C28 C27 H27 120.4 . . ?
 C28 C27 C26 119.17(17) . . ?
 C26 C27 H27 120.4 . . ?
 N3 C8 C9 116.47(15) . . ?
 N3 C8 C7 109.68(16) . . ?
 C7 C8 C9 133.84(16) . . ?
 C24 C29 H29 118.7 . . ?
 C28 C29 C24 122.63(17) . . ?
 C28 C29 H29 118.7 . . ?
 N2 C6 C5 116.13(16) . . ?
 N2 C6 C7 109.81(16) . . ?
 C7 C6 C5 134.05(16) . . ?
 C19 C18 B1 117.66(15) . . ?
 C23 C18 C19 115.02(17) . . ?
 C23 C18 B1 127.31(16) . . ?
 N4 C9 C8 114.84(15) . . ?
 N4 C9 C10 121.93(16) . . ?
 C10 C9 C8 123.22(16) . . ?
 N4 C13 H13 118.2 . . ?
 N4 C13 C12 123.65(18) . . ?
 C12 C13 H13 118.2 . . ?
 C24 C25 H25 118.5 . . ?
 C26 C25 C24 123.03(17) . . ?
 C26 C25 H25 118.5 . . ?
 N1 C5 C6 115.23(15) . . ?
 N1 C5 C4 122.39(17) . . ?
 C4 C5 C6 122.38(17) . . ?
 C27 C28 C29 120.20(17) . . ?
 C27 C28 H28 119.9 . . ?
 C29 C28 H28 119.9 . . ?
 C9 C10 H10 120.4 . . ?
 C11 C10 C9 119.25(17) . . ?
 C11 C10 H10 120.4 . . ?
 C41 C36 B1 123.67(17) . . ?
 C41 C36 C37 114.28(18) . . ?
 C37 C36 B1 122.05(17) . . ?
 C18 C19 H19 118.3 . . ?
 C20 C19 C18 123.35(18) . . ?
 C20 C19 H19 118.3 . . ?
 C10 C11 H11 120.4 . . ?
 C10 C11 C12 119.19(18) . . ?
 C12 C11 H11 120.4 . . ?
 C8 C7 C6 103.67(15) . . ?
 C8 C7 H7 128.2 . . ?
 C6 C7 H7 128.2 . . ?
 C18 C23 H23 118.8 . . ?
 C18 C23 C22 122.39(19) . . ?
 C22 C23 H23 118.8 . . ?
 C31 C30 B1 119.55(15) . . ?
 C35 C30 C31 114.89(17) . . ?
 C35 C30 B1 125.39(16) . . ?
 C27 C26 C25 119.87(17) . . ?
 C27 C26 H26 120.1 . . ?
 C25 C26 H26 120.1 . . ?
 C13 C12 H12 120.8 . . ?
 C11 C12 C13 118.31(18) . . ?
 C11 C12 H12 120.8 . . ?
 C30 C31 H31 118.5 . . ?
 C32 C31 C30 123.06(19) . . ?
 C32 C31 H31 118.5 . . ?
 C5 C4 H4 120.5 . . ?
 C3 C4 C5 118.91(19) . . ?
 C3 C4 H4 120.5 . . ?
 C30 C35 H35 118.7 . . ?
 C34 C35 C30 122.67(19) . . ?
 C34 C35 H35 118.7 . . ?
 C19 C20 H20 120.1 . . ?
 C21 C20 C19 119.7(2) . . ?
 C21 C20 H20 120.1 . . ?
 C20 C21 H21 120.4 . . ?
 C22 C21 C20 119.11(19) . . ?
 C22 C21 H21 120.4 . . ?
 C35 C34 H34 119.7 . . ?
 C33 C34 C35 120.60(19) . . ?
 C33 C34 H34 119.7 . . ?
 N1 C1 H1 118.4 . . ?
 N1 C1 C2 123.24(19) . . ?
 C2 C1 H1 118.4 . . ?
 C23 C22 H22 119.8 . . ?
 C21 C22 C23 120.38(19) . . ?
 C21 C22 H22 119.8 . . ?
 C1 C2 H2 120.8 . . ?
 C3 C2 C1 118.36(19) . . ?
 C3 C2 H2 120.8 . . ?
 C31 C32 H32 119.9 . . ?
 C31 C32 C33 120.1(2) . . ?
 C33 C32 H32 119.9 . . ?
 C34 C33 C32 118.64(19) . . ?
 C34 C33 H33 120.7 . . ?
 C32 C33 H33 120.7 . . ?
 C36 C41 H41 118.4 . . ?
 C36 C41 C40 123.2(2) . . ?
 C40 C41 H41 118.4 . . ?
 C4 C3 C2 119.60(18) . . ?
 C4 C3 H3 120.2 . . ?
 C2 C3 H3 120.2 . . ?
 C41 C40 H40 119.6 . . ?
 C39 C40 C41 120.7(2) . . ?
 C39 C40 H40 119.6 . . ?
 C40 C39 H39 120.9 . . ?
 C40 C39 C38 118.1(2) . . ?
 C38 C39 H39 120.9 . . ?
 C24 B1 C18 112.04(14) . . ?
 C24 B1 C36 107.75(14) . . ?
 C24 B1 C30 111.62(14) . . ?
 C36 B1 C18 108.01(14) . . ?
 C30 B1 C18 105.51(14) . . ?
 C30 B1 C36 111.90(14) . . ?
 O1 C14 H14A 109.5 . . ?
 O1 C14 H14B 109.5 . . ?
 O1 C14 H14C 109.5 . . ?
 H14A C14 H14B 109.5 . . ?
 H14A C14 H14C 109.5 . . ?
 H14B C14 H14C 109.5 . . ?
 C36 C37 H37 118.6 . . ?
 C36 C37 C38 122.8(2) . . ?
 C38 C37 H37 118.6 . . ?
 C39 C38 C37 120.8(2) . . ?
 C39 C38 H38 119.6 . . ?
 C37 C38 H38 119.6 . . ?
 O2 C15 H15A 109.5 . . ?
 O2 C15 H15B 109.5 . . ?
 O2 C15 H15C 109.5 . . ?
 H15A C15 H15B 109.5 . . ?
 H15A C15 H15C 109.5 . . ?
 H15B C15 H15C 109.5 . . ?
 H17A C17 H17B 109.5 . . ?
 H17A C17 H17C 109.5 . . ?
 H17B C17 H17C 109.5 . . ?
 O3 C17 H17A 109.5 . . ?
 O3 C17 H17B 109.5 . . ?
 O3 C17 H17C 109.5 . . ?
 C17 O3 H8 109.5 . . ?
 O2 C16 H16A 109.5 . . ?
 O2 C16 H16B 109.5 . . ?
 O2 C16 H16C 109.5 . . ?
 H16A C16 H16B 109.5 . . ?
 H16A C16 H16C 109.5 . . ?
 H16B C16 H16C 109.5 . . ?

loop_
  _geom_torsion_atom_site_label_1
  _geom_torsion_atom_site_label_2
  _geom_torsion_atom_site_label_3
  _geom_torsion_atom_site_label_4
  _geom_torsion
  _geom_torsion_site_symmetry_1
  _geom_torsion_site_symmetry_2
  _geom_torsion_site_symmetry_3
  _geom_torsion_site_symmetry_4
  _geom_torsion_publ_flag
 Co1 N4 C9 C8 1.49(18) . . . . ?
 Co1 N4 C9 C10 -178.08(13) . . . . ?
 Co1 N4 C13 C12 178.71(14) . . . . ?
 Co1 N3 N2 Co1 0.8(3) . . . 2_766 ?
 Co1 N3 N2 C6 -177.26(14) . . . . ?
 Co1 N3 C8 C9 -2.0(2) . . . . ?
 Co1 N3 C8 C7 177.82(12) . . . . ?
 Co1 N1 C5 C6 1.4(2) 2_766 . . . ?
 Co1 N1 C5 C4 -178.67(14) 2_766 . . . ?
 Co1 N1 C1 C2 178.88(16) 2_766 . . . ?
 Co1 N2 C6 C5 0.3(2) 2_766 . . . ?
 Co1 N2 C6 C7 -178.51(12) 2_766 . . . ?
 N4 C9 C10 C11 -0.8(3) . . . . ?
 N4 C13 C12 C11 -1.0(3) . . . . ?
 N3 N2 C6 C5 178.70(16) . . . . ?
 N3 N2 C6 C7 -0.1(2) . . . . ?
 N3 C8 C9 N4 0.2(2) . . . . ?
 N3 C8 C9 C10 179.79(17) . . . . ?
 N3 C8 C7 C6 -0.2(2) . . . . ?
 N1 C5 C4 C3 -0.3(3) . . . . ?
 N1 C1 C2 C3 0.0(3) . . . . ?
 N2 N3 C8 C9 -179.74(16) . . . . ?
 N2 N3 C8 C7 0.1(2) . . . . ?
 N2 C6 C5 N1 -1.2(2) . . . . ?
 N2 C6 C5 C4 178.91(18) . . . . ?
 N2 C6 C7 C8 0.2(2) . . . . ?
 C24 C29 C28 C27 0.0(3) . . . . ?
 C24 C25 C26 C27 -1.4(3) . . . . ?
 C8 N3 N2 Co1 178.02(14) . . . 2_766 ?
 C8 N3 N2 C6 0.0(2) . . . . ?
 C8 C9 C10 C11 179.69(17) . . . . ?
 C29 C24 C25 C26 1.7(3) . . . . ?
 C29 C24 B1 C18 -121.99(18) . . . . ?
 C29 C24 B1 C36 119.34(18) . . . . ?
 C29 C24 B1 C30 -3.9(2) . . . . ?
 C6 C5 C4 C3 179.58(18) . . . . ?
 C18 C19 C20 C21 1.0(3) . . . . ?
 C18 C23 C22 C21 0.7(3) . . . . ?
 C9 N4 C13 C12 0.5(3) . . . . ?
 C9 C8 C7 C6 179.64(19) . . . . ?
 C9 C10 C11 C12 0.2(3) . . . . ?
 C13 N4 C9 C8 179.99(15) . . . . ?
 C13 N4 C9 C10 0.4(3) . . . . ?
 C25 C24 C29 C28 -1.0(2) . . . . ?
 C25 C24 B1 C18 58.4(2) . . . . ?
 C25 C24 B1 C36 -60.2(2) . . . . ?
 C25 C24 B1 C30 176.52(15) . . . . ?
 C5 N1 C1 C2 -1.5(3) . . . . ?
 C5 C6 C7 C8 -178.3(2) . . . . ?
 C5 C4 C3 C2 -1.2(3) . . . . ?
 C28 C27 C26 C25 0.3(3) . . . . ?
 C10 C11 C12 C13 0.6(3) . . . . ?
 C36 C41 C40 C39 -1.0(4) . . . . ?
 C36 C37 C38 C39 -1.5(5) . . . . ?
 C19 C18 C23 C22 -0.7(3) . . . . ?
 C19 C18 B1 C24 175.34(15) . . . . ?
 C19 C18 B1 C36 -66.13(19) . . . . ?
 C19 C18 B1 C30 53.69(19) . . . . ?
 C19 C20 C21 C22 -1.0(3) . . . . ?
 C7 C8 C9 N4 -179.61(18) . . . . ?
 C7 C8 C9 C10 0.0(3) . . . . ?
 C7 C6 C5 N1 177.28(19) . . . . ?
 C7 C6 C5 C4 -2.6(3) . . . . ?
 C23 C18 C19 C20 -0.1(3) . . . . ?
 C23 C18 B1 C24 -6.3(2) . . . . ?
 C23 C18 B1 C36 112.25(19) . . . . ?
 C23 C18 B1 C30 -127.94(18) . . . . ?
 C30 C31 C32 C33 0.7(3) . . . . ?
 C30 C35 C34 C33 0.9(3) . . . . ?
 C26 C27 C28 C29 0.4(3) . . . . ?
 C31 C30 C35 C34 -0.4(3) . . . . ?
 C31 C30 B1 C24 -58.8(2) . . . . ?
 C31 C30 B1 C18 63.15(19) . . . . ?
 C31 C30 B1 C36 -179.64(16) . . . . ?
 C31 C32 C33 C34 -0.2(3) . . . . ?
 C35 C30 C31 C32 -0.4(3) . . . . ?
 C35 C30 B1 C24 126.11(18) . . . . ?
 C35 C30 B1 C18 -111.96(18) . . . . ?
 C35 C30 B1 C36 5.3(2) . . . . ?
 C35 C34 C33 C32 -0.6(3) . . . . ?
 C20 C21 C22 C23 0.2(3) . . . . ?
 C1 N1 C5 C6 -178.26(17) . . . . ?
 C1 N1 C5 C4 1.6(3) . . . . ?
 C1 C2 C3 C4 1.4(3) . . . . ?
 C41 C36 B1 C24 113.2(2) . . . . ?
 C41 C36 B1 C18 -8.0(2) . . . . ?
 C41 C36 B1 C30 -123.72(19) . . . . ?
 C41 C36 C37 C38 2.1(4) . . . . ?
 C41 C40 C39 C38 1.7(4) . . . . ?
 C40 C39 C38 C37 -0.5(5) . . . . ?
 B1 C24 C29 C28 179.43(16) . . . . ?
 B1 C24 C25 C26 -178.72(16) . . . . ?
 B1 C18 C19 C20 178.46(18) . . . . ?
 B1 C18 C23 C22 -179.15(17) . . . . ?
 B1 C36 C41 C40 178.61(19) . . . . ?
 B1 C36 C37 C38 -177.4(3) . . . . ?
 B1 C30 C31 C32 -175.97(18) . . . . ?
 B1 C30 C35 C34 174.87(17) . . . . ?
 C37 C36 C41 C40 -0.9(3) . . . . ?
 C37 C36 B1 C24 -67.3(2) . . . . ?
 C37 C36 B1 C18 171.49(19) . . . . ?
 C37 C36 B1 C30 55.8(2) . . . . ?

_shelx_res_file
;
TITL 231219_1st_co2nbph4_auto_a.res in P-1
    231219_1st_co2nbph4_auto.res
    created by SHELXL-2018/3 at 13:54:46 on 18-Nov-2024
REM Old TITL 231219_1st_Co2NBPh4_auto in P-1
REM SHELXT solution in P-1: R1 0.152, Rweak 0.026, Alpha 0.066
REM <I/s> 0.000 for 0 systematic absences, Orientation as input
REM Formula found by SHELXT: C20 N2 Co
CELL 1.54184 11.435699 12.802707 13.535628 101.3164 95.4768 114.981
ZERR 1 0.00039 0.000567 0.000519 0.0035 0.003 0.0038
LATT 1
SFAC C H B Co N O
UNIT 79 78 2 2 8 5
ISOR 0.005 0.01 C15 C16

L.S. 20
PLAN  4
SIZE 0.084 0.111 0.236
TEMP -173.15(10)
CONF
MORE -1
BOND $H
fmap 2
acta
REM <olex2.extras>
REM <HklSrc "%.\\231219_1st_co2nbph4_auto.hkl">
REM </olex2.extras>

WGHT    0.044500    1.010200
EXTI    0.000975
FVAR       1.88787
CO1   4    1.064442    0.619479    0.643431    11.00000    0.03033    0.01840 =
         0.02432    0.00001   -0.00788    0.01297
O1    6    1.218276    0.764206    0.610032    11.00000    0.03507    0.02796 =
         0.03960    0.01244    0.00830    0.01975
N4    5    0.986980    0.748487    0.693850    11.00000    0.02550    0.01922 =
         0.02513    0.00589    0.00318    0.00892
O2    6    0.922224    0.505045    0.714621    11.00000    0.03476    0.03916 =
         0.08450    0.03588    0.00222    0.01284
N3    5    0.925865    0.586085    0.519428    11.00000    0.03490    0.01994 =
         0.02734   -0.00239   -0.01133    0.01583
N1    5    0.789458    0.375112    0.236286    11.00000    0.02820    0.02525 =
         0.02357    0.00475   -0.00364    0.01149
N2    5    0.885026    0.508949    0.426568    11.00000    0.03834    0.02196 =
         0.02749   -0.00367   -0.01404    0.01750
C24   1    0.317175    0.077175    0.625598    11.00000    0.02673    0.02156 =
         0.02212    0.00863    0.00387    0.01364
C27   1    0.185203   -0.075456    0.424820    11.00000    0.03815    0.02116 =
         0.02111    0.00446   -0.00036    0.01462
AFIX  43
H27   2    0.141057   -0.125986    0.357811    11.00000   -1.20000
AFIX   0

C8    1    0.861517    0.653501    0.523642    11.00000    0.02419    0.01689 =
         0.02759    0.00858    0.00192    0.00881
C29   1    0.179761    0.010452    0.598570    11.00000    0.02743    0.02441 =
         0.02267    0.01039    0.00573    0.01269
AFIX  43
H29   2    0.129067    0.016483    0.649094    11.00000   -1.20000
AFIX   0

C6    1    0.794029    0.527444    0.371298    11.00000    0.02391    0.02030 =
         0.02727    0.00763   -0.00262    0.00976
C18   1    0.491275    0.305892    0.732751    11.00000    0.02079    0.02616 =
         0.02760    0.01085    0.00409    0.01277
C9    1    0.894204    0.743774    0.619944    11.00000    0.02295    0.01853 =
         0.02626    0.00912    0.00536    0.00807
C13   1    1.021140    0.829461    0.783867    11.00000    0.02906    0.02369 =
         0.02658    0.00503    0.00309    0.00989
AFIX  43
H13   2    1.086379    0.833751    0.835719    11.00000   -1.20000
AFIX   0

C25   1    0.384966    0.061697    0.546882    11.00000    0.02558    0.02987 =
         0.02761    0.00751    0.00424    0.01590
AFIX  43
H25   2    0.478428    0.103230    0.561708    11.00000   -1.20000
AFIX   0

C5    1    0.739692    0.452795    0.266236    11.00000    0.02528    0.02220 =
         0.02429    0.00776   -0.00047    0.00984
C28   1    0.114396   -0.064574    0.500266    11.00000    0.02718    0.02168 =
         0.02899    0.00991    0.00073    0.00909
AFIX  43
H28   2    0.021090   -0.108222    0.485202    11.00000   -1.20000
AFIX   0

C10   1    0.836462    0.820467    0.635978    11.00000    0.02910    0.02587 =
         0.03005    0.01149    0.00873    0.01419
AFIX  43
H10   2    0.772632    0.816096    0.582856    11.00000   -1.20000
AFIX   0

C36   1    0.499405    0.117959    0.786106    11.00000    0.03197    0.02687 =
         0.01860    0.00342    0.00099    0.01639
C19   1    0.559065    0.393873    0.825433    11.00000    0.02763    0.02752 =
         0.02894    0.01021   -0.00004    0.01086
AFIX  43
H19   2    0.548231    0.371391    0.888061    11.00000   -1.20000
AFIX   0

C11   1    0.872990    0.902881    0.729883    11.00000    0.03777    0.02517 =
         0.03458    0.01089    0.01509    0.01713
AFIX  43
H11   2    0.834372    0.955709    0.742276    11.00000   -1.20000
AFIX   0
C7    1    0.775389    0.619167    0.430416    11.00000    0.02461    0.02313 =
         0.02665    0.01068    0.00333    0.01197
AFIX  43
H7    2    0.717510    0.650815    0.411527    11.00000   -1.20000
AFIX   0

C23   1    0.511948    0.345792    0.643843    11.00000    0.02739    0.03270 =
         0.02971    0.01296    0.00702    0.01638
AFIX  43
H23   2    0.469382    0.289929    0.578699    11.00000   -1.20000
AFIX   0
C30   1    0.300711    0.178520    0.817089    11.00000    0.02413    0.01556 =
         0.02321    0.00353    0.00314    0.00505
C26   1    0.321372   -0.011693    0.448252    11.00000    0.03667    0.03173 =
         0.02493    0.00749    0.00742    0.02163
AFIX  43
H26   2    0.371193   -0.018057    0.397124    11.00000   -1.20000
AFIX   0

C12   1    0.966662    0.907663    0.805877    11.00000    0.03641    0.02328 =
         0.02841    0.00467    0.00929    0.01199
AFIX  43
H12   2    0.992929    0.963087    0.871403    11.00000   -1.20000
AFIX   0

C31   1    0.208628    0.218976    0.789096    11.00000    0.03444    0.02449 =
         0.03523    0.01173    0.01259    0.01509
AFIX  43
H31   2    0.201899    0.234414    0.723480    11.00000   -1.20000
AFIX   0

C4    1    0.643619    0.460677    0.201037    11.00000    0.02936    0.03391 =
         0.02721    0.01097   -0.00048    0.01536
AFIX  43
H4    2    0.610266    0.515663    0.224228    11.00000   -1.20000
AFIX   0

C35   1    0.304997    0.158596    0.915054    11.00000    0.02568    0.03322 =
         0.02204    0.00392    0.00016    0.00689
AFIX  43
H35   2    0.364873    0.130671    0.937958    11.00000   -1.20000
AFIX   0
C20   1    0.641458    0.512519    0.830368    11.00000    0.02763    0.02805 =
         0.04372    0.00904   -0.00162    0.00828
AFIX  43
H20   2    0.686323    0.568531    0.895126    11.00000   -1.20000
AFIX   0
C21   1    0.657722    0.548502    0.740614    11.00000    0.02618    0.02746 =
         0.06081    0.01989    0.01089    0.00947
AFIX  43
H21   2    0.712594    0.629487    0.743126    11.00000   -1.20000
AFIX   0
C34   1    0.224882    0.178074    0.980518    11.00000    0.03292    0.04178 =
         0.02294    0.00277    0.00638    0.00426
AFIX  43
H34   2    0.232174    0.164438    1.046826    11.00000   -1.20000
AFIX   0

C1    1    0.745049    0.306573    0.139212    11.00000    0.03492    0.03360 =
         0.02598    0.00261   -0.00212    0.01703
AFIX  43
H1    2    0.780569    0.253132    0.116702    11.00000   -1.20000
AFIX   0

C22   1    0.593212    0.465238    0.647424    11.00000    0.03368    0.04140 =
         0.04846    0.02841    0.01830    0.02139
AFIX  43
H22   2    0.603890    0.488939    0.585301    11.00000   -1.20000
AFIX   0

C2    1    0.649753    0.309858    0.070001    11.00000    0.04075    0.04222 =
         0.02169    0.00236   -0.00418    0.01872
AFIX  43
H2    2    0.620744    0.259891    0.001776    11.00000   -1.20000
AFIX   0

C32   1    0.127270    0.237345    0.852858    11.00000    0.03697    0.02787 =
         0.05129    0.01051    0.01724    0.01688
AFIX  43
H32   2    0.065987    0.263930    0.830193    11.00000   -1.20000
AFIX   0
C33   1    0.135237    0.216934    0.949824    11.00000    0.03659    0.03089 =
         0.03811   -0.00183    0.01681    0.00735
AFIX  43
H33   2    0.080061    0.229492    0.994059    11.00000   -1.20000
AFIX   0
C41   1    0.635498    0.178583    0.801944    11.00000    0.03375    0.04115 =
         0.04719    0.01921    0.01425    0.02427
AFIX  43
H41   2    0.674053    0.252086    0.783698    11.00000   -1.20000
AFIX   0

C3    1    0.597981    0.387795    0.102860    11.00000    0.03524    0.04758 =
         0.02635    0.01045   -0.00380    0.02113
AFIX  43
H3    2    0.531250    0.390709    0.057622    11.00000   -1.20000
AFIX   0

C40   1    0.718784    0.136837    0.843457    11.00000    0.03274    0.05218 =
         0.04182    0.00757    0.00655    0.02801
AFIX  43
H40   2    0.811422    0.181480    0.851656    11.00000   -1.20000
AFIX   0
C39   1    0.668742    0.033239    0.872167    11.00000    0.04792    0.05088 =
         0.04313    0.01551    0.00095    0.03493
AFIX  43
H39   2    0.725133    0.005684    0.902070    11.00000   -1.20000
AFIX   0
B1    3    0.399870    0.167846    0.739427    11.00000    0.02477    0.02231 =
         0.02031    0.00647    0.00241    0.01113

C14   1    1.339667    0.770232    0.584443    11.00000    0.04523    0.04727 =
         0.07915    0.02771    0.02717    0.02992
AFIX 137
H14A  2    1.329720    0.747878    0.509499    11.00000   -1.50000
H14B  2    1.361909    0.715115    0.613620    11.00000   -1.50000
H14C  2    1.410161    0.851813    0.612756    11.00000   -1.50000
AFIX   0

C37   1    0.451966    0.010450    0.813640    11.00000    0.03486    0.03331 =
         0.07344    0.02314   -0.00547    0.01303
AFIX  43
H37   2    0.359411   -0.036969    0.802531    11.00000   -1.20000
AFIX   0
C38   1    0.534476   -0.030581    0.856810    11.00000    0.04938    0.04838 =
         0.10744    0.04357   -0.00138    0.02340
AFIX  43
H38   2    0.497262   -0.103681    0.875845    11.00000   -1.20000
AFIX   0

PART 1
C15   1    0.882372    0.373555    0.669986    10.50000    0.06945    0.02761 =
         0.05069    0.00974    0.01836    0.00355
AFIX 137
H15A  2    0.883662    0.358644    0.596358    10.50000   -1.50000
H15B  2    0.793406    0.325464    0.679778    10.50000   -1.50000
H15C  2    0.944335    0.351718    0.705025    10.50000   -1.50000
AFIX   0

PART -1
C17   1    0.925466    0.550235    0.902150    10.50000    0.05825    0.09687 =
         0.09178   -0.01202    0.03332    0.03202
AFIX 137
H17A  2    0.959140    0.535571    0.839639    10.50000   -1.50000
H17B  2    0.955143    0.636166    0.928551    10.50000   -1.50000
H17C  2    0.829000    0.508629    0.886166    10.50000   -1.50000
AFIX   0
O3    6    0.970980    0.509471    0.973747    10.50000    0.19768    0.22155 =
         0.24656    0.06261   -0.03889    0.05257
AFIX 147
H8    2    0.932454    0.511472    1.023392    10.50000   -1.50000
AFIX   0

PART 2
C16   1    0.905982    0.402514    0.738794    10.50000    0.06316    0.08232 =
         0.16066    0.07073    0.03890    0.04137
AFIX 137
H16A  2    0.832000    0.334532    0.689542    10.50000   -1.50000
H16B  2    0.887765    0.405751    0.808329    10.50000   -1.50000
H16C  2    0.986444    0.393161    0.735980    10.50000   -1.50000
AFIX   0
PART 0
H5    2    1.211083    0.820954    0.597458    11.00000    0.04715
H6    2    0.846406    0.505609    0.711228    11.00000    0.14217
HKLF 4


REM  231219_1st_co2nbph4_auto_a.res in P-1
REM wR2 = 0.1001, GooF = S = 1.039, Restrained GooF = 1.045 for all data
REM R1 = 0.0397 for 6617 Fo > 4sig(Fo) and 0.0414 for all 6917 data
REM 465 parameters refined using 12 restraints

END

WGHT      0.0445      1.0102

REM Highest difference peak  0.473,  deepest hole -0.326,  1-sigma level  0.045
Q1    1   1.4477  0.8110  0.6657  11.00000  0.05    0.33
Q2    1   1.0394  0.5445  0.9073  11.00000  0.05    0.32
Q3    1   0.9177  0.4294  0.8993  11.00000  0.05    0.31
Q4    1   0.9637  0.5356  1.0788  11.00000  0.05    0.29
;
_shelx_res_checksum                42587
_shelx_hkl_file
;
   0   0  -117303.44  653.80  39
   0   0   117578.04  653.27  38
   0   0  -219298.43  706.80  39
   0   0   218494.33  705.75  38
   0   0  -3 2150.90   86.09  39
   0   0  -410183.81  393.13  39
   0   0   410456.11  392.51   4
   0   0  -510846.90  424.14  39
   0   0   511330.80  423.65   4
   0   0   6   74.45   17.93   4
   0   0   7 3679.86  152.21   4
   0   0   8 1535.72   75.45   4
   0   0  -9  441.74   42.75  21
   0   0  -9  389.57   24.32  45
   0   0   9  406.57   38.78   4
   0   0 -10  754.84   58.73  21
   0   0 -10  777.89   38.75  45
   0   0  10  731.49   54.07   4
   0   0 -11 3030.28  140.78  21
   0   0 -11 3018.63  118.45  45
   0   0  11 2730.04  134.21   4
   0   0  11 2829.15  138.59   3
   0   0 -12  191.24   26.01  45
   0   0 -13  849.46   43.47  45
   0   0 -13  805.47   41.28  46
   0   0 -14 1251.30   55.79  45
   0   0 -14 1258.56   54.36  46
   0   0 -15  151.06   16.81  45
   0   0  15  123.87   17.01  41
   0   0 -15  120.97   14.37  46
   0   0 -16   39.31    7.22  46
   0   0 -16   28.46    8.92  45
   0   0  16   37.41    9.22  41
   0   1 -16   81.00   11.71  45
   0   1 -16   50.68    8.83  46
   0   1 -15  496.53   25.34  46
   0   1 -15  494.70   28.08  45
   0   1 -14  148.24   18.99  46
   0   1 -14  133.18   22.88  45
   0   1 -13   53.36   19.00  46
   0   1 -13   80.94   23.61  45
   0   1 -12 1089.29   51.35  37
   0  -1  12 1130.91   72.64   3
   0   1 -12 1152.91   52.56  45
   0   1 -12  979.20   73.58  21
   0   1 -11  287.75   46.47  21
   0  -1  11  301.67   38.83   4
   0   1 -11  349.45   25.57  37
   0   1 -11  361.24   25.57  27
   0   1 -11  337.06   27.17  45
   0   1 -10  348.59   43.36  21
   0  -1  10  270.16   35.46   4
   0   1 -10  304.16   22.58  37
   0   1 -10  324.98   21.87  27
   0   1 -10  303.61   22.92  45
   0   1  -9  824.92   37.19  37
   0   1  -9  864.66   57.06  21
   0   1  -9  811.64   38.08  45
   0  -1   9  819.15   51.38   4
   0  -1   8 5172.18  208.77   4
   0  -1   7  216.10   23.08   4
   0  -1   6   37.34   15.82   4
   0  -1   5  157.19   15.32   4
   0  -1   4 3868.53  150.18   4
   0   1  -3 6829.26  258.69  36
   0   1  -3 6941.11  259.53   6
   0   1  -2 4579.66  184.47  34
   0  -1   2 4880.26  183.08  38
   0   1  -2 5036.61  183.63  36
   0   1  -2 4859.18  184.61   6
   0   1  -1 4924.90  183.91  34
   0   1  -1 4759.51  183.77   6
   0   1   0 7032.35  258.36   8
   0   1   0 6700.19  258.18  36
   0   1   1  808.51   32.31  36
   0  -1  -1  802.18   33.30  39
   0   1   1  807.34   33.60   6
   0   1   1  792.03   33.39  34
   0   1   234689.39 1292.67   6
   0  -1  -236996.87 1294.54  39
   0   1   233431.70 1291.68  36
   0   1   327921.05 1043.06   6
   0   1   326956.36 1042.19  36
   0  -1  -4 1830.92   76.67  39
   0   1   4 1741.42   75.64   4
   0  -1  -5 7750.18  301.79  39
   0   1   5 7808.92  301.49   4
   0  -1  -6  715.53   42.00  39
   0   1   6  669.24   40.65   4
   0  -1  -7 7000.99  277.85  39
   0   1   7 6927.25  276.36   4
   0   1   8   79.52   28.26   4
   0  -1  -8   47.84   13.26  45
   0  -1  -8   29.85   25.80  39
   0  -1  -9 1310.40   72.32  21
   0  -1  -9 1233.24   52.23  37
   0   1   9 1128.15   70.08   4
   0  -1  -9 1180.68   51.69  27
   0  -1  -9 1199.61   52.70  45
   0  -1  -9 1228.12   71.79  39
   0  -1 -10 2932.95  139.21  21
   0  -1 -10 3047.28  118.88  37
   0   1  10 2772.54  136.23   4
   0  -1 -10 2925.87  118.43  27
   0  -1 -10 3049.64  119.12  45
   0  -1 -10 3088.10  141.06  39
   0  -1 -11 1962.44   82.28  37
   0   1  11 1945.11  102.41   4
   0   1  11 2037.97  104.27   3
   0  -1 -11 1989.79   83.07  45
   0  -1 -11 1903.83  103.29  21
   0  -1 -12   36.29   20.59  45
   0  -1 -12   25.66   21.30  37
   0  -1 -13  762.26   41.31  37
   0  -1 -13  767.23   40.01  46
   0  -1 -13  877.05   41.86  45
   0  -1 -14  222.71   20.38  46
   0  -1 -14  216.93   21.42  45
   0  -1 -15  138.55   13.81  46
   0  -1 -15  130.72   14.47  45
   0   1  15  111.48   14.21  41
   0  -2  16  115.17   12.10  40
   0  -2  16  100.01   13.40  41
   0   2 -15  656.21   31.12  46
   0  -2  15  713.22   34.65  41
   0   2 -14   27.65   15.55  46
   0   2 -13  570.40   31.60  46
   0   2 -12  123.65   21.31  37
   0  -2  12   98.16   38.28   3
   0   2 -12   96.05   18.22  46
   0   2 -11  550.07   30.23  37
   0   2 -11  504.36   30.06  27
   0   2 -10  104.34   16.97  27
   0  -2  10   84.84   25.49   4
   0   2 -10  100.19   15.92  37
   0   2  -9 1722.46   71.76  45
   0  -2   9 1766.28   82.42   4
   0   2  -9 1798.96   90.37  21
   0   2  -9 1771.75   70.93  37
   0  -2   8 4382.34  177.15   4
   0  -2   7  552.11   32.67   4
   0  -2   6 1142.54   51.76   4
   0   2  -5 1285.84   54.10  36
   0  -2   5 1443.86   57.16   4
   0   2  -4  107.00   11.07  36
   0   2  -4   94.95   13.32   6
   0  -2   4  132.56   10.60   4
   0   2  -318139.24  661.22  36
   0   2  -317836.64  663.12   6
   0  -2   317187.15  659.26   4
   0   2  -2 3339.50  117.18  34
   0   2  -2 3145.04  114.41  36
   0  -2   2 2819.11  110.42   4
   0   2  -2 2959.40  116.58   6
   0   2  -2 3178.03  113.94   5
   0   2  -144155.60 1605.31  34
   0   2  -142669.12 1601.96   5
   0   2  -143041.11 1605.08   6
   0   2  -142606.62 1599.96  21
   0   2   0 6150.97  218.76  36
   0   2   0 5740.19  216.44   4
   0   2   0 5614.83  215.51   3
   0   2   1 2197.98   87.27   6
   0   2   1 2220.98   84.30   4
   0   2   1 2080.52   84.40  36
   0   2   1 2069.37   86.45  34
   0   2   2 1778.15   72.87   6
   0   2   2 1784.28   72.38   4
   0   2   2 1792.94   70.67  36
   0  -2  -2 1692.23   72.78  39
   0   2   3   62.81   12.51   6
   0   2   3   59.98    9.71  36
   0  -2  -3   95.69   13.86  39
   0   2   4  446.45   21.81  36
   0  -2  -4  533.30   30.18  39
   0  -2  -5  188.56   22.56  39
   0   2   6  340.58   32.08   4
   0  -2  -6  355.73   31.33  39
   0   2   7  676.49   47.20   4
   0  -2  -7  680.78   45.90  39
   0  -2  -8 3244.10  146.63  39
   0  -2  -8 3226.45  128.26  45
   0   2   8 3576.73  147.03   4
   0  -2  -8 3324.33  144.37  21
   0  -2  -9 4103.50  175.17  21
   0  -2  -9 3927.58  176.10  39
   0   2   9 4047.43  175.86   4
   0  -2  -9 4059.02  156.33  27
   0  -2  -9 4073.39  157.05  45
   0  -2  -9 3949.93  156.50  37
   0  -2 -10  620.01   53.67  21
   0   2  10  667.67   57.59   3
   0   2  10  690.61   57.09   4
   0  -2 -10  686.80   36.24  45
   0  -2 -10  704.36   36.02  37
   0  -2 -10  556.56   55.00  39
   0  -2 -11  323.17   45.21  21
   0   2  11  313.41   45.93   3
   0   2  11  197.85   40.60   4
   0  -2 -11  313.77   26.60  37
   0  -2 -11  325.28   44.79  39
   0  -2 -11  336.69   27.06  45
   0  -2 -12  292.69   26.36  45
   0  -2 -12  281.82   26.65  37
   0  -2 -13  691.59   36.91  45
   0  -2 -13  723.48   36.65  46
   0  -2 -13  702.51   36.47  37
   0   2  14   12.28   14.26  41
   0  -2 -14   26.72   14.81  45
   0  -2 -15  111.76   11.18  45
   0  -3  16   37.67   13.17  40
   0  -3  16   42.08   12.39  41
   0   3 -15  292.06   23.30  45
   0  -3  15  293.00   22.98  41
   0   3 -14  880.62   42.72  45
   0   3 -14  821.88   38.11  46
   0   3 -14  804.62   40.04   9
   0   3 -13  151.68   18.77  46
   0   3 -13  158.53   24.57  45
   0   3 -12 1391.82   58.85  46
   0   3 -12 1472.64   62.70  45
   0  -3  12 1194.03   75.51   3
   0   3 -12 1232.38   82.79  21
   0  -3  11   74.74   32.31   3
   0   3 -11  117.93   17.39  37
   0   3 -11  101.31   16.69  46
   0   3 -11  129.55   21.42  45
   0   3 -11  105.78   17.20  27
   0   3 -11  120.19   39.48  21
   0   3 -10 3709.71  148.94  37
   0   3 -10 3670.02  148.25  46
   0   3 -10 4053.92  150.33  45
   0   3 -10 4167.19  171.11  21
   0   3 -10 3906.60  148.76  27
   0   3  -9 5409.58  210.25  45
   0   3  -9 5737.15  227.66  21
   0   3  -9 5485.97  209.23  37
   0  -3   8   33.38   15.39   4
   0  -3   7   36.95   13.76   4
   0  -3   6  706.65   34.53   4
   0   3  -6  744.80   34.37  36
   0  -3   5 2118.20   85.55   4
   0   3  -5 2149.50   90.90   6
   0   3  -5 2236.62   88.21  36
   0  -3   4  593.05   26.28   4
   0   3  -4  680.55   35.91   6
   0   3  -4  689.63   32.04  36
   0   3  -319226.23  755.44   6
   0   3  -320071.72  751.82   5
   0   3  -320419.22  752.96  36
   0   3  -243419.61 1599.66   6
   0   3  -241892.42 1594.59   5
   0   3  -245445.69 1600.11  34
   0   3  -242015.02 1592.30  21
   0   3  -1 3580.25  139.58  34
   0   3  -1 3369.90  139.53   6
   0   3  -1 3453.39  136.44  36
   0   3   0 2270.23   87.57   4
   0   3   0 2244.43   86.02   3
   0   3   0 2232.13   90.98  36
   0   3   115441.66  579.85  36
   0   3   115233.56  578.22   4
   0   3   115426.26  582.96   6
   0   3   2 1218.93   53.80  36
   0  -3  -2 1266.81   55.14  39
   0   3   2 1227.34   54.00   4
   0   3   2 1195.63   57.20   6
   0   3   311499.10  456.21  36
   0  -3  -312351.19  460.04  39
   0   3   312062.09  459.37   6
   0   3   312554.69  459.50   4
   0   3   410626.30  424.79  36
   0   3   411850.49  431.18   4
   0  -3  -411798.09  431.25  39
   0   3   5 5330.74  212.75   4
   0  -3  -5 5257.79  212.56  39
   0  -3  -6   15.55   24.12  39
   0  -3  -7  370.45   21.75  45
   0  -3  -7  398.49   35.52  21
   0  -3  -7  405.14   39.59  39
   0  -3  -8 4405.68  190.63  21
   0  -3  -8 4676.95  195.50  39
   0  -3  -8 4455.14  175.02  27
   0  -3  -8 4674.96  176.03  45
   0  -3  -9  744.93   37.20  37
   0  -3  -9  755.95   37.29  45
   0  -3  -9  703.95   56.76  39
   0   3   9  692.07   56.36   4
   0   3   9  813.15   57.87   3
   0  -3  -9  629.14   52.26  21
   0  -3 -10  195.81   23.20  37
   0  -3 -10  247.08   23.86  45
   0  -3 -10  251.27   41.75  39
   0   3  10  191.98   40.79   4
   0   3  10  209.32   42.71   3
   0  -3 -10  188.45   35.14  21
   0  -3 -11   95.86   21.07  37
   0  -3 -11  104.15   20.69  45
   0  -3 -12  854.84   41.91  37
   0  -3 -12  826.22   41.70  45
   0  -3 -13   -2.38   16.94  46
   0  -3 -13   30.30   15.92  37
   0   3  13   22.96   15.04  41
   0  -3 -13   54.06   16.17  45
   0  -3 -14  981.97   42.02  46
   0  -3 -14  999.71   42.01  45
   0  -4  16  383.52   20.55  41
   0  -4  16  389.04   21.71  40
   0   4 -15  366.34   22.52   9
   0  -4  15  365.57   23.81  41
   0   4 -14  486.58   31.49   9
   0  -4  14  537.38   31.63  41
   0   4 -14  527.06   26.25  46
   0   4 -14  558.81   32.88  45
   0   4 -13 1168.86   50.00  46
   0   4 -13 1156.99   54.93  45
   0   4 -12  853.04   38.56  46
   0   4 -12  877.69   43.72  45
   0   4 -12  766.61   62.88  21
   0   4 -11 1962.54   99.90  21
   0   4 -11 1827.63   76.47  46
   0   4 -11 1985.57   80.07  45
   0   4 -11 1905.02   77.40  27
   0   4 -10 1860.46   92.61  21
   0   4 -10 1688.03   69.80  46
   0   4 -10 1789.84   70.44  27
   0   4 -10 1687.57   72.42  45
   0   4  -9 3605.03  140.84  45
   0   4  -9 3627.27  156.66  21
   0   4  -8  277.65   31.44  21
   0   4  -723192.99  823.12  21
   0   4  -720829.11  815.88  36
   0   4  -6  428.66   30.02  21
   0   4  -6  425.41   28.20  36
   0   4  -6  414.14   32.24   6
   0   4  -6  458.51   31.33   5
   0   4  -5   19.92   13.01  21
   0   4  -5   17.20   15.40  36
   0   4  -5   24.00   21.11   6
   0   4  -5   17.39   14.51   5
   0   4  -4  115.06   12.99  21
   0   4  -4  150.57   19.49  36
   0   4  -4  104.92   15.56   5
   0   4  -4  112.55   23.11   6
   0   4  -3  803.81   30.10  21
   0   4  -3  812.13   37.42  36
   0   4  -3  742.57   41.74   6
   0   4  -3  780.00   33.99   5
   0   4  -221219.61  810.66   6
   0   4  -221411.31  803.82   5
   0   4  -1   70.87   17.88  36
   0   4  -1   81.39   23.10   6
   0   4   0  196.94   10.57   3
   0   4   0  206.23   13.32   4
   0   4   0  188.50   21.65  36
   0   4   1  790.84   30.70   3
   0   4   1  831.84   43.16   6
   0   4   1  833.14   33.67   4
   0   4   1  815.77   38.38  36
   0  -4  -2 8896.18  338.50  39
   0   4   2 8843.77  337.34  36
   0   4   2 8555.66  335.96   4
   0   4   2 8834.56  341.56   6
   0   4   3  163.47   20.75   4
   0   4   3  151.38   23.61   6
   0   4   3  127.89   19.35  36
   0  -4  -3  134.09   20.74  39
   0   4   4  628.47   39.04   4
   0  -4  -4  530.22   37.71  39
   0   4   4  560.08   32.58  36
   0   4   5  742.01   47.48   4
   0  -4  -5  819.30   47.59  39
   0  -4  -5  737.57   41.16  21
   0   4   6 2444.99  112.87   4
   0  -4  -6 2604.22  113.43  39
   0  -4  -6 2351.89  106.09  21
   0  -4  -7 3136.13  122.56  45
   0   4   7 3352.07  142.41   4
   0   4   7 3248.36  139.44   3
   0  -4  -7 3163.81  141.94  39
   0  -4  -7 2859.47  133.63  21
   0   4   8 1730.16   91.89   3
   0   4   8 1799.78   94.18   4
   0  -4  -8 1743.28   72.47  45
   0  -4  -8 1748.32   93.97  39
   0  -4  -9  266.09   23.03  45
   0   4   9  331.35   44.99   3
   0   4   9  291.79   42.75   4
   0  -4  -9  298.80   42.79  39
   0  -4  -9  279.44   23.01  37
   0  -4 -10 1277.45   56.76  37
   0  -4 -10 1257.87   56.59  45
   0  -4 -11  837.70   41.94  37
   0  -4 -11  858.05   41.71  45
   0  -4 -12   34.82   17.00  37
   0  -4 -12   40.38   16.39  45
   0  -4 -13  165.37   16.73  46
   0  -4 -13  177.84   15.32  45
   0  -4 -14  423.62   20.21  46
   0  -5  16  206.85   14.09  41
   0  -5  16  250.88   17.03  40
   0  -5  15  524.34   27.03  41
   0   5 -15  522.57   28.49   9
   0  -5  14  330.56   23.29  41
   0   5 -14  302.17   26.60   9
   0   5 -13  501.58   31.90  45
   0   5 -12   53.74   20.76  45
   0   5 -11  662.99   36.06  23
   0   5 -11  644.68   35.41  45
   0   5 -11  641.15   52.99  21
   0   5 -10  703.86   36.42  23
   0   5 -10  685.42   35.62  45
   0   5 -10  604.53   49.07   5
   0   5 -10  644.42   52.13  21
   0   5  -9  332.05   24.47  23
   0   5  -9  307.23   36.18  21
   0   5  -9  362.24   35.30   5
   0   5  -9  293.97   21.45  45
   0   5  -8 5743.32  228.69  21
   0   5  -8 5558.79  227.99   5
   0   5  -7 4643.96  187.38  36
   0   5  -7 4679.11  188.91  21
   0   5  -7 4705.04  189.58   5
   0   5  -6  140.81   22.91  36
   0   5  -6  149.84   19.45  21
   0   5  -6  130.41   20.97   5
   0   5  -6  117.34   27.65   6
   0   5  -5 5445.90  206.18  36
   0   5  -5 5096.61  200.41  21
   0   5  -5 5014.36  210.52   6
   0   5  -5 5045.57  202.80   5
   0   5  -4 2354.44   97.53  36
   0   5  -4 2155.18   88.65  21
   0   5  -4 2209.01   93.02   5
   0   5  -4 2272.13  102.24   6
   0   5  -3 2916.77  120.62   5
   0   5  -3 2890.86  130.34   6
   0   5  -3 3150.69  125.76  36
   0   5  -2 2826.91  124.86   6
   0   5  -1 1243.20   61.29  36
   0   5   0 6652.82  258.93   4
   0   5   0 7085.43  272.56   6
   0   5   0 6921.86  266.89  36
   0   5   1 1396.28   66.20  36
   0  -5  -1 1382.80   64.71  39
   0   5   1 1379.67   56.49   3
   0   5   1 1344.78   59.86   4
   0   5   1 1410.26   72.67   6
   0   5   2  658.71   40.43  36
   0  -5  -2  678.70   41.12  39
   0   5   2  670.91   33.54   3
   0   5   2  667.82   36.76   4
   0   5   2  660.00   46.57   6
   0   5   3 3131.74  132.64  36
   0  -5  -3 3224.99  135.53  39
   0   5   3 3179.69  129.48   3
   0   5   3 3244.16  133.08   4
   0   5   3 3205.06  138.83   6
   0   5   4 2331.73  102.47  36
   0   5   4 2442.79  106.71   4
   0   5   4 2401.71  103.04   3
   0  -5  -4 2451.27  107.88  39
   0   5   5  131.26   27.42   4
   0   5   5  106.15   25.09   3
   0  -5  -5  104.66   28.40  39
   0   5   6 2191.77   94.04  14
   0   5   6 2422.23  106.62   3
   0   5   6 2398.93  110.90   4
   0  -5  -6 2332.67   91.74  45
   0  -5  -6 2334.96  111.20  39
   0   5   7 1735.59   78.82  14
   0   5   7 1903.23   96.77   4
   0   5   7 1889.91   93.50   3
   0  -5  -7 1927.91   76.60  45
   0  -5  -7 2051.67   98.42  39
   0   5   8  334.73   42.51   3
   0   5   8  337.66   44.59   4
   0  -5  -8  384.01   24.91  37
   0  -5  -8  373.25   25.12  45
   0  -5  -8  366.21   46.45  39
   0  -5  -9 2746.42  110.22  37
   0  -5  -9 2780.79  110.53  45
   0  -5 -10  150.95   20.31  37
   0  -5 -10  174.08   20.94  45
   0  -5 -11   38.09   16.45  37
   0  -5 -11   27.30   16.00  45
   0  -5 -12   48.54   14.62  46
   0   5  12   10.77   13.66  22
   0  -5 -12   37.65   13.36  37
   0  -5 -12   37.40   13.10  45
   0  -5 -13  978.80   40.56  46
   0   6 -16 1283.05   52.70   9
   0  -6  16 1410.99   53.71  40
   0   6 -16 1295.12   53.74  13
   0   6 -15 1211.13   52.56   9
   0  -6  14  349.05   22.23  41
   0   6 -14  365.36   28.19   9
   0  -6  13   94.01   17.62  41
   0   6 -12  256.24   25.35  23
   0  -6  12  199.95   20.18  41
   0   6 -11   95.93   30.97  21
   0   6 -11   57.44   21.58  23
   0   6 -10  466.83   43.81  21
   0   6 -10  611.03   34.77  23
   0   6  -9 3426.17  155.48  21
   0   6  -9 3771.29  147.09  18
   0   6  -9 3465.21  155.37   5
   0   6  -9 3735.52  145.94  16
   0   6  -9 3707.59  146.43  23
   0   6  -8 5447.49  228.18   5
   0   6  -8 5561.09  219.53  23
   0   6  -8 5898.09  220.58  18
   0   6  -8 5636.09  227.57  21
   0   6  -7  640.74   43.42  36
   0   6  -7  663.01   41.84   5
   0   6  -7  648.89   39.01  21
   0   6  -6 2444.09  103.56  36
   0   6  -6 2277.85   99.20   5
   0   6  -6 2264.91  109.22   6
   0   6  -6 2183.15   94.61  21
   0   6  -5 2672.80  116.99   5
   0   6  -5 2767.79  129.42   6
   0   6  -5 3033.23  123.49  36
   0   6  -4 1618.29   85.23   6
   0   6  -4 1629.92   79.63  36
   0   6  -3  320.41   39.52   6
   0   6  -3  299.38   35.21  36
   0   6  -211726.09  463.18   6
   0   6  -211821.19  456.72  36
   0   6  -1 3078.56  133.06  36
   0   6   0  458.71   44.87   6
   0   6   0  520.17   39.05  36
   0   6   1 1231.98   73.08   6
   0   6   1 1229.33   56.91   4
   0  -6  -1 1301.06   64.26  39
   0   6   1 1322.57   65.75  36
   0   6   2 4116.02  174.77   6
   0   6   2 3995.89  162.62   4
   0  -6  -2 4093.68  167.78  39
   0   6   2 3936.98  167.55  36
   0   6   3  936.12   59.93   6
   0  -6  -3  907.63   53.27  39
   0   6   3  881.32   49.12   4
   0   6   3  850.71   44.23   3
   0   6   3  917.12   52.32  36
   0  -6  -4  579.97   45.45  39
   0   6   4  584.79   43.23   4
   0   6   4  597.71   37.41   3
   0  -6  -5 4377.52  179.44  39
   0   6   5 4475.42  177.59   4
   0   6   5 3810.40  170.22   3
   0   6   5 4133.87  163.14  14
   0  -6  -6 1929.91   96.86  39
   0   6   6 1736.72   92.65   4
   0  -6  -6 1852.83   74.36  45
   0   6   6 1770.24   77.94  14
   0  -6  -7 1018.59   66.77  39
   0   6   7  918.56   47.29  14
   0   6   7  965.27   64.40   4
   0  -6  -7  974.64   44.00  45
   0  -6  -8  754.76   38.96  37
   0  -6  -8  882.84   39.97  45
   0  -6  -9  876.41   41.44  37
   0  -6  -9  914.34   41.90  45
   0  -6 -10   58.50   15.60  37
   0  -6 -10   38.74   15.21  45
   0   6  10   34.61   20.99  22
   0  -6 -11  130.35   14.98  37
   0  -6 -11  133.19   14.10  45
   0   6  11  154.23   18.69  22
   0   6  12   60.53   10.49  22
   0  -6 -12   66.39   10.59  46
   0  -7  16   50.52    9.64  40
   0   7 -16   36.22    8.71  13
   0   7 -16   50.96    8.75   9
   0  -7  15 1088.74   45.24  40
   0   7 -15 1109.36   46.89   9
   0   7 -15  990.43   45.42  13
   0   7 -14  521.45   32.61   9
   0   7 -13  145.82   26.35   9
   0   7 -13  176.90   21.12  17
   0   7 -12  602.23   41.35   9
   0   7 -12  747.17   40.04  23
   0   7 -11  374.42   31.69  23
   0   7 -11  423.67   29.82  16
   0   7 -10 1117.77   55.19  23
   0   7 -10 1080.44   53.93  16
   0   7  -9  967.50   49.73  18
   0   7  -9  963.65   49.02  23
   0   7  -9  957.31   49.51  16
   0   7  -8  561.89   34.20  18
   0   7  -8  441.05   32.28  23
   0   7  -8  416.22   39.01  36
   0   7  -8  511.62   33.69  16
   0   7  -7 1333.92   68.75   5
   0   7  -7 1530.29   64.15  18
   0   7  -7 1337.58   73.00  36
   0   7  -7 1421.05   58.88  35
   0   7  -7 1312.13   63.40  16
   0   7  -7 1355.10   62.10  23
   0   7  -6 3107.19  135.69  36
   0   7  -6 2932.33  141.75   6
   0   7  -5  171.56   32.23  36
   0   7  -5  200.39   40.85   6
   0   7  -4  296.90   35.71  36
   0   7  -4  242.58   45.42   6
   0   7  -3 7099.88  295.52   6
   0   7  -2 7077.63  285.71  36
   0   7  -2 7089.24  294.90   6
   0   7  -1  222.63   35.77  36
   0  -7   0 5417.78  225.36  39
   0   7   0 5472.38  229.27  36
   0   7   0 5974.89  239.03   6
   0  -7  -111303.70  447.82  39
   0   7   112100.89  459.91   6
   0   7   111301.20  450.00  36
   0   7   2 7292.76  285.03  22
   0   7   2 7509.00  283.84  10
   0   7   2 7320.89  282.96  35
   0   7   2 7593.59  299.07  36
   0   7   2 7823.66  308.64   6
   0  -7  -2 7586.90  298.23  39
   0  -7  -3    6.26   26.68  39
   0   7   3    6.31   17.28  22
   0   7   3   -9.49   20.65   4
   0   7   3   19.28   17.92  14
   0   7   3   15.52   26.76  36
   0  -7  -4 2196.29  104.59  39
   0   7   4 2080.64   88.98  14
   0   7   4 2151.75  100.21   4
   0  -7  -5 2611.19  119.66  39
   0   7   5 2433.03  101.68  14
   0   7   5 2382.35  113.90   4
   0  -7  -6  204.73   39.82  39
   0   7   6  174.85   24.02  14
   0   7   7  101.72   21.81  14
   0   7   7   74.58   25.03  22
   0   7   8  435.10   29.28  14
   0   7   8  480.53   34.12  22
   0   7   9  270.64   27.17  22
   0   7  10   63.35   18.05  22
   0   7  10   32.61   16.22  32
   0   7  11   70.74   15.99  15
   0  -7 -11   71.43   10.06  46
   0   7  11   77.55   12.53  22
   0   8 -15  106.90   15.11   9
   0  -8  15   98.97   11.71  40
   0   8 -14  442.88   29.42   9
   0  -8  14  475.44   25.07  40
   0   8 -14  438.71   25.23  13
   0   8 -13  510.08   30.56  13
   0   8 -13  575.82   32.15  17
   0   8 -13  574.32   36.15   9
   0   8 -12  175.20   22.33  13
   0   8 -12  215.79   26.85  23
   0   8 -12  191.98   27.81   9
   0   8 -11   52.05   23.86  23
   0   8 -11   47.09   19.92  13
   0   8 -11   48.04   22.99  16
   0   8 -10  198.14   28.20  23
   0   8 -10  204.00   29.29   9
   0   8 -10  183.26   21.83  13
   0   8 -10  199.09   28.84  16
   0   8  -9 1929.80   80.66  18
   0   8  -9 1841.64   79.76  23
   0   8  -9 1607.02   78.01   9
   0   8  -9 1718.61   74.33  13
   0   8  -9 1869.22   80.22  16
   0   8  -8 1774.89   79.15  18
   0   8  -8 1751.91   77.56  23
   0   8  -8 1809.39   72.68  35
   0   8  -8 1604.62   87.75  36
   0   8  -8 1626.43   75.72   9
   0   8  -8 1825.75   78.63  16
   0   8  -8 1712.88   72.07  13
   0   8  -7  132.84   20.62  35
   0   8  -7   69.67   33.64  36
   0   8  -7  104.28   20.41   9
   0   8  -7  118.25   26.38  16
   0   8  -7  109.22   25.17  18
   0   8  -6 2437.40  100.28  35
   0   8  -6 2638.10  120.62  36
   0   8  -6 2406.74  100.44   9
   0   8  -6 2225.65  101.59  23
   0   8  -6 2653.73  104.99  15
   0   8  -6 2576.90  104.54  16
   0   8  -6 2605.46  104.89  18
   0   8  -5  333.58   52.15   6
   0   8  -5  321.36   26.40  35
   0   8  -5  317.30   44.00  36
   0   8  -5  361.20   23.49   9
   0   8  -5  321.09   29.48  18
   0   8  -5  306.74   24.67  23
   0   8  -5  284.28   28.79  15
   0   8  -4 2026.34   80.48  32
   0   8  -4 1929.50  107.99   6
   0   8  -4 1800.24   82.37   7
   0   8  -4 2045.78   83.32  15
   0   8  -4 1928.81   79.74  14
   0   8  -4 1859.16   79.83  35
   0   8  -4 1768.82   98.79  36
   0   8  -4 1819.89   81.88  16
   0   8  -3 6904.96  272.76  16
   0   8  -3 7239.10  274.16  18
   0   8  -3 7153.11  271.23  32
   0   8  -3 6978.00  271.77  19
   0   8  -3 7296.37  273.72  15
   0   8  -3 7192.78  271.26  14
   0   8  -3 7291.59  301.41   6
   0   8  -3 6604.96  272.54   7
   0   8  -2 3537.01  159.74  36
   0   8  -2 3564.26  141.21  22
   0   8  -2 3599.75  144.26  18
   0   8  -1 2969.74  115.69  14
   0   8  -1 2885.64  115.49  22
   0   8  -1 2803.22  117.99  18
   0   8  -1 2887.40  114.09  10
   0   8  -1 2819.18  115.16  32
   0   8  -1 2900.50  135.17  36
   0   8  -1 2968.91  146.93   6
   0   8  -1 2808.47  118.28   7
   0   8   0 4323.29  169.70  15
   0   8   0 4324.59  167.01  14
   0   8   0 4243.57  166.81  22
   0  -8   0 4118.40  178.99  39
   0   8   0 4228.64  168.98  18
   0   8   0 4350.68  165.52  10
   0   8   0 4300.76  184.81  36
   0   8   0 4205.05  165.50  35
   0   8   0 4027.78  166.23  32
   0   8   0 4379.29  196.02   6
   0   8   1 1016.81   48.39  32
   0   8   1 1009.05   50.89  18
   0  -8  -1 1111.35   63.41  39
   0   8   1 1072.13   49.53  14
   0   8   1 1000.23   52.84  15
   0   8   1 1039.73   48.09  35
   0   8   2  113.78   20.64  35
   0   8   2  114.41   21.78  32
   0  -8  -2  141.66   32.63  39
   0   8   2   86.20   21.38  18
   0   8   2  108.72   20.87  22
   0   8   2  101.86   26.37  15
   0   8   2  106.75   21.01  14
   0   8   2  132.09   36.37  36
   0  -8  -3  126.18   31.14  39
   0   8   3  139.02   22.83  32
   0   8   3  178.32   24.37  22
   0   8   3  156.79   23.72  14
   0   8   3  104.85   22.52  18
   0   8   4 5233.84  202.92  32
   0   8   4 5443.35  204.09  22
   0   8   4 5232.48  202.85  14
   0  -8  -4 5239.63  218.78  39
   0   8   4 4768.64  202.48  18
   0   8   5 1997.13   87.97  32
   0   8   5 2051.72   89.20  22
   0  -8  -5 2043.39  104.49  39
   0   8   5 2086.17   87.97  14
   0   8   6   88.64   23.90  32
   0   8   6  106.01   26.56  22
   0   8   6  113.21   22.93  14
   0   8   7  193.70   25.69  32
   0   8   7  170.81   27.92  22
   0   8   7  214.26   23.36  14
   0   8   8  596.30   34.12  32
   0   8   8  604.92   36.67  22
   0   8   9   33.26   18.20  22
   0   8   9    5.62   21.27  15
   0   8  10  597.90   28.69  22
   0   8  10  583.95   30.64  15
   0   9 -15  615.50   28.18   9
   0   9 -14  130.07   18.07   9
   0   9 -14   95.18   13.65  17
   0   9 -13  292.55   26.21   9
   0   9 -13  306.58   24.51  17
   0   9 -12   33.56   23.81  23
   0   9 -12   33.51   19.50  16
   0   9 -12   46.69   15.77  13
   0   9 -11  305.34   30.45  23
   0   9 -11  287.97   30.05   9
   0   9 -11  303.70   29.35  16
   0   9 -11  237.56   21.56  13
   0   9 -10   75.67   27.07  23
   0   9 -10   92.24   24.93   9
   0   9 -10   65.00   27.33  16
   0   9 -10   73.92   17.44  13
   0   9  -9  109.59   29.36  23
   0   9  -9  136.21   18.04  13
   0   9  -9   84.25   23.81   9
   0   9  -9  132.11   29.57  18
   0   9  -9  122.21   29.87  16
   0   9  -8  137.24   29.52  16
   0   9  -8   66.77   24.16   9
   0   9  -8  102.27   33.24  36
   0   9  -8  106.48   28.60  18
   0   9  -8  128.19   21.62  35
   0   9  -7  170.28   30.21  18
   0   9  -7  128.87   21.78   9
   0   9  -7  190.12   30.43  16
   0   9  -7  113.80   26.88  23
   0   9  -7  171.12   40.29  36
   0   9  -7  171.54   24.82  35
   0   9  -6  110.40   29.51  18
   0   9  -6  124.66   20.52   9
   0   9  -6  162.54   29.16  15
   0   9  -6  159.03   28.39  16
   0   9  -6  140.68   24.87  23
   0   9  -6   96.77   37.92  36
   0   9  -6  182.32   24.25  35
   0   9  -5  134.68   28.48  18
   0   9  -5  127.25   18.02   9
   0   9  -5  139.21   27.73  15
   0   9  -5  129.20   26.68  16
   0   9  -5  117.65   24.17  35
   0   9  -5  176.28   40.93  36
   0   9  -5  111.88   22.83  23
   0   9  -4 1049.55   51.90  23
   0   9  -4 1176.84   57.16  15
   0   9  -4 1151.39   53.15  14
   0   9  -4 1089.38   55.05  16
   0   9  -4 1073.83   75.35  36
   0   9  -4 1055.99   53.11  35
   0   9  -3 1785.68   76.37  32
   0   9  -3 1812.31   77.78  19
   0   9  -3 1653.65   74.12  23
   0   9  -3 1753.37   78.13  16
   0   9  -3 1868.86   80.35  18
   0   9  -2  593.48   38.53  18
   0   9  -2  589.07   36.86  16
   0   9  -2  494.95   35.35  19
   0   9  -2  571.40   34.87  32
   0   9  -2  606.73   58.48  36
   0   9  -2  566.83   37.24  35
   0   9  -2  628.26   35.13  14
   0   9  -2  543.98   34.23  22
   0   9  -1 1759.12   76.09  22
   0   9  -1 1746.60   75.94  32
   0   9  -1 1776.67   76.54  16
   0   9  -1 1765.82   79.60  18
   0  -9   1 1666.58   88.37  39
   0   9  -1 1835.69   76.76  14
   0   9  -1 1711.36   98.66  36
   0   9  -1 1690.60   76.49  35
   0   9   0 2528.25  105.59  22
   0   9   0 2609.45  105.60  32
   0   9   0 2479.28  107.85  18
   0  -9   0 2413.85  118.67  39
   0   9   0 2613.91  105.90  14
   0   9   0 2503.96  109.46  15
   0   9   0 2647.35  127.33  36
   0   9   0 2541.24  104.58  35
   0   9   1   30.30   36.73  36
   0   9   1   15.17   24.60  18
   0   9   1    7.74   21.08  32
   0  -9  -1   21.08   29.01  39
   0   9   1   17.29   22.78  35
   0   9   1   43.86   23.11  14
   0   9   1   40.31   28.85  15
   0   9   2  635.17   43.25  15
   0   9   2  679.97   39.56  14
   0   9   2  574.61   55.22  36
   0   9   2  586.67   36.35  35
   0   9   2  606.76   40.37  18
   0   9   2  699.24   39.20  32
   0   9   2  638.59   38.64  22
   0   9   3  113.08   24.64  14
   0   9   3  132.93   31.12  15
   0   9   3  129.10   23.91  18
   0   9   3  130.48   24.79  32
   0   9   3  114.76   26.20  22
   0   9   4  327.74   37.46  15
   0   9   4  375.30   30.93  14
   0   9   4  316.51   28.14  18
   0   9   4  308.38   30.33  32
   0   9   4  379.38   33.05  22
   0   9   5   38.37   22.83  14
   0   9   5    1.20   30.34  15
   0   9   5   19.94   22.46  32
   0   9   5   18.83   25.70  22
   0   9   6 1093.55   54.79  32
   0   9   6 1166.69   60.74  15
   0   9   6 1245.96   55.05  14
   0   9   6 1216.35   57.73  22
   0   9   7  344.68   25.37  32
   0   9   7  379.42   32.35  15
   0   9   7  301.88   23.68  14
   0   9   7  426.00   29.49  22
   0   9   8  119.39   22.07  15
   0   9   8  121.01   19.21  22
   0   9   9  278.18   20.16  15
   0   9   9  291.22   18.87  22
   0  10 -14   37.74   10.14  17
   0  10 -13   57.82   16.88  17
   0  10 -12   93.48   20.17  16
   0  10 -12  107.49   22.17  17
   0  10 -12   67.38   20.78   9
   0  10 -12  119.44   22.90  23
   0  10 -11  111.44   25.25  16
   0  10 -11   96.79   23.60   9
   0  10 -11  129.55   26.37  23
   0  10 -10   -0.95   25.95  16
   0  10 -10    7.39   22.08   9
   0  10 -10    8.11   26.77  23
   0  10  -9  619.07   42.32  18
   0  10  -9  684.14   44.37  16
   0  10  -9  606.41   37.18   9
   0  10  -8  164.95   29.28  23
   0  10  -8  117.98   24.11   9
   0  10  -8  139.33   32.55  16
   0  10  -8  146.55   32.87  18
   0  10  -8  161.05   24.31  35
   0  10  -7  212.01   33.64  18
   0  10  -7  138.88   25.92  35
   0  10  -7  178.71   32.81  16
   0  10  -7  129.37   22.93   9
   0  10  -7  155.41   26.67  23
   0  10  -6 1063.11   55.49  23
   0  10  -6 1175.34   51.98   9
   0  10  -6 1104.86   60.70  15
   0  10  -6 1162.68   61.15  18
   0  10  -6 1165.56   55.94  35
   0  10  -6  998.62   74.13  36
   0  10  -5 1924.79   82.62  23
   0  10  -5 1956.31   88.08  15
   0  10  -5 1872.51   78.54   9
   0  10  -5 1749.63  104.61  36
   0  10  -5 1952.37   83.92  35
   0  10  -4  356.96   38.40  15
   0  10  -4  419.54   29.22  23
   0  10  -4  349.47   35.33  16
   0  10  -4  372.00   51.98  36
   0  10  -4  404.22   34.73  19
   0  10  -3  548.56   37.48  19
   0  10  -3  481.18   37.25  16
   0  10  -3  554.87   40.53  18
   0  10  -3  482.07   30.31  23
   0  10  -3  525.94   35.54  32
   0  10  -3  522.53   37.35  35
   0  10  -3  495.80   56.29  36
   0  10  -2   97.79   24.91  32
   0  10  -2  101.94   27.94  19
   0  10  -2  113.33   29.85  35
   0  10  -2  142.43   29.45  18
   0  10  -2  172.76   26.90  14
   0  10  -2  145.19   25.18  16
   0  10  -2  127.53   44.75  36
   0  10  -1  674.07   43.94  19
   0  10  -1  801.69   43.55  14
   0  10  -1  756.83   41.77  16
   0  10  -1  777.54   47.56  18
   0  10  -1  815.14   43.89  22
   0  10  -1  775.60   43.45  32
   0  10  -1  614.44   62.73  36
   0  10  -1  790.05   44.89  35
   0  10   0  256.58   27.74  32
   0  10   0  231.23   30.31  35
   0  10   0  246.80   31.68  18
   0  10   0  211.55   45.82  36
   0  10   0  227.96   28.14  22
   0  10   0  236.61   28.90  14
   0  10   0  215.74   32.08  15
   0  10   1 1301.99   65.67  18
   0  10   1 1387.26   63.50  32
   0  10   1 1335.46   63.93  14
   0  10   1 1301.72   68.50  15
   0  10   1 1393.00   62.84  35
   0  10   2  107.91   25.54  18
   0  10   2  149.52   24.47  35
   0  10   2  137.41   32.66  15
   0  10   2  119.74   26.85  14
   0  10   2  125.53   24.43  32
   0  10   2   99.69   27.22  22
   0  10   3  707.16   41.56  14
   0  10   3  699.09   47.64  15
   0  10   3  739.90   40.95  18
   0  10   3  709.86   40.72  32
   0  10   3  732.59   43.94  22
   0  10   4   79.73   22.34  32
   0  10   4  110.17   26.70  22
   0  10   4  104.41   23.54  14
   0  10   4   47.38   30.22  15
   0  10   5  104.50   20.55  32
   0  10   5  133.77   25.49  22
   0  10   5  129.70   21.34  14
   0  10   5  152.81   30.03  15
   0  10   6  739.59   38.60  32
   0  10   6  903.69   42.87  22
   0  10   6  880.07   39.47  14
   0  10   6  843.56   45.24  15
   0  10   7   23.76   15.87  22
   0  10   7   -3.34   18.03  15
   0  10   8 1112.06   49.59  15
   0  10   8 1261.63   49.40  22
   0  11 -14   25.17    7.54   9
   0  11 -13  760.92   33.24  17
   0  11 -13  685.85   32.54   9
   0  11 -12  383.20   23.42  16
   0  11 -12  377.19   25.38  17
   0  11 -12  340.20   22.82   9
   0  11 -11   53.52   21.06  16
   0  11 -11   78.71   22.75  17
   0  11 -11   91.32   18.57   9
   0  11 -11   89.73   22.48  23
   0  11 -10  206.83   27.51  16
   0  11 -10  179.29   27.35  17
   0  11 -10  184.14   21.71   9
   0  11  -9 1405.21   65.01  23
   0  11  -9 1534.25   67.18  18
   0  11  -9 1413.77   66.96  16
   0  11  -9 1301.85   60.74   9
   0  11  -8   77.58   26.07  23
   0  11  -8   62.45   22.94  35
   0  11  -8   36.27   29.39  18
   0  11  -8   46.61   31.08  16
   0  11  -8   51.75   19.18   9
   0  11  -7 1689.50   71.05  35
   0  11  -7 1653.54   76.28  18
   0  11  -7 1544.62   71.29  23
   0  11  -7 1503.37   66.79   9
   0  11  -6  156.07   31.71  16
   0  11  -6  164.61   32.79  18
   0  11  -6  146.87   25.51  23
   0  11  -6  146.64   35.29  15
   0  11  -6  143.26   18.89   9
   0  11  -6  164.02   28.56  35
   0  11  -5   84.29   30.08  35
   0  11  -5  110.15   22.38  23
   0  11  -5  143.33   33.83  15
   0  11  -5   83.08   29.04  16
   0  11  -4  438.19   41.37  15
   0  11  -4  367.43   28.84  17
   0  11  -4  459.43   37.17  16
   0  11  -4  454.45   39.21  18
   0  11  -4  424.47   36.63  19
   0  11  -4  422.10   28.40  23
   0  11  -3  847.34   48.71  16
   0  11  -3  900.82   53.03  18
   0  11  -3  849.56   50.14  35
   0  11  -3  932.36   50.35  19
   0  11  -2  673.67   42.02  14
   0  11  -2  705.66   43.89  19
   0  11  -2  675.49   40.46  16
   0  11  -2  613.60   45.67  18
   0  11  -2  687.37   40.02  32
   0  11  -2  649.28   42.69  35
   0  11  -1   48.39   21.27  16
   0  11  -1   60.33   28.47  18
   0  11  -1   43.95   28.03  35
   0  11  -1   55.62   26.58  14
   0  11  -1   88.37   29.46  19
   0  11  -1   83.16   24.44  32
   0  11   0  635.24   43.88  18
   0  11   0  672.16   42.30  35
   0  11   0  671.69   48.55  15
   0  11   0  754.60   42.93  14
   0  11   0  742.91   44.37  19
   0  11   0  765.52   41.27  32
   0  11   1  560.45   38.43  18
   0  11   1  639.38   37.25  35
   0  11   1  637.40   38.91  14
   0  11   1  571.85   42.83  15
   0  11   1  603.65   36.40  32
   0  11   1  567.89   40.33  19
   0  11   2  862.25   43.99  14
   0  11   2  742.70   48.46  15
   0  11   2  760.46   42.24  18
   0  11   2  779.66   41.22  32
   0  11   2  832.08   45.70  22
   0  11   3  160.63   21.40  32
   0  11   3  210.73   27.72  22
   0  11   3  210.33   29.82  15
   0  11   3  181.62   23.83  14
   0  11   4  301.99   22.96  32
   0  11   4  401.81   28.83  22
   0  11   4  349.54   30.91  15
   0  11   4  364.83   25.22  14
   0  11   5 1873.13   75.43  22
   0  11   5 1778.49   76.71  15
   0  11   5 1754.72   73.06  14
   0  11   6   44.14   15.14  15
   0  11   7   78.10   11.35  19
   0  12 -12   18.25    9.09   9
   0  12 -12   -3.35   12.45  17
   0  12 -11   50.80   12.16   9
   0  12 -11   80.92   16.90  16
   0  12 -11   72.18   17.09  17
   0  12 -10  677.13   34.31  23
   0  12 -10  679.27   35.64  16
   0  12  -9  162.03   22.29  23
   0  12  -9  148.24   23.42  17
   0  12  -9  189.84   26.53  18
   0  12  -9  180.90   26.16  16
   0  12  -8  192.70   23.23  23
   0  12  -8  201.37   29.93  18
   0  12  -8  152.73   28.03  16
   0  12  -8  139.57   23.70  17
   0  12  -7  382.56   35.55  18
   0  12  -7  335.26   27.10  23
   0  12  -7  324.77   27.51  17
   0  12  -6  413.87   33.31  35
   0  12  -6  372.36   26.59  23
   0  12  -6  393.73   34.61  16
   0  12  -6  341.43   27.60  17
   0  12  -5  408.21   34.79  35
   0  12  -5  428.33   38.50  15
   0  12  -5  397.70   26.21  23
   0  12  -5  373.95   26.91  17
   0  12  -5  375.46   33.59  16
   0  12  -4  157.05   26.94  16
   0  12  -4  208.69   31.11  18
   0  12  -4  137.15   29.00  19
   0  12  -3  785.82   42.87  16
   0  12  -3  842.89   48.49  18
   0  12  -3  796.26   46.44  19
   0  12  -3  733.29   45.59  35
   0  12  -2  168.37   29.75  18
   0  12  -2  205.65   22.69  16
   0  12  -2  170.46   29.73  19
   0  12  -2  230.58   30.32  35
   0  12  -1   63.17   25.89  35
   0  12  -1   68.57   30.16  15
   0  12  -1   41.89   26.13  19
   0  12  -1  -19.86   25.04  18
   0  12   0  110.22   28.82  15
   0  12   0  107.73   26.42  19
   0  12   0   50.89   23.44  18
   0  12   1  237.92   30.24  15
   0  12   1  273.83   25.46  14
   0  12   1  230.14   27.77  19
   0  12   1  239.02   22.18  32
   0  12   1  176.61   22.48  18
   0  12   2  217.04   27.54  15
   0  12   2  251.92   23.40  14
   0  12   2  228.38   25.94  19
   0  12   2  262.50   19.82  32
   0  12   3  170.96   18.39  14
   0  12   3  161.61   22.87  15
   0  12   3  135.40   20.94  19
   0  12   4  239.28   20.82  15
   0  12   4  242.57   20.54  19
   0  12   5  137.39   13.96  15
   0  12   5  164.29   13.85  19
   0  13 -11  809.72   34.24  17
   0  13 -10  197.84   17.49  16
   0  13 -10  166.97   15.27  17
   0  13  -9  135.89   19.12  16
   0  13  -9  158.10   16.07  17
   0  13  -8  105.28   21.32  18
   0  13  -8   97.54   15.89  17
   0  13  -7   89.35   21.21  16
   0  13  -7   90.61   23.01  18
   0  13  -7   78.67   15.13  17
   0  13  -6  393.97   28.58  16
   0  13  -5  367.01   30.86  18
   0  13  -5  348.47   26.79  16
   0  13  -4  541.57   35.37  18
   0  13  -4  489.78   30.02  16
   0  13  -3  293.22   28.07  18
   0  13  -2   93.96   22.02  19
   0  13  -2  105.65   21.73  18
   0  13  -1  223.02   26.24  15
   0  13  -1  267.66   24.54  19
   0  13  -1  221.35   21.96  18
   0  13   0 2337.97   96.54  15
   0  13   0 2346.59   95.34  19
   0  13   1  129.70   19.60  15
   0  13   1  106.64   17.79  19
   0  13   2  210.99   18.95  15
   0  13   2  222.21   17.93  19
   0  13   3  301.55   17.83  15
   0  13   3  316.44   17.71  19
   0  14  -8  622.52   28.24  16
   0  14  -7   27.98   12.04  16
   0  14  -6  185.37   14.71  16
   0  14  -5  498.39   27.31  18
   0  14  -4  471.90   25.91  18
   0  14  -3  196.89   16.95  18
   0  14  -1  158.03   15.09  15
   0  14   0  413.39   20.72  15
  -1  14   2  220.65   13.36  19
  -1  14   1   89.10   11.55  15
  -1  14   0  391.72   23.26  15
  -1  14  -1 1201.14   52.71  15
  -1  14  -2  128.41   19.84  15
  -1  14  -3  782.26   37.93  18
  -1  14  -4  895.02   42.57  18
  -1  14  -5  502.67   30.39  18
  -1  14  -5  516.82   27.08  16
  -1  14  -6  202.80   21.09  18
  -1  14  -6  170.63   18.65  16
  -1  14  -7   46.43   15.70  16
  -1  14  -8  328.58   20.60  16
  -1  14  -8  275.27   16.70  17
  -1  14  -9    9.99    9.18  17
  -1  13   4  548.68   26.76  19
  -1  13   3  367.27   22.91  15
  -1  13   3  379.16   23.53  19
  -1  13   2  167.11   18.55  14
  -1  13   2  136.51   20.14  19
  -1  13   1 2852.91  121.52  15
  -1  13   1 3183.05  120.63  14
  -1  13   0  905.16   47.40  15
  -1  13  -1 1531.39   67.77  15
  -1  13  -1 1404.93   64.05  18
  -1  13  -2  478.69   35.78  15
  -1  13  -2  418.76   31.30  18
  -1  13  -3  410.88   34.26  15
  -1  13  -3  367.33   31.41  18
  -1  13  -3  357.31   25.90  16
  -1  13  -4 1449.59   64.79  15
  -1  13  -4 1292.05   63.24  18
  -1  13  -4 1283.57   59.96  16
  -1  13  -5  371.66   33.33  18
  -1  13  -5  352.57   29.54  16
  -1  13  -6 2088.80   86.24  18
  -1  13  -6 1961.69   84.52  16
  -1  13  -6 1926.26   80.88  17
  -1  13  -7  935.35   46.66  16
  -1  13  -7  870.48   42.55  17
  -1  13  -8  438.40   27.57  17
  -1  13  -9   29.90   16.59  17
  -1  13  -9   49.17   20.17  16
  -1  13 -10 1414.07   58.34  16
  -1  13 -10 1305.10   56.97  17
  -1  13 -12   16.25    7.51  17
  -1  12   6   -0.39   11.05  19
  -1  12   5   70.08   13.36  14
  -1  12   5   58.49   14.96  15
  -1  12   5   37.29   16.10  19
  -1  12   5   78.58   11.56  32
  -1  12   4  503.78   31.04  15
  -1  12   4  591.67   29.91  14
  -1  12   4  511.49   31.96  19
  -1  12   4  498.03   28.14  32
  -1  12   3  576.87   32.29  14
  -1  12   3  478.82   34.37  15
  -1  12   3  530.29   31.03  32
  -1  12   3  525.65   34.77  19
  -1  12   2  534.53   38.08  15
  -1  12   2  643.48   36.48  14
  -1  12   2  574.15   38.25  19
  -1  12   2  522.67   34.06  32
  -1  12   2  628.11   36.31  22
  -1  12   1  139.41   29.77  15
  -1  12   1  143.47   26.35  14
  -1  12   1  117.40   24.34  32
  -1  12   1  141.00   22.17  18
  -1  12   0  775.75   42.55  14
  -1  12   0  723.51   46.12  15
  -1  12   0  708.64   41.36  32
  -1  12   0  659.50   40.46  18
  -1  12  -1  173.93   28.69  14
  -1  12  -1  137.43   32.48  15
  -1  12  -1  182.05   27.37  32
  -1  12  -1  169.31   28.23  18
  -1  12  -2  676.31   43.21  35
  -1  12  -2  678.43   46.45  15
  -1  12  -2  670.20   41.04  32
  -1  12  -2  622.36   37.19  16
  -1  12  -2  637.80   42.78  18
  -1  12  -3  314.47   35.16  15
  -1  12  -3  278.11   35.38  35
  -1  12  -3  316.08   29.51  16
  -1  12  -3  243.89   32.83  18
  -1  12  -4  117.10   31.43  18
  -1  12  -4   62.95   26.25  16
  -1  12  -4  113.74   20.69  17
  -1  12  -4  110.63   31.96  15
  -1  12  -4  126.87   28.96  19
  -1  12  -5  108.02   19.73  23
  -1  12  -5   86.36   29.31  16
  -1  12  -5   70.39   21.46  17
  -1  12  -5   72.39   31.59  18
  -1  12  -5   78.97   29.83  35
  -1  12  -6  107.05   22.23  23
  -1  12  -6  117.70   17.65   9
  -1  12  -6  113.88   29.69  16
  -1  12  -6   84.23   23.51  17
  -1  12  -7  420.64   30.10  23
  -1  12  -7  410.32   37.88  18
  -1  12  -7  352.37   25.20   9
  -1  12  -7  351.71   31.24  17
  -1  12  -8  357.89   28.63  23
  -1  12  -8  343.56   34.13  18
  -1  12  -8  300.08   24.20   9
  -1  12  -8  326.24   29.92  17
  -1  12  -8  302.37   34.25  16
  -1  12  -9 1843.77   75.32  23
  -1  12  -9 1653.49   75.17  17
  -1  12  -9 1789.51   77.38  16
  -1  12  -9 1685.98   71.84   9
  -1  12 -10 1608.99   66.95  16
  -1  12 -10 1426.88   62.59   9
  -1  12 -11  200.86   21.61  16
  -1  12 -11  239.67   22.07  17
  -1  12 -11  207.88   18.39   9
  -1  12 -12   61.74   14.31  17
  -1  12 -12   51.58   12.53   9
  -1  12 -13  181.81   12.89  17
  -1  12 -13  203.53   12.29   9
  -1  11   8   56.32   10.31  19
  -1  11   7   10.32    9.19  14
  -1  11   7    5.06   13.74  22
  -1  11   6  694.90   33.26  14
  -1  11   6  643.24   35.42  15
  -1  11   6  738.73   35.70  22
  -1  11   6  627.34   32.84  32
  -1  11   5 2063.35   85.19  14
  -1  11   5 2078.23   87.31  15
  -1  11   5 2201.29   86.93  22
  -1  11   5 1918.32   84.59  32
  -1  11   4  111.38   23.21  32
  -1  11   4   82.48   25.73  15
  -1  11   4   98.61   23.17  14
  -1  11   3  723.48   41.40  32
  -1  11   3  751.00   42.15  14
  -1  11   3  664.01   44.48  15
  -1  11   2  118.02   27.25  14
  -1  11   2  140.92   29.94  15
  -1  11   2  104.01   27.80  22
  -1  11   2  119.07   26.40  32
  -1  11   2   94.81   22.33  18
  -1  11   1  363.43   31.15  18
  -1  11   1  418.36   32.60  35
  -1  11   1  454.05   34.97  14
  -1  11   1  377.78   37.30  15
  -1  11   1  346.81   33.22  22
  -1  11   1  425.12   33.84  32
  -1  11   0   76.94   25.96  18
  -1  11   0   92.37   28.36  35
  -1  11   0  104.36   27.67  14
  -1  11   0   67.62   29.48  15
  -1  11   0   75.08   25.42  22
  -1  11   0   46.42   27.32  32
  -1  11  -1   92.75   30.01  35
  -1  11  -1   59.59   31.65  15
  -1  11  -1  101.55   26.70  32
  -1  11  -1   27.77   26.38  18
  -1  11  -1   99.86   21.28  16
  -1  11  -2  145.05   30.82  35
  -1  11  -2   90.67   30.60  15
  -1  11  -2  127.79   27.92  32
  -1  11  -2   83.18   24.36  16
  -1  11  -2   86.25   29.11  18
  -1  11  -3  484.03   37.31  35
  -1  11  -3  544.33   36.55  32
  -1  11  -3  465.56   41.48  15
  -1  11  -3  498.14   35.07  14
  -1  11  -3  426.45   36.54  16
  -1  11  -3  473.10   38.93  18
  -1  11  -3  500.57   30.64  17
  -1  11  -4   16.25   27.27  19
  -1  11  -4   44.20   29.33  18
  -1  11  -4   48.86   21.01  17
  -1  11  -4    8.49   27.91  16
  -1  11  -4   75.11   32.18  15
  -1  11  -4   65.94   18.72  23
  -1  11  -5  113.31   22.03  23
  -1  11  -5  129.34   31.38  18
  -1  11  -5   81.68   23.53  17
  -1  11  -5  132.15   30.82  16
  -1  11  -5  105.69   29.83  35
  -1  11  -5  148.61   29.25  19
  -1  11  -5   98.92   19.32   9
  -1  11  -6   56.36   30.52  16
  -1  11  -6  137.05   25.38  23
  -1  11  -6  133.19   21.48   9
  -1  11  -6  139.12   29.61  35
  -1  11  -7  205.88   35.20  18
  -1  11  -7  241.30   28.63  23
  -1  11  -7  161.78   24.23   9
  -1  11  -7  259.70   29.48  35
  -1  11  -8  155.91   33.38  16
  -1  11  -8  196.80   34.51  18
  -1  11  -8  195.67   24.92   9
  -1  11  -8  215.82   29.56  23
  -1  11  -9  202.15   31.19  16
  -1  11  -9  238.32   32.96  18
  -1  11  -9  201.62   24.77   9
  -1  11  -9  232.30   30.33  23
  -1  11 -10   11.10   25.13  17
  -1  11 -10   31.62   25.71  16
  -1  11 -10   38.89   21.34   9
  -1  11 -11  924.15   46.35  17
  -1  11 -11  948.75   46.25  16
  -1  11 -11  881.42   44.36   9
  -1  11 -12 1501.01   63.01  17
  -1  11 -12 1434.50   62.20   9
  -1  11 -13   50.40   13.80  17
  -1  10   9  905.03   38.36  22
  -1  10   8   30.48   10.92  14
  -1  10   8   24.98   15.88  22
  -1  10   8   37.65   13.09  32
  -1  10   7  672.69   35.12  32
  -1  10   7  662.38   34.36  14
  -1  10   7  665.29   37.27  15
  -1  10   7  703.26   37.35  22
  -1  10   6  678.16   38.65  32
  -1  10   6  710.28   38.42  14
  -1  10   6  641.10   41.38  15
  -1  10   6  757.89   41.83  22
  -1  10   5  329.13   30.31  32
  -1  10   5  323.18   32.83  15
  -1  10   5  306.08   29.23  14
  -1  10   5  364.48   33.12  22
  -1  10   4  563.67   39.18  32
  -1  10   4  600.78   38.71  14
  -1  10   4  567.45   42.11  15
  -1  10   4  628.25   40.27  22
  -1  10   3  148.05   31.51  15
  -1  10   3  115.58   27.08  14
  -1  10   3  125.92   27.62  32
  -1  10   2 1147.71   57.81  22
  -1  10   2 1238.38   55.16  35
  -1  10   2 1062.46   55.58  18
  -1  10   2 1200.30   58.25  14
  -1  10   2 1160.19   61.08  15
  -1  10   2 1193.60   58.76  32
  -1  10   1  453.90   53.20  36
  -1  10   1  555.84   36.37  22
  -1  10   1  544.94   37.49  18
  -1  10   1  537.17   38.43  32
  -1  10   1  564.04   40.07  15
  -1  10   1  623.04   38.61  14
  -1  10   1  527.70   37.03  35
  -1  10   0   77.50   25.56  32
  -1  10   0   57.48   22.44  22
  -1  10   0   88.41   25.15  35
  -1  10   0   96.57   25.68  18
  -1  10   0   70.48   38.85  36
  -1  10   0   81.78   29.33  15
  -1  10   0   89.35   24.20  14
  -1  10  -1 2987.96  121.93  15
  -1  10  -1 2901.40  120.92  18
  -1  10  -1 2765.70  117.52  16
  -1  10  -1 2925.22  118.16  22
  -1  10  -1 2889.21  119.00  32
  -1  10  -1 2814.94  140.77  36
  -1  10  -1 2919.96  118.62  35
  -1  10  -2   94.25   23.66  32
  -1  10  -2  112.50   23.10  22
  -1  10  -2   89.88   27.66  35
  -1  10  -2  136.61   46.41  36
  -1  10  -2   61.51   28.93  15
  -1  10  -2   77.74   22.82  14
  -1  10  -2   85.65   22.26  16
  -1  10  -2  105.71   26.98  18
  -1  10  -2   82.80   17.67  17
  -1  10  -3  774.31   39.77  17
  -1  10  -3  813.33   44.68  16
  -1  10  -3  769.95   47.04  18
  -1  10  -3  779.82   43.41  19
  -1  10  -3  710.09   41.66  14
  -1  10  -3  731.89   46.99  15
  -1  10  -3  759.99   38.57  23
  -1  10  -3  787.92   43.94  32
  -1  10  -4  173.00   27.36  32
  -1  10  -4  125.56   29.63  18
  -1  10  -4  143.27   18.71   9
  -1  10  -4  142.99   21.48  23
  -1  10  -4  150.05   26.42  19
  -1  10  -4  129.37   29.28  35
  -1  10  -4  123.87   43.89  36
  -1  10  -4  140.68   27.81  16
  -1  10  -4  117.70   22.67  14
  -1  10  -5  236.81   29.54  19
  -1  10  -5  291.96   26.43  23
  -1  10  -5  262.72   30.97  35
  -1  10  -5  262.63   23.70   9
  -1  10  -5  306.98   31.73  16
  -1  10  -6  400.34   36.04  18
  -1  10  -6  348.38   30.86  23
  -1  10  -6  381.44   31.90  35
  -1  10  -6  284.51   49.06  36
  -1  10  -6  335.53   27.22   9
  -1  10  -7  810.24   39.90  13
  -1  10  -7  934.00   52.10  18
  -1  10  -7  885.87   47.77  23
  -1  10  -7  881.16   44.83  35
  -1  10  -7  883.41   44.74   9
  -1  10  -7  775.58   62.28  36
  -1  10  -7  828.70   50.82  16
  -1  10  -8  383.27   38.25  18
  -1  10  -8  410.66   35.14  23
  -1  10  -8  389.43   25.23  13
  -1  10  -8  402.97   36.19  16
  -1  10  -8  393.37   31.94   9
  -1  10  -9   73.65   17.80  13
  -1  10  -9   80.72   28.21  16
  -1  10  -9   73.05   30.36  18
  -1  10  -9   38.75   24.12   9
  -1  10 -10  181.33   28.94  23
  -1  10 -10  180.16   19.98  13
  -1  10 -10  171.08   30.10  16
  -1  10 -10  146.20   27.00   9
  -1  10 -11  113.79   27.57  23
  -1  10 -11  105.66   17.79  13
  -1  10 -11  145.67   25.03  16
  -1  10 -11   72.58   25.29  17
  -1  10 -11   67.42   23.68   9
  -1  10 -12  493.52   27.53  13
  -1  10 -12  555.47   31.67  16
  -1  10 -12  528.69   32.56  17
  -1  10 -13  203.72   22.11   9
  -1  10 -13  238.58   20.10  17
  -1  10 -14  367.91   21.41   9
  -1  10 -14  316.50   17.54  17
  -1  10 -15   79.01    8.97   9
  -1   9  10  161.58   14.30  22
  -1   9   9  297.58   22.05  22
  -1   9   9  187.41   18.80  32
  -1   9   8  829.33   42.13  22
  -1   9   8  766.31   42.17  15
  -1   9   8  807.71   38.62  14
  -1   9   8  723.19   40.28  32
  -1   9   7 1771.95   77.81  22
  -1   9   7 1821.56   75.58  14
  -1   9   7 1700.96   78.34  15
  -1   9   7 1676.14   76.40  32
  -1   9   6 1922.62   80.63  22
  -1   9   6 1615.52   78.33  32
  -1   9   6 1902.89   78.77  14
  -1   9   6 1687.23   81.27  15
  -1   9   5   29.58   26.43  22
  -1   9   5    6.68   25.45  32
  -1   9   5   -7.46   24.67  14
  -1   9   5  -16.42   28.69  15
  -1   9   4  246.69   29.19  22
  -1   9   4  212.51   29.62  32
  -1   9   4  254.24   28.91  14
  -1   9   4  201.05   31.84  15
  -1   9   3 3158.34  120.05  35
  -1   9   3 2908.70  125.82  15
  -1   9   3 2958.57  123.57  14
  -1   9   3 2914.78  123.56  32
  -1   9   2 1614.08   74.85  32
  -1   9   2 1590.05   74.41  22
  -1   9   2 1759.95   72.46  35
  -1   9   2 1787.55   73.78  10
  -1   9   2 1465.72   89.35  36
  -1   9   2 1599.66   74.34  18
  -1   9   2 1793.89   75.76  14
  -1   9   2 1764.73   78.72  15
  -1   9   1 1695.45   77.87  18
  -1   9   1 1931.96   78.70  14
  -1   9   1 1717.08   79.89  15
  -1   9   1 1747.24   77.17  22
  -1   9   1 1777.86   78.35  32
  -1   9   1 1824.37   75.85  35
  -1   9   1 1766.78   94.48  36
  -1   9   0 3144.15  130.64  18
  -1   9   0 3217.51  127.60  10
  -1   9   0 3145.98  131.76  15
  -1   9   0 3175.34  129.30  14
  -1   9   0 3237.14  128.83  22
  -1   9   0 3220.36  129.45  32
  -1   9   0 3305.68  149.03  36
  -1   9   0 3181.67  127.84  35
  -1   9  -1 2779.08  113.28  16
  -1   9  -1 2863.01  115.77  18
  -1   9  -1 2903.01  112.04  10
  -1   9  -1 2763.40  112.92  22
  -1   9  -1 2800.03  116.55  15
  -1   9  -1 2745.71  114.10  32
  -1   9  -1 2638.95  112.89  35
  -1   9  -1 2829.91  134.71  36
  -1   9  -2  298.33   27.52  18
  -1   9  -2  282.23   25.53  16
  -1   9  -2  274.35   21.34  10
  -1   9  -2  262.36   23.11  22
  -1   9  -2  223.59   25.16  19
  -1   9  -2  275.94   24.47  14
  -1   9  -2  255.92   28.11  15
  -1   9  -2  254.20   25.27  32
  -1   9  -2  262.86   25.86  35
  -1   9  -2  340.55   45.32  36
  -1   9  -3 3130.13  123.76  18
  -1   9  -3 2790.26  121.79  16
  -1   9  -3 2911.69  121.38  19
  -1   9  -3 2919.40  119.05  23
  -1   9  -3 2947.78  120.16  14
  -1   9  -3 3084.79  123.48  15
  -1   9  -3 3018.12  121.09  32
  -1   9  -3 3049.45  117.55   9
  -1   9  -3 3014.00  118.05  10
  -1   9  -4 1625.08   75.84  16
  -1   9  -4 1687.67   76.89  18
  -1   9  -4 1831.87   71.58   9
  -1   9  -4 1637.01   69.69  10
  -1   9  -4 1686.63   72.77  23
  -1   9  -4 1663.89   74.13  19
  -1   9  -4 1733.02   73.26  14
  -1   9  -4 1771.15   74.28  32
  -1   9  -4 1639.40   73.08  35
  -1   9  -4 1858.13   94.83  36
  -1   9  -5 2812.51  119.27  23
  -1   9  -5 3010.06  118.85  35
  -1   9  -5 3087.46  139.75  36
  -1   9  -5 3035.91  117.99   9
  -1   9  -5 2961.23  120.91  19
  -1   9  -5 2853.72  122.18  16
  -1   9  -6   78.50   22.60  35
  -1   9  -6   55.27   14.62  13
  -1   9  -6   45.33   21.10  23
  -1   9  -6   65.37   26.12  16
  -1   9  -6   45.57   19.56   9
  -1   9  -6   35.91   35.52  36
  -1   9  -6   70.68   25.88  18
  -1   9  -7 2327.63  112.88  36
  -1   9  -7 2251.73   91.68  13
  -1   9  -7 2222.73   96.52  23
  -1   9  -7 2384.71   93.74  35
  -1   9  -7 2377.77   99.30  18
  -1   9  -7 2148.93   98.50  16
  -1   9  -7 2216.29   94.69   9
  -1   9  -8  512.28   31.60  13
  -1   9  -8  624.16   41.13  18
  -1   9  -8  630.54   32.94  35
  -1   9  -8  554.98   39.79  16
  -1   9  -8  507.03   35.13   9
  -1   9  -9 1821.43   77.89  18
  -1   9  -9 1737.20   75.56  16
  -1   9  -9 1566.01   69.39  13
  -1   9  -9 1453.16   72.76   9
  -1   9  -9 1689.90   74.85  23
  -1   9 -10  758.51   44.09  16
  -1   9 -10  806.11   44.90  23
  -1   9 -11   71.22   20.19  13
  -1   9 -11  105.35   24.95  16
  -1   9 -11   82.57   27.64  23
  -1   9 -12   -5.27   23.40   9
  -1   9 -12   39.30   20.23  16
  -1   9 -12   -3.59   21.39  17
  -1   9 -12   16.74   18.79  13
  -1   9 -13   77.40   22.04   9
  -1   9 -13   69.81   17.56  13
  -1   9 -13   63.75   18.05  17
   1  -9  14  871.78   38.11  40
  -1   9 -14  905.40   39.62  13
  -1   9 -14 1000.59   42.52   9
  -1   9 -15  306.41   17.89   9
  -1   8  11  942.17   40.09  22
  -1   8  10  488.59   28.31  22
  -1   8  10  444.30   26.95  32
  -1   8   9   39.90   16.51  14
  -1   8   9   61.17   22.80  15
  -1   8   9   28.06   21.44  32
  -1   8   9   32.07   22.22  22
  -1   8   8  378.41   32.53  22
  -1   8   8  389.43   28.87  14
  -1   8   7  217.11   30.20  22
  -1   8   7  223.13   26.71  14
  -1   8   6  741.14   42.92  14
  -1   8   5   94.87   24.56  14
   1  -8  -5  123.47   33.74  39
  -1   8   4  152.23   24.34  22
  -1   8   4  151.72   23.86  14
   1  -8  -4  179.16   32.55  39
   1  -8  -3 2563.55  120.18  39
  -1   8   3 2786.78  107.87  10
  -1   8   3 2528.96  121.40  36
  -1   8   3 2696.76  109.89  14
  -1   8   3 2568.74  109.68  32
  -1   8   2  549.52   34.03  32
  -1   8   2  509.44   32.53  22
   1  -8  -2  513.17   40.94  39
  -1   8   2  593.79   31.78  10
  -1   8   2  589.97   32.92  14
  -1   8   2  546.63   35.48  15
  -1   8   2  489.29   46.43  36
  -1   8   2  572.23   30.94  35
   1  -8  -1 7024.05  284.58  39
  -1   8   1 7086.50  274.64  22
  -1   8   1 7088.72  275.08  32
  -1   8   1 7014.91  276.82  15
  -1   8   1 7343.27  275.01  14
  -1   8   1 7092.10  272.68  20
  -1   8   1 7268.02  273.12  35
  -1   8   1 7094.24  290.27  36
  -1   8   0 2260.89   91.28  35
  -1   8   0 2237.84  109.05  36
  -1   8   0 2255.28   92.54  33
   1  -8   0 2206.81  101.48  39
  -1   8  -1  722.14   36.59  35
  -1   8  -1  777.35   56.74  36
  -1   8  -1  734.18   37.24  33
   1  -8   1  673.90   43.71  39
  -1   8  -2 3249.43  130.10  35
  -1   8  -2 3509.48  150.20  36
  -1   8  -316144.45  610.27  33
  -1   8  -4 4096.87  156.78  33
  -1   8  -4 3910.24  172.42  36
  -1   8  -4 3904.95  155.08  35
  -1   8  -5   49.21   17.56  19
  -1   8  -5   37.12   17.32  23
  -1   8  -5   76.03   33.03  36
  -1   8  -5   19.55   19.96  18
  -1   8  -5   37.32   18.15  35
  -1   8  -6  495.12   31.01  23
  -1   8  -6  491.16   29.86   9
  -1   8  -6  489.47   34.34  18
  -1   8  -6  518.66   34.11  16
  -1   8  -6  530.87   29.92  35
  -1   8  -6  568.10   47.73  36
  -1   8  -7  607.05   31.23  13
  -1   8  -7  607.69   37.87  18
  -1   8  -7  609.56   35.14   9
  -1   8  -7  587.60   32.39  35
  -1   8  -7  524.01   46.62  36
  -1   8  -7  596.03   37.49  16
  -1   8  -8   19.58   24.09  16
  -1   8  -8    3.10   23.65  18
  -1   8  -8    7.17   21.91   9
  -1   8  -8   29.48   16.47  13
  -1   8  -8   27.04   20.87  23
  -1   8  -9  249.45   29.59  16
  -1   8  -9  294.45   28.33  23
  -1   8  -9  236.24   24.18  13
  -1   8 -10   94.38   26.32   9
  -1   8 -10  147.67   26.72  16
  -1   8 -10  119.91   27.26  23
  -1   8 -10   94.88   22.19  13
  -1   8 -11  109.84   26.27   9
  -1   8 -11  138.34   24.25  16
  -1   8 -11   95.88   25.77  23
  -1   8 -11   97.46   23.90  13
  -1   8 -12  204.30   28.24   9
  -1   8 -12  144.29   23.79  17
  -1   8 -12  156.15   23.58  13
  -1   8 -13  162.76   25.13   9
  -1   8 -13  140.39   19.16  17
  -1   8 -13  146.43   22.05  13
  -1   8 -14   32.36   16.93  13
  -1   8 -14   30.15   19.13   9
  -1   8 -15  298.58   18.56  13
  -1   8 -15  275.71   19.01   9
  -1   7  12  113.91   11.63  32
  -1   7  12  154.49   12.28  22
   1  -7 -11  130.51   13.48  46
  -1   7  11  176.78   19.17  22
   1  -7 -10   22.12   13.41  46
  -1   7  10    0.75   20.87  22
  -1   7   9  686.31   37.41  14
  -1   7   8   82.56   22.85  14
   1  -7  -7   22.94   32.49  39
  -1   7   7   38.25   22.57  14
  -1   7   6 2641.64  109.39  14
   1  -7  -6 2605.05  123.92  39
  -1   7   5  346.79   27.46  14
  -1   7   5  313.48   23.57  10
   1  -7  -5  282.02   35.89  39
  -1   7   4 1197.59   51.93  10
  -1   7   4 1173.58   51.45  20
  -1   7   4 1147.89   54.09  14
   1  -7  -4 1023.03   62.50  39
  -1   7   3 2311.70   91.69  20
   1  -7  -3 2289.09  104.17  39
  -1   7   3 2162.34  103.73  36
   1  -7  -2 1732.14   82.51  39
  -1   7   2 1784.35   86.40  36
   1  -7  -1 1761.87   84.92  39
  -1   7   1 2050.42   92.63  36
   1  -7   0 1252.52   64.37  39
  -1   7   0 1445.20   72.93  36
  -1   7   0 1399.86   80.46   6
  -1   7  -1 5154.42  211.78  36
  -1   7  -2 9409.35  362.52  36
  -1   7  -2 8847.51  368.54   6
  -1   7  -3  115.46   37.85   6
  -1   7  -4  280.30   36.25  36
  -1   7  -5 5536.93  226.43  36
  -1   7  -6 4017.10  169.81  36
  -1   7  -7  872.46   42.37   1
  -1   7  -7  852.99   42.31  23
  -1   7  -7  827.08   43.26  16
  -1   7  -7  822.19   52.70  36
  -1   7  -7  915.88   44.63  18
  -1   7  -8 2218.99   93.05  18
  -1   7  -8 2157.70   92.18  16
  -1   7  -8 2131.23   91.33  23
  -1   7  -8 2250.95   91.60   1
  -1   7  -9  873.10   44.04  23
  -1   7  -9  784.58   44.05  16
  -1   7 -10  171.83   26.36  23
  -1   7 -10  223.39   25.32  16
  -1   7 -11   20.78   23.65   9
  -1   7 -11   62.87   23.89  23
  -1   7 -12  107.97   25.45   9
  -1   7 -12  142.97   21.79  17
  -1   7 -13 2886.60  117.49   9
  -1   7 -14 2969.88  118.50   9
  -1   7 -15  209.22   17.45   9
  -1   7 -15  203.23   18.65  13
  -1   7 -16   94.16   10.40  13
   1  -7  16   87.05   10.49  40
   1  -6 -13  101.66    8.85  46
   1  -6 -12  894.95   37.81  46
  -1   6  12  840.24   39.94  22
   1  -6 -11    3.62   15.42  46
   1  -6 -10  418.11   25.38  37
   1  -6 -10  435.26   25.11  45
   1  -6  -9  124.39   17.34  45
  -1   6   9  116.51   22.29  14
   1  -6  -9  121.66   17.81  37
   1  -6  -8   82.12   33.42  39
   1  -6  -8   79.92   16.24  37
  -1   6   8  112.69   33.27   3
  -1   6   8   84.87   21.96  14
   1  -6  -7  775.87   36.31  37
  -1   6   7  866.33   55.96   3
  -1   6   7  784.50   57.80   4
  -1   6   7  756.66   42.19  14
   1  -6  -7  804.01   57.88  39
  -1   6   6 2310.73   91.74  20
  -1   6   6 2280.95  108.45   4
  -1   6   6 2234.85  104.66   3
  -1   6   6 2111.10   93.72  14
   1  -6  -6 2454.15  109.98  39
  -1   6   5 1555.23   66.13  20
   1  -6  -5 1645.69   80.28  39
  -1   6   5 1568.56   68.48  14
  -1   6   5 1592.45   81.13   4
  -1   6   5 1600.25   76.69   3
  -1   6   4  508.32   34.83   3
  -1   6   4  508.47   37.36   4
   1  -6  -4  516.41   38.49  39
  -1   6   4  460.66   35.12  36
  -1   6   3 1444.44   68.62   4
  -1   6   3 1388.88   64.29   3
   1  -6  -3 1437.89   69.26  39
  -1   6   3 1394.19   68.71  36
  -1   6   2 4591.55  180.27   3
  -1   6   2 4673.90  183.95   4
  -1   6   2 4571.42  187.60  36
   1  -6  -2 4588.95  185.78  39
  -1   6   1  235.34   16.52   3
  -1   6   1  227.60   33.43   6
   1  -6  -1  249.92   23.41  39
  -1   6   1  224.39   30.50  36
  -1   6   0 6577.27  264.90  34
  -1   6   0 6430.94  258.34  36
  -1   6   0 6550.95  264.90   6
  -1   6  -1 2644.86  115.28  36
  -1   6  -2  244.17   32.89  34
  -1   6  -2  207.95   33.25   6
  -1   6  -3   32.37   27.71  34
  -1   6  -3   36.50   22.95  36
  -1   6  -3   18.35   30.16   6
  -1   6  -4 1292.77   64.38  36
  -1   6  -4 1225.60   71.11   6
  -1   6  -5  103.05   25.26  36
  -1   6  -5   90.95   15.33   5
  -1   6  -6  675.30   42.04  36
  -1   6  -6  703.21   37.61  21
  -1   6  -7 2500.74  104.15  36
  -1   6  -7 2397.98  104.11  21
  -1   6  -7 2237.91  100.70   5
  -1   6  -8 4271.18  162.96  23
  -1   6  -8 3720.01  168.10   5
  -1   6  -8 4367.46  173.68  21
  -1   6  -8 4044.32  159.75  45
  -1   6  -8 4324.44  162.79   1
  -1   6  -9  774.31   39.85  16
  -1   6  -9  741.39   36.74  45
  -1   6  -9  800.00   52.54  21
  -1   6  -9  778.13   40.04   1
  -1   6  -9  803.30   40.70  23
  -1   6 -10  224.75   24.91  23
  -1   6 -10  209.61   20.50  45
  -1   6 -10  213.86   34.64  21
  -1   6 -11 1583.55   68.18  23
  -1   6 -11 1505.73   66.50  45
  -1   6 -11 1502.08   84.30  21
  -1   6 -12  272.26   24.30  45
  -1   6 -12  223.00   28.63   9
  -1   6 -13  239.48   27.12   9
   1  -6  14   36.43   15.04  41
  -1   6 -14   16.24   19.33   9
   1  -6  15  424.88   22.38  41
  -1   6 -15  457.15   24.48   9
  -1   6 -16  674.41   30.30  13
  -1   5  13   86.74   12.92  22
   1  -5 -13   84.01   12.82  46
   1  -5 -12  391.97   23.21  45
   1  -5 -12  448.83   25.46  46
   1  -5 -11  112.20   18.77  37
   1  -5 -11  121.07   17.80  45
   1  -5 -10 3479.26  134.43  37
   1  -5 -10 3349.98  134.00  45
   1  -5  -9 1125.75   47.32  45
   1  -5  -9 1037.30   46.87  37
  -1   5   9  912.63   49.99  14
   1  -5  -9 1115.47   71.40  39
  -1   5   9  994.38   67.70   3
  -1   5   8   88.72   35.45   4
  -1   5   8   70.47   34.08   3
   1  -5  -8  122.43   35.08  39
   1  -5  -8  144.87   17.78  37
   1  -5  -8  124.63   16.54  45
  -1   5   7 5053.06  203.72   3
  -1   5   7 5365.99  207.63   4
   1  -5  -7 5178.60  205.96  39
   1  -5  -7 4773.41  185.71  37
   1  -5  -7 4696.32  185.65  45
   1  -5  -6 2744.39  120.76  39
  -1   5   6 2581.99  120.55   4
  -1   5   6 2641.84  118.92   3
   1  -5  -5   44.44   24.30  39
  -1   5   5   53.73   24.00   4
  -1   5   5   70.15   23.32   3
  -1   5   4 4381.45  186.14  36
   1  -5  -4 4947.77  191.18  39
  -1   5   4 4837.26  191.40   4
  -1   5   4 4788.26  188.81   3
  -1   5   3 5592.16  215.08  36
  -1   5   3 5389.07  215.49   4
  -1   5   3 5521.31  213.39   3
   1  -5  -3 5230.92  215.51  39
  -1   5   2  545.15   38.25  34
  -1   5   2  498.13   33.64  36
   1  -5  -2  543.73   32.50  39
  -1   5   2  529.97   28.96   3
  -1   5   2  510.00   31.15   4
  -1   5   1  263.19   29.54   6
  -1   5   1  326.79   29.59  34
  -1   5   1  258.69   25.11  36
   1  -5  -1  247.63   21.05  39
  -1   5   1  252.29   19.18   4
  -1   5   1  249.39   16.78   3
  -1   5   0 1947.72   86.30  36
  -1   5   0 2091.78   91.91  34
  -1   5   0 1882.16   91.06   6
  -1   5  -1 1120.77   54.46  36
  -1   5  -1 1037.88   58.41  34
  -1   5  -1 1107.88   59.23   6
  -1   5  -2 7665.09  297.14  34
  -1   5  -2 7346.47  296.51   6
  -1   5  -3 5183.50  204.32  36
  -1   5  -3 5436.77  209.21  34
  -1   5  -3 4822.78  208.11   6
  -1   5  -4  737.84   36.89   5
  -1   5  -4  862.98   48.40  34
  -1   5  -4  771.17   42.77  36
  -1   5  -4  814.81   37.54  21
  -1   5  -5 2503.84  106.04   5
  -1   5  -5 2768.99  110.46  36
  -1   5  -5 2626.70  107.74  21
  -1   5  -6  535.34   32.02   5
  -1   5  -6  525.50   33.26  36
  -1   5  -6  540.62   34.43  21
  -1   5  -7 8750.65  333.61  21
  -1   5  -7 8323.01  330.13   5
  -1   5  -8 8242.63  325.78  21
  -1   5  -8 8205.48  322.17   5
  -1   5  -9  439.61   38.12   5
  -1   5  -9  543.62   30.18   1
  -1   5  -9  487.29   27.15  45
  -1   5  -9  546.98   30.14  23
  -1   5  -9  494.32   43.79  21
  -1   5 -10 2889.63  132.94   5
  -1   5 -10 3035.15  121.24   1
  -1   5 -10 3011.18  120.01  45
  -1   5 -10 3091.98  139.86  21
  -1   5 -10 3076.30  121.62  23
  -1   5 -11  608.13   53.15  21
  -1   5 -11  560.93   32.59  45
  -1   5 -12  752.39   39.38  45
  -1   5 -13 2784.86  116.49   9
  -1   5 -13 2963.84  115.90  45
  -1   5 -14 1097.56   50.93   9
  -1   5 -14 1161.21   51.22  45
   1  -5  15  491.06   25.91  41
   1  -5  16  295.87   16.24  41
   1  -4 -14   86.47   10.00  45
   1  -4 -14   97.88   12.15  46
   1  -4 -13  440.44   24.61  45
   1  -4 -13  471.87   25.99  46
   1  -4 -12   73.83   17.61  45
  -1   4  12   47.60   16.26  41
   1  -4 -12   36.42   18.01  37
   1  -4 -12   57.91   18.50  46
   1  -4 -11 1237.02   55.24  45
   1  -4 -11 1244.17   55.97  37
   1  -4 -10 1548.35   87.73  39
   1  -4 -10 1574.33   66.39  37
  -1   4  10 1521.11   88.68   3
   1  -4 -10 1512.35   65.62  45
   1  -4  -9   38.25   29.76  21
   1  -4  -9   22.40   16.02  37
   1  -4  -9   12.15   15.89  45
  -1   4   9   65.76   33.59   3
   1  -4  -9   40.18   17.09  27
   1  -4  -9    7.95   31.71  39
   1  -4  -8 4821.63  182.98  37
   1  -4  -8 4728.40  182.93  45
   1  -4  -8 4600.73  182.44  27
  -1   4   8 5028.95  202.89   3
   1  -4  -8 4933.99  203.26  39
  -1   4   7 2151.57   95.26   3
  -1   4   7 1941.72   96.70   4
   1  -4  -7 1875.62   95.05  39
   1  -4  -7 1891.72   77.23  45
   1  -4  -6 1357.30   70.75  39
  -1   4   6 1352.71   71.47   4
  -1   4   6 1442.30   71.18   3
   1  -4  -5  542.37   37.75  39
  -1   4   5  468.09   37.01   4
  -1   4   5  576.62   37.47   3
   1  -4  -4 3246.13  134.62  39
  -1   4   4 3422.94  134.36   3
  -1   4   4 3348.20  135.92   4
  -1   4   4 3141.18  130.39  36
  -1   4   3  257.87   23.87  34
   1  -4  -3  271.21   22.16  39
  -1   4   3  262.54   21.46   3
  -1   4   3  285.83   23.04   4
  -1   4   3  237.31   20.97  36
  -1   4   2  519.47   31.90  34
  -1   4   2  550.60   28.90  36
  -1   4   2  602.98   26.63   3
  -1   4   2  521.10   27.26   4
   1  -4  -2  531.79   27.40  39
   1  -4  -1  238.15   17.71  39
  -1   4   1  249.03   19.47   8
  -1   4   1  242.53   20.88  36
  -1   4   1  287.20   25.24  34
  -1   4   1  217.77   25.41   6
  -1   4   1  213.71   16.60   4
  -1   4   1  244.10   15.71   3
  -1   4   0 8508.53  317.19  36
  -1   4   0 8163.31  311.44   3
  -1   4   0 8245.52  317.07   8
  -1   4  -1  816.33   43.20  34
  -1   4  -1  832.55   44.24   6
  -1   4  -1  772.89   39.22  36
  -1   4  -1  743.06   38.56   8
  -1   4  -2 3522.93  149.70   6
  -1   4  -2 3831.09  150.39  34
  -1   4  -3  505.43   25.25  21
  -1   4  -3  542.15   33.10  34
   1  -4   3  481.53   20.61  38
  -1   4  -3  488.05   24.21   5
  -1   4  -3  444.55   33.34   6
  -1   4  -3  596.64   30.29  36
  -1   4  -3  546.59   29.50   8
  -1   4  -4 1747.81   68.26   5
  -1   4  -4 1739.74   70.05  21
  -1   4  -4 1907.23   75.81  34
  -1   4  -4 1792.12   71.46  36
   1  -4   5  798.09   35.89   4
  -1   4  -5  893.87   42.73  21
  -1   4  -5  872.51   45.02  34
  -1   4  -5  837.73   41.09  36
  -1   4  -6 3728.79  148.66  21
  -1   4  -6 3591.85  143.66  36
   1  -4   6 3604.41  141.80   4
  -1   4  -7 3418.36  138.14  21
   1  -4   7 3169.24  129.57   4
  -1   4  -8  725.02   48.66  21
  -1   4  -9 1148.95   50.54  45
  -1   4  -9 1145.43   48.67  37
  -1   4  -9 1198.22   51.32   1
  -1   4  -9 1274.61   69.20  21
  -1   4 -10 2086.63   85.21   1
  -1   4 -10 2075.66  104.88  21
  -1   4 -10 2105.67   83.38  37
  -1   4 -10 2198.13   85.10  45
  -1   4 -10 1972.07   82.29  46
  -1   4 -11   99.45   38.18  21
  -1   4 -11  140.52   17.51  37
  -1   4 -11  138.70   21.10  45
  -1   4 -11  150.47   16.15  46
  -1   4 -12  960.72   69.56  21
  -1   4 -12 1031.76   48.90  45
  -1   4 -12  998.82   44.43  46
  -1   4 -13 1004.51   45.06  46
  -1   4 -13 1028.53   48.99   9
  -1   4 -13 1112.87   49.84  45
  -1   4 -14 3030.09  120.75  45
   1  -4  15   31.33   15.92  41
  -1   4 -15    4.25   15.28  45
   1  -4  16  195.41   14.32  41
   1  -3 -15  122.22   10.69  46
  -1   3  14    6.59   12.11  41
   1  -3 -14    4.26   13.60  46
   1  -3 -14   14.87   12.05  45
   1  -3 -13  970.91   45.38  46
   1  -3 -13  983.88   44.94  45
  -1   3  13  996.21   44.28  41
   1  -3 -12   64.01   20.05  37
   1  -3 -12   94.80   19.32  45
   1  -3 -11 1359.18   59.09  37
   1  -3 -11 1274.76   58.26  45
   1  -3 -10  666.21   54.75  21
   1  -3 -10  706.48   36.23  37
   1  -3 -10  657.35   35.79  27
  -1   3  10  607.01   55.49   4
  -1   3  10  649.01   58.12   3
   1  -3 -10  681.80   36.11  45
   1  -3 -10  679.21   55.11  39
   1  -3  -9 4065.41  158.10  37
   1  -3  -9 4025.22  157.58  27
  -1   3   9 4125.31  178.21   4
  -1   3   9 4113.13  177.86   3
   1  -3  -9 4049.61  158.13  45
   1  -3  -9 4117.04  178.43  39
   1  -3  -8 3153.20  126.35  37
  -1   3   8 3601.53  146.64   3
  -1   3   8 3255.68  145.59   4
   1  -3  -8 3144.43  126.19  27
   1  -3  -8 3298.36  126.55  45
   1  -3  -8 3500.21  145.67  39
   1  -3  -7 1274.79   69.59  39
  -1   3   7 1420.78   72.04   3
  -1   3   7 1309.85   70.81   4
   1  -3  -6 2229.54  100.16  39
   1  -3  -5 7267.26  284.92  39
   1  -3  -4  132.78   19.41  39
  -1   3   4  104.57   14.64  34
  -1   3   3   22.01   12.88  34
  -1   3   3    6.40    9.81  36
   1  -3  -3    5.60   11.51  39
  -1   3   3   38.56    9.56   8
  -1   3   3   22.19   14.15   4
  -1   3   2 2475.83  101.45  36
  -1   3   2 2566.91  101.66   8
   1  -3  -2 2483.11  101.68  39
  -1   3   2 2516.01  101.21   3
  -1   3   2 2583.66  102.37   4
  -1   3   2 2735.11  105.68  34
  -1   3   138672.75 1395.16  36
  -1   3   138602.15 1398.56  34
   1  -3  -137279.66 1393.80  39
  -1   3   138677.15 1397.73   6
  -1   3   137667.66 1395.32   8
  -1   3   136388.77 1392.90   3
  -1   3   136629.97 1390.28   2
  -1   3   136972.27 1393.70   4
  -1   3   0 4991.21  189.06   8
  -1   3   0 4867.72  185.42   3
  -1   3   0 4834.04  188.73  36
  -1   3  -1  801.45   41.29   6
  -1   3  -1  884.98   42.50  34
  -1   3  -2  551.67   25.02  21
  -1   3  -2  567.63   27.90  36
   1  -3   2  512.08   22.47  38
  -1   3  -2  582.54   23.72   5
  -1   3  -2  488.82   31.00   6
  -1   3  -2  561.48   27.61   8
  -1   3  -2  488.61   30.55  34
  -1   3  -3 2604.33  101.05  36
  -1   3  -3 2702.12  101.30   8
   1  -3   3 2404.26   96.85  38
  -1   3  -3 2706.80  104.64  34
  -1   3  -3 2514.11  100.44  21
  -1   3  -4 1601.35   67.73  34
  -1   3  -4 1535.71   66.49  21
  -1   3  -4 1660.88   64.89   8
  -1   3  -4 1581.21   64.69  36
   1  -3   4 1469.89   61.49  38
   1  -3   5 4153.57  163.72  38
  -1   3  -5 4279.37  167.46  34
  -1   3  -5 4460.35  169.75  21
  -1   3  -6 2570.38  108.27  21
   1  -3   6 2513.32  103.20   4
  -1   3  -7   69.66   24.27  21
   1  -3   7   38.24   15.27   4
   1  -3   8  636.94   38.38   4
  -1   3  -8  689.87   46.31  21
  -1   3  -9 1968.69   78.26  37
  -1   3  -9 2014.01   98.42  21
  -1   3  -9 1937.79   79.30  45
   1  -3   9 1911.80   88.46   4
  -1   3 -10  596.35   30.54  37
  -1   3 -10  695.44   54.11  21
  -1   3 -10  585.83   31.98  45
  -1   3 -10  584.87   30.66  27
  -1   3 -11  697.47   37.57  45
  -1   3 -11  739.82   60.90  21
  -1   3 -11  709.84   35.70  37
  -1   3 -12  386.02   24.94  46
  -1   3 -12  438.99   29.42  45
  -1   3 -12  349.55   48.18  21
  -1   3 -12  371.30   25.69  37
  -1   3 -13  317.80   22.46  46
  -1   3 -13  301.12   27.69  45
  -1   3 -14  220.31   17.98  46
  -1   3 -14  221.09   22.28  45
  -1   3 -15 1339.19   56.97  45
   1  -3  16  571.09   26.49  41
  -1   2  15  700.08   29.59  41
   1  -2 -15  637.46   30.02  45
  -1   2  14   16.24   16.15  41
   1  -2 -14   16.61   14.62  45
   1  -2 -13  433.70   28.54  46
   1  -2 -13  391.35   27.74  45
   1  -2 -12  691.09   37.08  45
   1  -2 -12  687.34   37.77  37
   1  -2 -11   42.27   19.64  45
   1  -2 -11   46.50   20.96  37
   1  -2 -11   52.16   19.47  27
   1  -2 -11   38.77   37.49  21
   1  -2 -10  419.62   47.34  21
  -1   2  10  477.09   47.41   4
   1  -2 -10  475.08   29.96  27
   1  -2 -10  540.20   30.55  37
   1  -2 -10  505.91   29.98  45
   1  -2 -10  525.18   50.08  39
  -1   2   9 3665.71  162.10   4
   1  -2  -9 3644.19  143.00  27
   1  -2  -9 3683.47  143.29  37
   1  -2  -9 3684.83  143.43  45
   1  -2  -9 3670.22  161.97  39
   1  -2  -8  811.83   36.43  37
  -1   2   8  833.28   52.98   4
   1  -2  -8  788.77   36.35  45
   1  -2  -8  835.90   53.50  39
  -1   2   7  263.61   31.76   4
   1  -2  -7  240.86   31.63  39
  -1   2   6 4083.31  168.89   4
   1  -2  -6 4156.35  169.04  39
  -1   2   5 6412.35  251.05   4
   1  -2  -5 6405.46  250.76  39
  -1   2   4 6391.90  223.61   4
   1  -2  -4 6498.65  223.46  39
   1  -2  -346476.88 1645.26  39
  -1   2   343184.41 1642.26   8
  -1   2   342770.32 1643.97  34
  -1   2   2 3143.24  125.41  36
  -1   2   2 3351.41  128.07  34
   1  -2  -2 3248.27  126.45  39
  -1   2   2 3187.96  125.81   8
  -1   2   2 3425.46  127.08   3
   1  -2  -1 8174.85  329.68  39
  -1   2   1 8940.27  330.63   4
  -1   2   1 8897.52  330.27   3
  -1   2   1 8905.71  333.13  34
  -1   2   1 9084.68  330.83  36
  -1   2   0 5688.29  221.74   2
  -1   2   0 5995.50  222.42   3
  -1   2   0 6198.91  224.18  36
  -1   2  -1  458.13   18.31   5
  -1   2  -1  486.69   24.90  34
  -1   2  -2  191.70   12.48  21
  -1   2  -2  184.54   14.93  34
   1  -2   2  195.14   10.46  38
  -1   2  -2  188.09   12.73  36
   1  -2   3  823.74   35.58  38
  -1   2  -3  830.90   37.58  39
  -1   2  -3  906.25   36.70  36
  -1   2  -3  829.33   38.60  21
  -1   2  -3  860.70   36.61   8
  -1   2  -3  903.26   38.84  34
  -1   2  -4  258.21   15.18   8
  -1   2  -4  269.74   18.95  39
  -1   2  -4  238.91   16.91  34
   1  -2   5 1548.37   65.14  38
  -1   2  -5 1611.06   69.21  39
  -1   2  -6 1019.04   51.41  39
  -1   2  -7 5385.22  215.38  39
   1  -2   7 5328.16  212.10   4
   1  -2   8  820.99   47.13   4
  -1   2  -9 5545.83  213.38  45
   1  -2   9 5611.75  225.44   4
  -1   2  -9 5568.85  212.70  37
   1  -2  10   25.18   24.51   4
  -1   2 -10   11.19   14.36  37
  -1   2 -10   21.09   16.09  45
  -1   2 -10   21.14   15.20  27
  -1   2 -11 4951.68  187.88  37
   1  -2  11 4426.03  201.69   4
  -1   2 -11 4887.34  188.76  45
  -1   2 -12  145.98   23.93  45
  -1   2 -12   99.48   39.60  21
  -1   2 -12  147.37   21.58  37
  -1   2 -13  451.31   32.95  45
  -1   2 -13  514.03   30.65  37
  -1   2 -13  493.38   28.79  46
  -1   2 -14  251.95   20.10  46
  -1   2 -15  326.78   18.68  46
  -1   2 -16  500.60   23.86  45
   1  -2  16  501.98   23.87  41
   1  -1 -16   42.31    7.63  46
  -1   1  15   19.57   13.92  41
   1  -1 -15   15.35   13.23  45
   1  -1 -15   14.02   12.17  46
   1  -1 -14  463.42   29.42  45
  -1   1  14  524.70   29.87  41
   1  -1 -14  486.22   28.58  46
   1  -1 -13  507.49   32.68  45
   1  -1 -12   11.63   19.28  37
   1  -1 -12   13.67   20.98  45
   1  -1 -12   13.11   21.43  27
   1  -1 -11  886.58   43.17  45
   1  -1 -11  865.22   65.52  21
  -1   1  11  830.69   63.55   3
  -1   1  11  781.18   60.35   4
   1  -1 -11  851.21   42.55  27
   1  -1 -11  925.83   43.52  37
   1  -1 -10 6922.84  264.15  27
   1  -1 -10 7051.05  264.44  37
  -1   1  10 6538.99  281.96   4
  -1   1  10 7324.51  285.45   3
   1  -1 -10 6752.38  264.57  45
   1  -1  -9 2569.35  102.54  45
   1  -1  -9 2579.51  121.47  39
  -1   1   9 2499.18  117.98   4
  -1   1   9 2751.49  121.64   3
   1  -1  -9 2557.65  102.12  27
   1  -1  -9 2602.06  102.33  37
   1  -1  -8  111.64   28.27  39
  -1   1   8  143.11   28.93   4
   1  -1  -7  772.77   48.02  39
  -1   1   7  756.42   45.55   4
   1  -1  -6 3578.81  146.60  39
  -1   1   6 3539.02  146.06   4
   1  -1  -5 2290.49   99.46  39
  -1   1   5 2437.23   98.98   4
  -1   1   4 3188.93  123.74   8
   1  -1  -4 4053.07  132.49  39
  -1   1   4 4070.83  131.99   4
   1  -1  -3 3968.98  141.24  39
  -1   1   3 3877.61  141.12   4
   1  -1  -2 8981.64  330.14  39
  -1   1   2 9147.57  330.55   4
  -1   1   2 8156.07  329.91  34
  -1   1   1 1921.75   80.01  34
   1  -1  -1 2092.80   78.09  39
  -1   1   011002.00  414.81  34
  -1   1  -141613.03 1433.06  34
  -1   1  -137043.07 1430.23  39
   1  -1   138308.46 1430.69  38
  -1   1  -2 9054.83  336.47  34
   1  -1   2 9015.06  335.48  38
  -1   1  -2 8864.95  335.96  39
  -1   1  -2 8643.25  336.65  21
  -1   1  -3 7099.72  271.39  21
  -1   1  -3 7289.24  270.89  39
   1  -1   3 7392.74  269.79  38
  -1   1  -3 6784.99  268.66  34
   1  -1   410735.30  369.72  38
  -1   1  -411432.10  372.43  39
   1  -1   5 1329.79   57.56  38
  -1   1  -5 1332.23   60.63  39
  -1   1  -6 1701.23   78.60  21
  -1   1  -6 1745.88   78.79  39
  -1   1  -7 1466.47   69.89  39
  -1   1  -7 1351.64   70.12  21
   1  -1   7 1408.96   67.96   4
  -1   1  -8 3582.61  152.27  39
   1  -1   8 3535.80  148.90   4
  -1   1  -8 3494.93  152.50  21
  -1   1  -9   34.19   13.61  37
  -1   1  -9   22.59   29.51  21
  -1   1  -9   44.52   13.52  27
   1  -1   9   45.30   26.33   4
  -1   1  -9   51.94   30.24  39
  -1   1 -10  554.61   52.37  21
  -1   1 -10  611.74   31.19  37
   1  -1  10  486.44   44.60   4
  -1   1 -11 1266.76   80.86  21
   1  -1  11 1247.72   73.46   4
  -1   1 -11 1272.58   56.50  37
  -1   1 -12  152.67   22.82  37
  -1   1 -13   95.00   21.30  37
  -1   1 -13   86.00   18.93  46
  -1   1 -14  380.91   24.00  46
  -1   1 -15   96.46   13.16  46
   1   0 -16  132.95   10.88  46
  -1   0  16  147.17   12.81  41
   1   0 -15  501.57   26.52  46
   1   0 -15  521.71   28.05  45
  -1   0  15  530.09   28.30  41
   1   0 -14  284.21   25.44  45
   1   0 -14  338.74   23.73  46
   1   0 -13   36.43   22.43  45
   1   0 -13    0.59   19.94  46
  -1   0  12  234.88   44.06   3
   1   0 -12  334.61   27.92  45
   1   0 -12  248.71   45.29  21
   1   0 -12  281.62   25.41  46
   1   0 -11  248.66   24.56  45
  -1   0  11  171.52   39.01   3
   1   0 -11  257.46   42.88  21
  -1   0  10  132.00   31.26   4
  -1   0  10  149.24   37.51   3
   1   0 -10  116.44   18.26  45
  -1   0   9    7.30   25.11   4
   1   0  -9    8.34   13.75  45
  -1   0   8 1485.32   72.39   4
   1   0  -7  208.16   28.00  39
  -1   0   7  188.60   24.25   4
   1   0  -6 2394.79  100.03  39
  -1   0   6 2254.93   97.98   4
   1   0  -5 3073.59  122.70  39
  -1   0   5 2936.31  120.64   4
   1   0  -4  665.12   33.77  39
  -1   0   4  676.06   32.68   4
   1   0  -3 1671.93   65.21  39
  -1   0   3 1507.21   64.01   4
  -1   0   2 5548.97  214.64   4
  -1   0   2 5787.26  214.99   3
  -1   0   153037.02 1982.08   3
   1   0   0 6795.77  255.82   5
  -1   0  -1 1937.22   76.87   2
  -1   0  -1 1980.49   77.06  21
   1   0   1 2040.03   76.98  38
   1   0   2  681.39   29.33  38
  -1   0  -2  643.38   29.78  21
   1   0   346263.08 1732.42  38
   1   0   4   97.09    7.59   6
   1   0   4   78.65    5.42  36
   1   0   5   56.32   14.87  38
  -1   0  -618583.63  707.69  21
  -1   0  -7 6783.70  269.70  21
   1   0   7 6751.97  268.51   4
   1   0   8 1071.46   63.22   4
  -1   0  -8 1124.98   65.77  21
  -1   0  -8 1153.04   48.54  45
  -1   0  -8 1133.53   64.33  39
  -1   0  -9  159.06   16.73  27
  -1   0  -9  108.26   32.27  21
  -1   0  -9  117.61   33.21  39
  -1   0  -9  139.31   17.57  45
   1   0   9  134.47   31.96   4
  -1   0 -10  129.12   37.19  21
  -1   0 -10  140.65   36.56  39
   1   0  10  121.36   33.70   4
  -1   0 -10  112.26   20.48  45
   1   0  11  253.01   40.50   4
  -1   0 -11  177.45   40.01  21
  -1   0 -11  254.36   25.73  45
  -1   0 -12   44.52   22.45  45
  -1   0 -13  276.23   25.72  45
  -1   0 -14 1021.63   45.50  46
  -1   0 -14 1043.05   47.26  45
  -1   0 -15  192.34   14.65  46
  -1   0 -15  189.18   16.29  45
   1   0  15  193.23   16.55  41
   1   1 -16  180.15   12.84  46
  -1  -1  16  215.89   15.84  41
  -1  -1  15  496.24   28.68  41
   1   1 -15  495.51   28.33  45
   1   1 -15  466.21   25.77  46
  -1  -1  15  543.80   27.44  40
  -1  -1  14   80.04   23.55  41
   1   1 -14   48.80   21.33  45
   1   1 -14   68.51   17.52  46
   1   1 -13 2291.98   93.15  45
   1   1 -13 2179.79   90.60  46
  -1  -1  12 4667.98  207.93   3
   1   1 -12 4789.82  187.71  27
   1   1 -12 4995.80  189.41  45
   1   1 -12 4804.51  187.63  46
   1   1 -11 1766.35   71.43  46
  -1  -1  11 1768.02   92.96   3
   1   1 -11 1690.28   73.08  45
   1   1 -11 1706.61   72.19  37
   1   1 -11 1662.91   71.61  27
  -1  -1  10  179.97   29.90   4
  -1  -1  10  176.34   35.72   3
   1   1 -10  206.72   20.07  45
   1   1 -10  161.92   18.22  37
   1   1 -10  164.78   18.36  27
   1   1  -9  762.90   34.90  37
   1   1  -9  791.08   35.86  45
  -1  -1   8 2330.56  101.55   4
  -1  -1   7  448.71   30.70   4
  -1  -1   6  440.02   27.39   4
   1   1  -5  534.01   25.31   6
   1   1  -5  520.37   23.40  36
  -1  -1   5  571.59   29.03   4
   1   1  -4 7160.62  280.09   6
   1   1  -4 7478.73  278.19  36
  -1  -1   4 7369.55  280.06   4
  -1  -1   3 3249.21  125.04   4
  -1  -1   229571.33 1106.68   3
   1   1  -150945.54 1903.34  38
   1   1   011255.80  419.68  38
  -1  -1   011108.60  419.44   2
  -1  -1  -125139.77  941.43  21
  -1  -1  -2 2869.06  111.98  39
  -1  -1  -2 2780.07  109.83  21
  -1  -1  -3  617.40   29.82  21
  -1  -1  -3  581.51   30.99  39
   1   1   3  568.47   29.36  38
   1   1   3  585.27   26.17  36
   1   1   4    7.13    6.29  36
   1   1   4   22.39   14.02  38
   1   1   4    9.47    9.57   6
  -1  -1  -5 2221.58   94.97  21
   1   1   6 2547.80  105.72   4
  -1  -1  -6 2284.20  104.01  21
   1   1   7  611.66   43.37   4
  -1  -1  -7  561.68   40.68  21
   1   1   8 2392.82  109.97   4
  -1  -1  -8 2340.88   93.81  45
  -1  -1  -8 2341.74  109.91  21
   1   1   9 2739.75  129.64   4
  -1  -1  -9 2840.15  112.32  45
  -1  -1  -9 2836.25  131.59  21
  -1  -1 -10  746.34   38.71  37
  -1  -1 -10  785.73   58.85  21
  -1  -1 -10  745.49   39.05  45
   1   1  10  744.31   57.67   4
  -1  -1 -11  216.01   24.44  37
  -1  -1 -11  208.71   41.91  21
   1   1  11  282.13   42.08   4
  -1  -1 -11  271.14   26.48  45
  -1  -1 -12  409.24   30.15  37
  -1  -1 -12  432.24   30.18  45
  -1  -1 -13 1470.86   64.53  37
  -1  -1 -13 1526.62   64.94  45
  -1  -1 -14    3.75   14.05  46
  -1  -1 -14   36.12   16.00  45
  -1  -1 -15   40.39   10.03  46
   1   1  15   31.85   10.22  41
  -1  -1 -15   42.61   10.92  45
   1   1  15   29.47   10.34  29
  -1  -2  16 1088.43   46.31  40
  -1  -2  16 1157.15   46.88  41
  -1  -2  15  122.20   19.69  41
   1   2 -15  119.27   18.62  45
   1   2 -15  111.33   14.64  46
  -1  -2  14   68.70   21.85  41
   1   2 -14   99.50   17.51  46
   1   2 -14   42.32   22.51  45
   1   2 -13  405.69   28.73  27
   1   2 -13  426.42   31.80  45
   1   2 -13  423.29   26.79  46
  -1  -2  12  126.09   35.42   3
   1   2 -12  178.16   41.27  21
   1   2 -12  161.48   20.57  27
   1   2 -12  163.25   19.42  46
  -1  -2  11  300.72   40.84   3
   1   2 -11  249.26   43.21  21
   1   2 -11  320.15   23.13  46
   1   2 -11  297.58   23.30  27
  -1  -2  10 3843.49  164.78   3
   1   2 -10 3816.81  149.18  37
   1   2 -10 3811.75  148.59  46
   1   2 -10 3873.95  148.92  27
  -1  -2   9 6090.42  253.65   4
  -1  -2   9 6694.68  258.30   3
   1   2  -9 6461.58  244.11  46
   1   2  -9 6411.54  244.57  37
  -1  -2   8 1081.61   53.61   4
  -1  -2   7 2587.80  106.72   4
   1   2  -6 8229.76  323.97  36
  -1  -2   6 9130.41  327.20   4
   1   2  -6 8494.54  326.15   6
   1   2  -5 4863.79  177.93  36
  -1  -2   5 4493.72  177.49   4
   1   2  -5 4411.01  179.99   6
   1   2  -4  889.78   39.88  36
   1   2  -4  893.27   43.39   6
   1   2  -3 7122.36  267.51  36
  -1  -2   3 6952.32  265.24   3
   1   2  -3 7050.53  268.77   5
   1   2  -3 6939.80  270.78   6
  -1  -2   293022.06 3497.26   3
   1   2  -295246.74 3501.05  36
   1   2  -293245.96 3496.32  38
   1   2  -296639.23 3501.40   5
   1   2  -1  715.53   34.35  36
   1   2  -1  752.22   29.92  38
   1   2   018452.73  706.39  36
   1   2   019044.73  704.18  38
  -1  -2   018725.03  703.09   2
  -1  -2  -131591.72 1198.60  21
   1   2   132396.81 1201.38  36
   1   2   132446.31 1200.41  38
  -1  -2  -2 6778.75  262.35  21
   1   2   2 7124.57  267.32   6
  -1  -2  -2 7110.97  266.21  39
   1   2   2 6528.21  263.06  36
   1   2   2 7178.94  263.96  38
  -1  -2  -3   57.61   11.61  21
   1   2   3   53.60   15.47   6
  -1  -2  -3   37.33   14.02  39
   1   2   3   51.94   11.42  36
  -1  -2  -4 8017.72  294.67  21
   1   2   4 7534.93  293.28   6
  -1  -2  -4 7876.19  297.38  39
   1   2   4 7385.30  290.50  36
  -1  -2  -512819.18  448.01  39
  -1  -2  -512607.79  444.82  21
  -1  -2  -6  108.43   26.06  39
  -1  -2  -6   66.59   20.81  21
  -1  -2  -7 2912.50  114.90  45
  -1  -2  -7 3042.37  132.21  39
   1   2   7 3146.07  132.27   4
  -1  -2  -7 2794.11  127.32  21
  -1  -2  -8 2113.26   87.35  45
   1   2   8 2250.16  106.53   4
  -1  -2  -8 2114.04  102.76  21
  -1  -2  -8 2316.22  106.51  39
  -1  -2  -9 2195.09   89.26  45
  -1  -2  -9 2142.84  111.08  39
  -1  -2  -9 2104.30  107.16  21
   1   2   9 2300.62  110.26   4
  -1  -2 -10   23.98   20.95  45
  -1  -2 -10   12.78   32.84  21
  -1  -2 -10   -4.42   19.17  37
  -1  -2 -10   20.08   34.30  39
   1   2  10   46.82   36.80   4
  -1  -2 -11 1210.62   57.09  37
  -1  -2 -11 1301.87   57.14  45
  -1  -2 -12 2045.78   87.19  37
  -1  -2 -12 2213.76   88.38  45
  -1  -2 -13  601.39   32.11  37
  -1  -2 -13  599.98   32.82  45
   1   2  14   24.14   11.81  29
   1   2  14   46.87   12.59  41
  -1  -2 -14   58.47   13.37  45
  -1  -3  16   29.88   13.43  40
  -1  -3  16   52.12   13.03  41
   1   3 -15  -15.74   15.42   9
  -1  -3  15   -6.65   17.40  41
   1   3 -15    5.93   11.35  46
  -1  -3  14   30.94   20.85  41
   1   3 -14   66.08   15.80  46
   1   3 -13  871.06   41.12  46
   1   3 -12 1801.94   74.69  46
   1   3 -12 1825.56   75.21  27
   1   3 -12 1813.03   98.27  21
   1   3 -11   60.78   36.30  21
  -1  -3  11  122.83   32.02   3
   1   3 -11   97.32   16.67  46
   1   3 -11  103.71   16.45  27
   1   3 -11  110.65   21.12  45
   1   3 -10 1604.56   84.99  21
   1   3 -10 1565.79   65.02  46
  -1  -3  10 1458.72   78.99   3
   1   3 -10 1583.30   64.98  27
   1   3 -10 1629.93   67.07  45
   1   3  -9 3204.19  126.56  45
  -1  -3   9 3300.28  137.80   3
  -1  -3   8  879.94   48.08   3
   1   3  -7  746.44   36.44  36
   1   3  -611885.29  437.28  36
   1   3  -610956.70  439.91   6
   1   3  -5 1147.32   55.41   6
   1   3  -5 1121.07   53.16   5
   1   3  -5 1133.89   50.60  36
  -1  -3   5 1042.52   47.80   3
   1   3  -4 1749.57   72.69   5
   1   3  -4 1704.59   76.04   6
   1   3  -4 1795.73   71.93  36
  -1  -3   4 1573.56   66.67   3
   1   3  -3 3099.87  117.67   5
   1   3  -3 2877.95  121.64   6
   1   3  -3 3118.20  118.03  36
  -1  -3   3 2829.46  110.89   3
   1   3  -2 3116.85  130.91   6
   1   3  -2 3163.44  125.37   5
   1   3  -1  704.38   35.30  36
   1   3  -1  663.45   40.57   6
   1   3   0  198.38   18.48  36
  -1  -3   0  183.13    9.70   2
   1   3   1 1855.54   78.89  36
   1   3   1 1889.14   83.72   6
  -1  -3  -2 2900.88  117.24  21
  -1  -3  -2 3283.66  124.50  39
   1   3   2 2991.84  121.17  36
   1   3   2 3085.48  126.16   6
  -1  -3  -3  695.37   33.77  21
  -1  -3  -3  730.74   40.19  39
   1   3   3  641.73   35.32  36
   1   3   3  711.82   41.23   6
  -1  -3  -4  543.88   31.84  21
   1   3   4  639.74   37.93   4
   1   3   4  580.40   35.93   6
  -1  -3  -4  550.53   37.79  39
   1   3   4  532.91   30.35  36
   1   3   5   50.56   17.45   6
   1   3   5   68.49   23.02   4
  -1  -3  -5   79.08   24.34  39
  -1  -3  -5   76.04   17.84  21
  -1  -3  -6  757.19   50.27  39
   1   3   6  702.05   49.22   4
  -1  -3  -6  695.45   42.88  21
  -1  -3  -7 9390.81  357.08  39
   1   3   7 8941.84  355.48   4
  -1  -3  -7 8664.83  349.89  21
  -1  -3  -7 8857.29  337.62  45
  -1  -3  -8 2928.91  136.65  21
  -1  -3  -8 3177.12  123.15  45
  -1  -3  -8 3098.07  144.02  39
  -1  -3  -9  192.93   21.75  45
  -1  -3  -9  151.88   39.48  39
  -1  -3 -10   63.40   20.08  37
  -1  -3 -10   52.44   20.91  45
  -1  -3 -11  124.00   22.31  37
  -1  -3 -11  107.82   22.59  45
  -1  -3 -12  213.51   21.50  37
  -1  -3 -12  186.34   21.55  45
   1   3  13  161.68   15.09  29
  -1  -3 -13  150.00   17.88  45
  -1  -3 -13  191.81   17.60  37
  -1  -3 -13  187.75   18.05  46
  -1  -3 -14  449.06   21.62  46
  -1  -3 -14  435.37   21.44  45
  -1  -4  16  101.35   12.64  41
   1   4 -16  112.27   11.78   9
   1   4 -15  737.10   36.13   9
  -1  -4  15  711.54   34.76  41
  -1  -4  14  283.42   24.28  41
   1   4 -14  261.91   18.74  46
  -1  -4  13   89.81   21.74  41
   1   4 -13   52.39   22.47  45
   1   4 -13   88.26   15.76  46
   1   4 -12 1587.47   89.72  21
   1   4 -12 1656.92   68.28  27
   1   4 -12 1558.27   89.49   5
   1   4 -12 1630.55   67.71  46
   1   4 -12 1676.12   72.12  45
   1   4 -11 2479.77  118.25  21
   1   4 -11 2394.06   96.15  27
   1   4 -11 2351.03  117.50   5
   1   4 -11 2368.43   95.87  46
   1   4 -11 2526.69   99.29  45
   1   4 -10 1704.58   70.28  23
   1   4 -10 1572.22   86.72  21
   1   4 -10 1618.91   66.72  46
   1   4 -10 1662.16   69.77  45
   1   4 -10 1611.66   66.88  27
   1   4 -10 1711.32   88.06   5
   1   4  -9   29.00   27.34   5
   1   4  -9   56.92   26.18  21
   1   4  -9   57.57   15.61  45
  -1  -4   8 2263.53   99.83   3
   1   4  -8 2486.40  108.54   5
   1   4  -7 1928.02   84.91   5
   1   4  -7 1682.59   82.30   6
  -1  -4   7 1772.06   76.61   3
   1   4  -7 1770.50   78.26  36
   1   4  -6 6255.98  240.93   6
   1   4  -6 6115.42  238.33   5
  -1  -4   6 5625.42  230.56   3
   1   4  -6 6399.95  236.20  36
   1   4  -5  115.22   26.47   6
   1   4  -5  136.17   20.66   5
  -1  -4   5  115.31   11.76   3
   1   4  -5  118.52   20.76  36
   1   4  -4 2934.17  126.31   6
   1   4  -4 2871.70  120.04   5
   1   4  -4 2960.25  120.86  36
   1   4  -3  730.30   37.21   5
   1   4  -3  639.84   44.43   6
   1   4  -3  629.86   28.49  21
   1   4  -2 1461.85   73.74   6
  -1  -4   1 9792.82  367.71   2
   1   4  -1 9847.81  376.42  36
   1   4  -1 9752.70  368.71   4
   1   4   0 1068.36   43.07   3
   1   4   0 1203.86   60.37   6
   1   4   0 1153.98   47.27   4
   1   4   0 1033.89   53.34  36
   1   4   1 8325.00  320.32   4
   1   4   1 8847.51  330.35   6
   1   4   1 8134.51  323.69  36
   1   4   2 2578.99  106.92   4
   1   4   2 2816.93  115.40   6
  -1  -4  -2 2581.24  110.56  39
   1   4   2 2439.28  107.95  36
   1   4   3  226.39   24.09   4
   1   4   3  257.24   30.24   6
  -1  -4  -3  242.54   27.12  39
   1   4   3  208.82   22.86  36
   1   4   4  411.48   35.79   6
   1   4   4  429.46   34.35   4
  -1  -4  -4  377.85   35.17  39
   1   4   4  430.45   29.27  36
  -1  -4  -5 1601.54   80.82  39
   1   4   5 1625.53   80.08   4
  -1  -4  -6  684.38   50.15  39
   1   4   6  665.68   50.25   4
  -1  -4  -7 2904.33  115.34  45
  -1  -4  -7 2849.27  135.30  39
   1   4   7 3018.41  135.19   4
  -1  -4  -8   94.26   18.13  45
  -1  -4  -8   51.84   35.57  39
   1   4   8   65.54   33.83   3
   1   4   8   58.62   35.79   4
  -1  -4  -9  674.26   37.03  45
   1   4   9  683.82   57.42   4
   1   4   9  720.31   55.84   3
  -1  -4  -9  601.29   57.87  39
  -1  -4 -10  668.65   36.53  37
  -1  -4 -10  731.17   38.09  45
   1   4  11  563.71   30.88  29
  -1  -4 -11  658.60   34.05  45
  -1  -4 -11  636.74   33.43  37
  -1  -4 -12  253.57   20.02  45
  -1  -4 -12  226.40   19.81  37
  -1  -4 -13  689.42   32.03  45
  -1  -4 -13  763.31   32.56  46
   1   5 -16   41.40   11.53   9
  -1  -5  16   42.73    9.44  41
  -1  -5  16   43.70   13.22  40
   1   5 -15  635.33   32.59   9
  -1  -5  15  578.63   29.13  41
  -1  -5  14 1693.11   69.63  41
  -1  -5  13  416.32   26.97  41
   1   5 -12  605.45   34.74  23
  -1  -5  12  629.76   33.29  41
   1   5 -11  555.96   49.61   5
   1   5 -11  619.14   35.34  45
   1   5 -11  660.89   36.09  23
  -1  -5  11  620.77   32.73  41
   1   5 -10  188.79   34.94  21
   1   5 -10  181.15   35.97   5
   1   5 -10  223.32   21.35  45
   1   5 -10  224.21   23.92  23
  -1  -5  10  195.26   19.07  41
   1   5  -9   51.71   18.13  23
   1   5  -9   43.88   27.03   5
   1   5  -9   47.33   16.24  45
   1   5  -9   52.50   25.83  21
   1   5  -8  687.79   43.89  21
   1   5  -8  707.51   48.21   5
   1   5  -7 1527.32   73.46  21
   1   5  -7 1641.80   76.13  36
   1   5  -7 1661.86   78.99   5
   1   5  -7 1633.79   82.12   6
   1   5  -6 5569.75  225.66  21
   1   5  -6 5996.42  231.73  36
   1   5  -6 5915.85  231.50   5
   1   5  -6 5767.16  236.98   6
   1   5  -5  231.43   18.09  21
   1   5  -5  280.08   30.12  36
   1   5  -5  260.17   26.05   5
   1   5  -5  290.27   36.35   6
   1   5  -4  729.92   45.18  36
   1   5  -4  734.19   42.33   5
   1   5  -4  763.04   52.22   6
   1   5  -3 6628.88  259.56  36
   1   5  -3 6439.53  267.12   6
   1   5  -2 2528.61  110.28  36
   1   5  -2 2519.53  118.51   6
   1   5  -122997.39  807.48  36
   1   5  -120811.31  795.37   4
   1   5   0  820.50   48.21  36
   1   5   0  804.65   56.20   6
   1   5   0  818.74   38.06   4
   1   5   1 2278.55  102.10   6
   1   5   1 2120.78   87.00   4
   1   5   1 1980.86   81.59   3
   1   5   1 2163.89   93.63  36
   1   5   2 1353.03   71.90   6
   1   5   2 1288.08   60.56   4
  -1  -5  -2 1335.33   66.66  39
   1   5   2 1230.81   55.76   3
   1   5   2 1311.94   65.56  36
   1   5   3  545.78   37.34   4
   1   5   3  571.01   45.77   6
  -1  -5  -3  482.71   40.83  39
   1   5   3  521.98   38.28  36
   1   5   4  420.27   39.60   6
   1   5   4  459.24   36.32   4
   1   5   4  363.82   32.76  36
  -1  -5  -4  407.85   37.99  39
  -1  -5  -5  186.44   33.37  39
   1   5   5  194.09   27.49   3
   1   5   5  239.66   31.97   4
  -1  -5  -6 4174.66  180.31  39
   1   5   6 4111.64  173.26   3
   1   5   6 4067.63  177.97   4
  -1  -5  -7 1809.25   75.50  45
  -1  -5  -7 1923.38   98.16  39
   1   5   7 1834.07   96.88   4
   1   5   7 1771.75   90.88   3
  -1  -5  -8  179.12   21.69  45
  -1  -5  -8  145.77   40.03  39
   1   5   8  109.48   37.27   4
  -1  -5  -9  560.79   32.45  37
  -1  -5  -9  562.82   32.66  45
  -1  -5 -10  180.47   20.22  37
   1   5  10  153.45   21.87  22
  -1  -5 -10  208.84   21.24  45
  -1  -5 -11  155.49   17.16  37
   1   5  11  119.32   16.59  22
  -1  -5 -11  159.19   17.53  45
  -1  -5 -12  627.98   28.42  46
  -1  -5 -12  583.04   27.83  37
  -1  -5 -12  575.70   27.45  45
  -1  -5 -13   97.10    8.84  46
  -1  -6  16  744.25   29.15  40
   1   6 -16  674.86   29.03   9
  -1  -6  15  476.58   27.33  40
   1   6 -15  529.72   29.19   9
   1   6 -14    7.48   21.76   9
   1   6 -13  411.37   27.50  23
   1   6 -12  286.59   26.33  23
   1   6 -11   91.92   23.37  23
   1   6 -10  597.61   49.08   5
   1   6 -10  621.58   37.00  16
   1   6 -10  671.10   38.94  23
   1   6  -9 5612.84  211.28  18
   1   6  -9 5268.17  210.99  23
   1   6  -9 5292.54  223.13   5
   1   6  -9 5339.75  210.75  16
   1   6  -8  459.06   29.58  18
   1   6  -8  443.84   37.67  36
   1   6  -8  427.52   29.48  16
   1   6  -8  427.53   39.31   5
   1   6  -7  476.95   39.77  36
   1   6  -7  412.09   37.40   5
   1   6  -7  434.77   45.73   6
   1   6  -6  265.93   33.41  36
   1   6  -6  282.45   30.08   5
   1   6  -6  194.42   37.66   6
   1   6  -5 5087.04  203.76  36
   1   6  -5 4775.60  210.14   6
   1   6  -5 4878.70  199.99   5
   1   6  -4  704.16   48.98  36
   1   6  -4  673.35   56.04   6
   1   6  -3 4420.56  192.21   6
   1   6  -2 3167.79  134.50  36
   1   6  -2 2834.39  140.61   6
   1   6  -1  123.36   31.13  36
   1   6   0 2127.19  102.74  36
   1   6   0 2282.34  111.69   6
   1   6   1 2809.67  116.69   4
   1   6   1 2970.16  136.07   6
   1   6   1 2769.39  125.63  36
  -1  -6  -1 2909.71  126.73  39
   1   6   2 4126.59  171.08   4
   1   6   2 4419.60  186.51   6
   1   6   2 4105.16  177.34  36
  -1  -6  -2 4390.04  179.49  39
  -1  -6  -3   55.86   28.42  39
   1   6   3   53.60   34.16   6
   1   6   3   53.86   22.66   4
   1   6   3   63.36   17.08  22
   1   6   3   39.99   26.67  36
   1   6   4  113.17   17.31  14
  -1  -6  -4  133.40   32.89  39
   1   6   4  101.18   18.34  22
   1   6   4   93.96   26.38   4
   1   6   5 4050.42  163.85  14
   1   6   5 4339.47  179.31   4
  -1  -6  -5 4440.47  183.97  39
   1   6   6 2096.79  107.24   4
  -1  -6  -6 2206.26  111.39  39
  -1  -6  -6 2245.52   89.82  45
  -1  -6  -7  365.13   44.73  39
   1   6   7  287.74   28.48  22
   1   6   7  369.00   43.83   4
  -1  -6  -7  336.98   24.01  45
   1   6   8 2432.35  107.10  22
  -1  -6  -8 2660.02  104.38  45
  -1  -6  -8 2646.25  103.87  37
  -1  -6  -9  505.92   28.48  45
   1   6   9  465.71   31.64  22
  -1  -6  -9  474.24   27.57  37
  -1  -6 -10  528.91   27.61  45
   1   6  10  529.82   29.79  22
  -1  -6 -10  509.46   27.07  37
  -1  -6 -11   79.84   11.54  37
  -1  -6 -11  100.54   11.79  45
  -1  -6 -12  160.77   10.80  46
   1   6  12  165.70   15.20  15
   1   7 -16   29.00    9.78   9
  -1  -7  15    2.80   12.92  40
   1   7 -15   33.83   15.81   9
   1   7 -14  109.87   16.08  13
   1   7 -14  143.02   22.67   9
  -1  -7  14   98.05   18.05  40
   1   7 -13   53.55   25.32   9
   1   7 -13   72.67   20.25  23
   1   7 -12  193.71   25.71  23
   1   7 -11  696.41   42.82  23
   1   7 -11  760.11   40.62  16
   1   7 -10 1029.41   53.72  23
   1   7 -10 1022.76   51.58  18
   1   7 -10 1049.19   52.34  16
   1   7  -9  730.14   43.45  23
   1   7  -9  799.53   44.15  16
   1   7  -9  820.97   43.76  18
   1   7  -8  722.15   49.88   5
   1   7  -8  645.31   49.78  36
   1   7  -8  645.27   40.19  23
   1   7  -8  740.35   41.04  18
   1   7  -8  682.34   41.12  16
   1   7  -7   67.55   32.80  36
   1   7  -7   65.40   22.83  16
   1   7  -7  128.66   24.22  15
   1   7  -7  103.90   19.22  35
   1   7  -7   70.83   21.65  18
   1   7  -7   67.01   26.45   5
   1   7  -7   81.76   40.41   6
   1   7  -6  248.17   38.32  36
   1   7  -6  232.03   24.63  16
   1   7  -6  165.92   24.20  15
   1   7  -6  198.36   23.40  18
   1   7  -6  221.18   46.05   6
   1   7  -5   97.58   21.78  16
   1   7  -5  170.94   20.45  19
   1   7  -5  178.25   38.03  36
   1   7  -5  166.98   42.34   6
   1   7  -4  320.85   40.81  36
   1   7  -4  395.51   52.85   6
   1   7  -3  761.65   64.88   6
   1   7  -2 1173.59   69.02  36
   1   7  -2  919.36   75.21   6
   1   7  -1   45.45   30.45  36
   1   7  -1   19.14   38.85   6
   1   7   0 9097.05  357.41   6
  -1  -7   0 8632.41  344.82  39
   1   7   0 8350.72  346.20  36
   1   7   1 1126.31   50.98  14
   1   7   1 1078.08   51.42  22
   1   7   1 1116.28   68.10  36
  -1  -7  -1 1080.69   66.00  39
   1   7   2   -2.23   31.79  36
   1   7   2   43.13   23.66   7
   1   7   2   50.17   41.56   6
   1   7   2   35.81   17.08  14
   1   7   2   39.14   16.47  32
   1   7   2   30.04   18.79  22
  -1  -7  -2   46.64   28.27  39
   1   7   3 2211.25  111.30   6
   1   7   3 1965.60   85.90  32
  -1  -7  -3 2211.89  104.82  39
   1   7   3 2161.39   88.15  22
   1   7   3 2186.06  102.29  36
   1   7   3 2018.75   86.68  14
  -1  -7  -4 1097.87   70.28  39
   1   7   4 1035.92   51.87  32
   1   7   4 1104.59   52.16  14
   1   7   4 1195.59   54.65  22
   1   7   5 2042.00   87.53  14
  -1  -7  -5 2132.89  107.10  39
   1   7   5 2126.41   89.91  22
   1   7   6    4.53   18.56  14
   1   7   6   14.71   23.73  22
  -1  -7  -6   13.28   16.25  45
   1   7   7 1034.03   52.52  22
  -1  -7  -7 1042.51   46.82  45
   1   7   8  227.82   25.47  22
  -1  -7  -8  235.89   19.13  45
  -1  -7  -8  196.72   17.96  37
   1   7   9   13.78   17.28  22
  -1  -7  -9    8.34   12.91  45
   1   7  10   33.98   12.69  22
   1   7  11  366.63   21.37  15
  -1  -8  15  172.53   12.11  40
   1   8 -15  216.80   16.41   9
  -1  -8  14  287.21   18.26  40
   1   8 -14  337.34   24.55   9
   1   8 -14  276.13   19.75  17
   1   8 -13   24.29   19.42  23
  -1  -8  13    4.21   14.93  40
   1   8 -12  793.87   39.75  13
  -1  -8  12  860.10   39.99  40
   1   8 -11  870.68   47.17   9
   1   8 -11  757.05   39.54  13
   1   8 -11  871.54   45.69  16
   1   8 -10 3357.85  148.70   9
   1   8 -10 3853.19  150.37  23
   1   8 -10 3818.64  150.61  16
   1   8 -10 3857.90  150.10  18
   1   8  -9  113.78   25.38  18
   1   8  -9   80.17   25.26   9
   1   8  -9  120.05   27.42  16
   1   8  -9  101.86   28.21  23
   1   8  -8 1201.95   59.92  23
   1   8  -8 1242.45   55.30  35
   1   8  -8 1246.66   72.61  36
   1   8  -8 1112.36   57.36   9
   1   8  -8 1305.13   61.95  16
   1   8  -8 1319.54   61.39  18
   1   8  -7 1142.04   71.02  36
   1   8  -7 1120.40   52.70  35
   1   8  -7 1062.02   52.63   9
   1   8  -7 1144.97   58.74  16
   1   8  -7 1199.30   57.45  18
   1   8  -7 1083.16   56.17  23
   1   8  -7 1287.01   59.44  15
   1   8  -6   30.81   23.37  18
   1   8  -6   47.45   18.10   9
   1   8  -6   25.64   45.27   6
   1   8  -6   62.11   28.04   7
   1   8  -6   68.46   39.35  36
   1   8  -6   56.03   24.71  16
   1   8  -6   29.81   24.93  15
   1   8  -5   67.81   24.43  18
   1   8  -5   25.75   15.20   9
   1   8  -5   -2.68   37.09  36
   1   8  -5   31.29   22.60  15
   1   8  -5   27.15   19.47  19
   1   8  -5   78.53   46.09   6
   1   8  -5   32.49   26.06   7
   1   8  -4  861.22   50.95   7
   1   8  -4  879.44   77.48   6
   1   8  -4  846.22   49.01  16
   1   8  -4  980.56   50.04  18
   1   8  -4 1036.41   68.04  36
   1   8  -4  978.33   47.36  19
   1   8  -4  964.59   49.14  15
   1   8  -3 1239.89   63.79   7
   1   8  -3 1520.57   95.40   6
   1   8  -3 1334.85   58.38  32
   1   8  -3 1242.01   61.48  16
   1   8  -3 1319.58   59.75  14
   1   8  -3 1383.66   63.42  15
   1   8  -3 1342.87   60.14  19
   1   8  -2   12.61   19.48  19
   1   8  -2   16.83   20.48  16
   1   8  -2   63.13   22.41  15
   1   8  -2   25.36   19.13  14
   1   8  -2   25.58   17.26  32
   1   8  -2   46.82   22.98  18
   1   8  -1  336.13   28.93  16
   1   8  -1  368.90   31.36  18
   1   8  -1  416.42   27.03  32
   1   8  -1  433.09   59.95   6
   1   8  -1  389.78   35.72   7
   1   8  -1  358.46   49.55  36
   1   8  -1  409.21   28.35  14
   1   8  -1  457.26   33.47  15
   1   8   0 4998.41  188.90  14
   1   8   0 4799.94  192.11  15
   1   8   0 5097.27  222.04   6
   1   8   0 5025.02  191.11   7
   1   8   0 4552.11  187.36  32
   1   8   0 4571.45  188.62  16
   1   8   0 4813.59  191.89  18
   1   8   0 5029.63  209.19  36
  -1  -8   0 4790.89  204.60  39
   1   8   0 4936.28  189.03  22
   1   8   1 1246.84   58.16  14
   1   8   1 1310.72   59.75  22
   1   8   1 1219.61   57.37  32
   1   8   1 1277.74   58.32  35
   1   8   1 1159.99   77.05  36
  -1  -8  -1 1318.20   77.09  39
   1   8   1 1340.89   90.57   6
   1   8   1 1364.77   63.64   7
   1   8   2 4293.01  175.27  32
   1   8   2 4639.02  177.60  22
   1   8   2 4511.24  174.53  35
   1   8   2 4298.36  193.43  36
   1   8   2 4484.07  176.46  14
  -1  -8  -2 4608.10  194.23  39
   1   8   3 3384.66  137.99  32
   1   8   3 3537.05  139.88  22
  -1  -8  -3 3491.91  157.52  39
   1   8   3 3433.92  138.72  14
   1   8   4  768.27   42.56  22
   1   8   4  624.38   38.52  14
  -1  -8  -4  673.49   56.30  39
   1   8   5   97.12   23.37  18
   1   8   5  122.15   21.57  14
   1   8   5  146.05   26.18  22
   1   8   6  549.18   32.70  14
   1   8   6  613.95   37.71  22
   1   8   7 1207.23   56.65  22
   1   8   8   39.65   18.46  22
   1   8   8   38.68   24.99  15
   1   8   9   50.14   13.30  22
   1   8   9   60.05   19.85  15
   1   8  10  288.09   19.26  15
   1   9 -15  367.75   19.42   9
   1   9 -14  265.57   18.00  17
   1   9 -13   21.23   17.66  17
   1   9 -13   10.34   18.71   9
   1   9 -12  370.32   25.86  16
   1   9 -12  289.25   28.42   9
   1   9 -12  367.39   29.54  23
   1   9 -11  122.02   25.61  16
   1   9 -11  125.16   24.81   9
   1   9 -11  128.31   27.99  23
   1   9 -10  173.53   28.09  16
   1   9 -10   89.17   26.52  18
   1   9 -10  158.37   30.15  23
   1   9 -10  142.50   26.20   9
   1   9  -9  400.59   37.10  16
   1   9  -9  382.85   36.37  23
   1   9  -9  418.84   27.38  35
   1   9  -9  396.12   35.78  18
   1   9  -9  378.84   30.72   9
   1   9  -8 2185.18  119.29  36
   1   9  -8 2759.69  103.05  35
   1   9  -8 2270.50  102.96   9
   1   9  -8 2693.04  109.04  18
   1   9  -8 2494.61  108.84  16
   1   9  -7  311.24   47.88  36
   1   9  -7  355.79   30.49  35
   1   9  -7  335.63   26.86   9
   1   9  -7  326.15   35.06  18
   1   9  -7  374.86   35.39  16
   1   9  -7  401.49   37.23  15
   1   9  -7  264.92   31.93  23
   1   9  -6   35.10   24.00  23
   1   9  -6   48.92   28.22  18
   1   9  -6   73.47   18.31   9
   1   9  -6   46.74   26.31  35
   1   9  -6   71.69   41.27  36
   1   9  -6   73.09   29.13  15
   1   9  -5   82.48   24.26  19
   1   9  -5   82.80   23.52  23
   1   9  -5   89.28   28.16  18
   1   9  -5   84.18   29.08  15
   1   9  -5   87.23   28.52  16
   1   9  -5   76.98   27.21  35
   1   9  -5  152.61   57.42   6
   1   9  -5  103.49   44.26  36
   1   9  -4 2654.72  149.06   6
   1   9  -4 2604.20  116.48  16
   1   9  -4 2949.47  118.94  18
   1   9  -4 2596.26  112.94  23
   1   9  -4 2984.45  116.20  19
   1   9  -4 2893.23  118.56  15
   1   9  -4 2761.23  136.46  36
   1   9  -3   46.99   21.01  32
   1   9  -3   56.27   24.87  19
   1   9  -3   10.06   18.09  23
   1   9  -3   34.17   40.56  36
   1   9  -3   46.64   25.06  35
   1   9  -3   48.53   22.38  14
   1   9  -3   46.33   27.61  15
   1   9  -3   48.06   23.74  16
   1   9  -3   36.41   32.80   7
   1   9  -3   -4.33   51.79   6
   1   9  -2 1036.60   52.85  19
  -1  -9   2  907.26   65.59  39
   1   9  -2  952.07   52.86  16
   1   9  -2 1114.16   56.85  18
   1   9  -2 1083.57   50.11  32
   1   9  -2 1021.62   52.74  35
   1   9  -2 1011.65   74.09  36
   1   9  -2 1015.03   55.76  15
   1   9  -2 1026.22   51.55  14
   1   9  -1 1581.51   70.76  19
  -1  -9   1 1454.37   84.37  39
   1   9  -1 1494.96   69.37  16
   1   9  -1 1561.28   73.45  18
   1   9  -1 1446.48   67.28  32
   1   9  -1 1433.37   90.17  36
   1   9  -1 1460.25   68.82  35
   1   9  -1 1567.63   73.23  15
   1   9  -1 1657.44   69.76  14
   1   9   0  652.99   38.48  14
   1   9   0  654.17   43.67  15
   1   9   0  623.09   73.04   6
  -1  -9   0  653.82   53.29  39
   1   9   0  551.35   35.41  16
   1   9   0  601.12   42.28  18
   1   9   0  619.22   38.76  22
   1   9   0  600.97   38.46  35
   1   9   0  472.71   56.49  36
   1   9   0  593.93   35.60  32
   1   9   1  622.53   36.82  32
  -1  -9  -1  619.69   52.94  39
   1   9   1  607.33   42.28  18
   1   9   1  739.68   40.17  22
   1   9   1  633.03   38.86  35
   1   9   1  507.82   55.25  36
   1   9   1  655.32   38.89  14
   1   9   2  869.74   45.69  32
  -1  -9  -2  775.25   61.03  39
   1   9   2  953.84   49.36  22
   1   9   2  950.40   47.95  14
   1   9   2  972.17   46.18  35
   1   9   2  844.92   49.87  18
   1   9   3 1738.29   75.52  22
   1   9   3 1684.79   73.02  14
   1   9   3 1518.40   74.85  18
   1   9   4   44.67   21.57  14
   1   9   4   52.83   32.69  15
   1   9   4   52.66   25.40  22
   1   9   4   43.70   22.74  18
   1   9   5   33.73   23.81  22
   1   9   5   66.96   19.58  14
   1   9   5   14.96   29.54  15
   1   9   6  146.92   23.13  22
   1   9   6  178.37   31.21  15
   1   9   7  224.28   27.76  15
   1   9   7  253.35   21.99  22
   1   9   8  448.00   28.53  15
   1   9   8  445.61   24.15  22
   1   9   9  559.49   26.34  15
   1  10 -14   52.90    9.69  17
   1  10 -14   30.52   11.14   9
   1  10 -13  102.99   16.28  17
   1  10 -13  122.40   16.00   9
   1  10 -12  184.23   19.90  16
   1  10 -12  200.02   23.18  23
   1  10 -12  160.48   20.13   9
   1  10 -11 1582.52   68.35  16
   1  10 -11 1447.72   65.93   9
   1  10 -11 1611.64   69.17  23
   1  10 -10  401.35   33.54  16
   1  10 -10  338.54   27.51   9
   1  10 -10  343.92   30.50  18
   1  10 -10  338.78   33.48  23
   1  10  -9 1393.78   63.62   9
   1  10  -9 1436.71   70.31  16
   1  10  -9 1529.89   69.58  18
   1  10  -9 1461.34   62.48  35
   1  10  -8  814.14   41.83   9
   1  10  -8  836.77   50.81  16
   1  10  -8  839.78   50.58  18
   1  10  -8  792.30   46.87  23
   1  10  -8  918.59   44.13  35
   1  10  -7  503.31   30.87   9
   1  10  -7  598.39   43.73  18
   1  10  -7  517.17   40.97  16
   1  10  -7  533.67   38.26  23
   1  10  -7  599.32   37.93  35
   1  10  -6 3037.51  126.12  18
   1  10  -6 2937.37  120.81  35
   1  10  -6 3006.50  125.62  15
   1  10  -6 2860.75  121.40  23
   1  10  -5 2465.53  107.86  16
   1  10  -5 2599.86  109.34  18
   1  10  -5 2461.21  106.19  19
   1  10  -5 2537.26  104.23  35
   1  10  -5 2668.39  109.21  15
   1  10  -5 2253.26  102.67  23
   1  10  -4  891.84   51.42  16
   1  10  -4  938.05   50.84  19
   1  10  -4  930.06   53.15  15
   1  10  -4  862.58   45.14  23
   1  10  -3   34.38   17.97  23
   1  10  -3    2.02   26.26  19
   1  10  -3   16.58   43.74  36
   1  10  -3   47.52   26.61  16
   1  10  -3    4.78   31.34  15
   1  10  -3   13.99   30.84  35
   1  10  -2 1081.40   57.48  16
   1  10  -2 1179.97   62.61  18
   1  10  -2 1125.80   58.42  19
   1  10  -2 1148.52   59.35  35
   1  10  -2 1183.05   57.67  14
   1  10  -2 1196.52   63.23  15
   1  10  -2 1219.66   55.75  32
   1  10  -1 1920.27   86.29  16
   1  10  -1 1978.62   91.28  18
   1  10  -1 2042.81   89.00  19
   1  10  -1 1874.75   87.37  35
   1  10  -1 2044.35   85.25  32
   1  10  -1 2095.30   87.55  14
   1  10  -1 2149.39   92.02  15
   1  10   0  196.65   28.72  35
   1  10   0  204.29   32.80  18
   1  10   0  155.64   30.88  19
   1  10   0  234.30   24.66  32
   1  10   0  222.49   28.72  14
   1  10   0  193.94   35.33  15
   1  10   1  412.91   34.34  18
   1  10   1  349.19   33.40  22
   1  10   1  320.17   30.28  35
   1  10   1  335.79   30.93  14
   1  10   1  332.07   27.07  32
   1  10   2  255.70   30.97  18
   1  10   2  287.96   28.24  14
   1  10   2  214.81   25.74  35
   1  10   2  301.13   31.29  22
   1  10   3 1253.00   59.04  22
   1  10   3 1233.43   56.60  14
   1  10   3 1172.28   57.81  18
   1  10   4   30.47   22.97  22
   1  10   4   32.84   18.48  14
   1  10   4   40.59   27.40  15
   1  10   5  312.41   30.43  15
   1  10   5  291.33   21.14  14
   1  10   5  326.04   25.66  22
   1  10   6  485.90   31.71  15
   1  10   6  494.75   28.43  22
   1  10   7   69.21   16.40  15
   1  11 -13   50.59   11.44  17
   1  11 -13   53.54    9.17   9
   1  11 -12  106.55   14.87  16
   1  11 -12  105.20   16.82  17
   1  11 -12   84.57   13.38   9
   1  11 -11   16.44   19.06  17
   1  11 -11   23.11   18.23  16
   1  11 -11  -12.21   19.37  23
   1  11 -11    4.57   14.32   9
   1  11 -10  279.16   20.97   9
   1  11 -10  301.23   28.06  16
   1  11  -9  497.40   36.84  16
   1  11  -9  468.30   27.38   9
   1  11  -9  506.25   33.70  23
   1  11  -9  532.13   35.19  18
   1  11  -8   77.34   24.00  23
   1  11  -8   66.09   22.52  35
   1  11  -8   61.89   28.67  18
   1  11  -8   21.42   29.83  16
   1  11  -7  857.25   49.23  18
   1  11  -7  764.12   43.10  35
   1  11  -7  765.29   43.22  23
   1  11  -6  652.21   42.83  16
   1  11  -6  587.13   43.96  18
   1  11  -6  566.67   39.59  35
   1  11  -6  610.71   43.09  15
   1  11  -6  552.42   35.58  23
   1  11  -5  260.37   34.18  35
   1  11  -5  339.34   34.63  16
   1  11  -5  281.03   37.38  18
   1  11  -5  384.31   38.37  15
   1  11  -5  336.58   26.72  23
   1  11  -4  435.05   36.23  16
   1  11  -4  386.49   26.51  17
   1  11  -4  429.66   35.40  19
   1  11  -4  419.66   39.76  15
   1  11  -4  407.27   27.00  23
   1  11  -3  410.77   36.60  19
   1  11  -3  465.59   38.09  35
   1  11  -3  466.14   41.45  15
   1  11  -3  379.08   39.81  18
   1  11  -3  445.43   33.81  16
   1  11  -2  735.63   44.65  19
   1  11  -2  698.29   45.33  35
   1  11  -2  813.26   49.10  15
   1  11  -2  727.84   47.98  18
   1  11  -2  757.97   42.04  16
   1  11  -1   64.05   28.99  18
   1  11  -1   77.14   20.20  16
   1  11  -1   42.12   26.71  35
   1  11  -1   57.91   33.43  15
   1  11  -1   66.02   28.11  19
   1  11   0  536.91   40.20  18
   1  11   0  558.96   36.84  35
   1  11   0  648.09   37.49  14
   1  11   0  558.11   39.11  19
   1  11   1  104.51   25.01  18
   1  11   1   97.67   22.94  35
   1  11   1  107.67   26.48  19
   1  11   1   70.72   22.76  14
   1  11   2   52.85   20.56  18
   1  11   2   41.79   24.00  19
   1  11   2   55.14   20.37  14
   1  11   3   32.95   20.70  19
   1  11   3   26.06   16.88  14
   1  11   3   39.77   24.20  15
   1  11   4  416.96   27.27  19
   1  11   4  418.77   30.14  15
   1  11   5   88.18   15.43  19
   1  11   5   59.47   17.65  15
   1  11   6    1.51    8.07  19
   1  11   6    4.68   11.23  15
   1  12 -12  184.33   12.86  17
   1  12 -11   74.25   14.31  16
   1  12 -10  425.06   26.72  16
   1  12 -10  377.31   24.91  17
   1  12 -10  439.92   25.18  23
   1  12  -9   16.91   20.63  16
   1  12  -9   36.55   20.73  18
   1  12  -9    0.54   17.15  17
   1  12  -9   33.80   17.42  23
   1  12  -8 1113.86   50.60  18
   1  12  -8 1029.06   47.00  23
   1  12  -7 1026.57   52.22  16
   1  12  -7  912.77   46.93  17
   1  12  -7 1063.25   47.60  23
   1  12  -7 1094.42   53.23  18
   1  12  -7 1102.50   48.94  35
   1  12  -6   90.83   26.82  18
   1  12  -6   51.53   24.59  16
   1  12  -6   56.30   17.24  17
   1  12  -6   82.75   24.44  35
   1  12  -6   69.86   16.82  23
   1  12  -5   21.85   23.69  16
   1  12  -5   58.12   27.15  15
   1  12  -4  122.39   24.60  16
   1  12  -4  186.30   27.79  35
   1  12  -4  183.53   30.19  15
   1  12  -3  516.95   33.40  16
   1  12  -3  561.10   39.64  18
   1  12  -3  551.95   36.84  19
   1  12  -3  577.15   37.45  35
   1  12  -3  586.34   40.66  15
   1  12  -2   24.79   25.25  18
   1  12  -2   33.33   23.20  19
   1  12  -2   50.56   24.35  35
   1  12  -2   57.80   28.24  15
   1  12  -1  627.63   39.18  18
   1  12  -1  663.56   38.29  19
   1  12  -1  674.68   36.76  35
   1  12  -1  652.02   42.27  15
   1  12   0  115.99   22.79  19
   1  12   0  123.80   22.62  18
   1  12   1  185.36   22.07  19
   1  12   1  159.12   19.12  18
   1  12   2   15.06   16.14  19
   1  12   3  425.89   27.00  15
   1  12   3  469.05   24.72  19
   1  12   4  949.81   39.73  15
   1  12   4  880.40   38.04  19
   1  13 -10   24.81    9.83  16
   1  13  -9   63.35   14.05  16
   1  13  -9   50.71   10.01  17
   1  13  -8   67.58   16.44  18
   1  13  -7   48.56   17.15  16
   1  13  -7   35.55   17.88  18
   1  13  -6    5.00   16.41  16
   1  13  -6   -7.19   18.25  18
   1  13  -5  448.47   26.57  16
   1  13  -4  303.43   25.85  18
   1  13  -3  480.34   31.45  15
   1  13  -3  498.30   30.31  18
   1  13  -2  173.87   22.03  15
   1  13  -2  180.82   20.28  18
   1  13  -1  140.16   16.93  18
   1  13   0  264.57   19.05  19
   1  13   1  128.47   13.12  19
   1  14  -5  108.85   11.52  18
  -2  14   3  574.09   25.77  19
  -2  14   2  167.06   15.07  19
  -2  14   1  291.30   21.28  19
  -2  14   0  945.03   43.08  15
  -2  14   0  928.56   43.49  19
  -2  14  -1  632.57   34.56  15
  -2  14  -1  661.18   34.71  19
  -2  14  -2  191.96   22.78  15
  -2  14  -2  152.49   21.00  19
  -2  14  -3  130.32   19.64  18
  -2  14  -4  195.37   22.34  18
  -2  14  -5   59.40   16.73  16
  -2  14  -5   59.86   20.82  18
  -2  14  -6  192.51   21.31  16
  -2  14  -7 1126.02   46.02  16
  -2  14  -7  886.13   42.61  17
  -2  14  -8 1173.04   47.57  16
  -2  14  -8  967.76   44.90  17
  -2  14  -9  435.83   23.39  17
  -2  14 -10  454.45   22.14  17
  -2  13   5   52.20    9.33  14
  -2  13   4  291.91   18.78  14
  -2  13   4  225.09   17.12  32
  -2  13   3  546.43   29.11  14
  -2  13   3  464.07   27.37  32
  -2  13   2  365.63   26.89  14
  -2  13   2  359.49   26.78  15
  -2  13   2  342.59   27.60  19
  -2  13   2  337.76   26.01  32
  -2  13   1 2241.68   85.98  14
  -2  13   1 1961.59   86.10  15
  -2  13   1 1974.75   86.18  19
  -2  13   1 1966.04   85.02  32
  -2  13   0  361.90   31.24  15
  -2  13   0  375.94   30.01  32
  -2  13   0  339.68   30.42  19
  -2  13  -1   38.81   25.44  15
  -2  13  -1   52.43   24.07  32
  -2  13  -1   46.86   20.17  18
  -2  13  -1   43.90   24.91  19
  -2  13  -2  499.34   36.12  18
  -2  13  -2  600.84   37.74  19
  -2  13  -2  593.87   39.96  15
  -2  13  -2  597.57   36.23  14
  -2  13  -3  185.16   22.37  16
  -2  13  -3  165.97   26.40  18
  -2  13  -3  156.31   26.56  19
  -2  13  -3  235.04   29.97  15
  -2  13  -4   40.29   21.97  16
  -2  13  -4   71.02   26.96  18
  -2  13  -4   20.47   16.23  17
  -2  13  -4   52.46   28.45  15
  -2  13  -5  212.66   26.40  16
  -2  13  -5  167.70   29.78  18
  -2  13  -5  192.32   22.28  17
  -2  13  -6 1123.95   54.64  16
  -2  13  -6 1051.54   50.58  17
  -2  13  -6 1124.17   56.58  18
  -2  13  -7  356.52   28.15  17
  -2  13  -7  386.41   32.92  16
  -2  13  -7  395.72   23.67   9
  -2  13  -8   17.28   20.21  17
  -2  13  -8   12.84   15.08   9
  -2  13  -9  988.20   46.47  16
  -2  13  -9  945.29   44.85  17
  -2  13  -9  882.06   41.29   9
  -2  13 -10  683.66   31.79   9
  -2  13 -11 1733.80   67.61  17
  -2  13 -11 1607.11   65.88   9
  -2  13 -12   40.04   10.22  17
  -2  13 -12   60.83    8.79   9
  -2  12   6  347.09   21.13  32
  -2  12   6  415.24   21.85  14
  -2  12   5  491.07   29.86  32
  -2  12   5  612.39   30.77  14
  -2  12   4 2474.39  102.65  32
  -2  12   4 2611.15  103.03  14
  -2  12   4 2438.03  102.67  15
  -2  12   4 2577.57  103.22  22
  -2  12   3  101.57   24.21  32
  -2  12   3   45.13   22.23  22
  -2  12   3   49.53   23.35  14
  -2  12   3   48.91   23.21  15
  -2  12   2 2209.58   96.35  32
  -2  12   2 2392.20   97.10  14
  -2  12   2 2140.11   96.91  15
  -2  12   2 2399.72   96.37  22
  -2  12   1  316.53   32.93  19
  -2  12   1  384.81   30.22  22
  -2  12   1  269.93   31.30  32
  -2  12   1  276.18   32.24  15
  -2  12   1  357.86   31.99  14
  -2  12   0  213.19   30.76  19
  -2  12   0  228.34   26.93  18
  -2  12   0  243.21   31.47  32
  -2  12   0  263.26   32.83  15
  -2  12   0  291.10   27.76  22
  -2  12  -1 3075.88  121.72  15
  -2  12  -1 2844.12  118.53  14
  -2  12  -1 2802.97  118.76  32
  -2  12  -1 2915.29  119.98  19
  -2  12  -1 2737.37  118.55  18
  -2  12  -2 1333.99   67.65  15
  -2  12  -2 1442.29   64.17  14
  -2  12  -2 1301.46   64.60  32
  -2  12  -2 1349.65   65.54  19
  -2  12  -2 1322.90   65.90  18
  -2  12  -2 1355.83   61.69  16
  -2  12  -3  388.69   37.06  15
  -2  12  -3  424.52   32.13  14
  -2  12  -3  317.93   25.66  17
  -2  12  -3  332.09   31.57  16
  -2  12  -3  308.16   33.77  18
  -2  12  -3  355.73   33.58  32
  -2  12  -3  331.00   32.62  19
  -2  12  -4   22.39   26.61  16
  -2  12  -4   71.32   21.33  17
  -2  12  -4   64.82   29.14  18
  -2  12  -4   55.66   31.60  15
  -2  12  -4   57.36   26.48  19
  -2  12  -4   45.30   16.95   9
  -2  12  -5  105.69   31.47  18
  -2  12  -5   79.71   23.25  17
  -2  12  -5  100.27   28.34  16
  -2  12  -5   93.72   19.31   9
  -2  12  -5  132.47   31.74  15
  -2  12  -6  625.62   39.58  17
  -2  12  -6  710.81   44.57  16
  -2  12  -6  650.40   37.97  23
  -2  12  -6  667.48   35.91   9
  -2  12  -6  773.26   47.51  18
  -2  12  -7  185.74   28.69  17
  -2  12  -7  199.61   26.20  23
  -2  12  -7  215.65   23.32   9
  -2  12  -8 1749.54   77.01  16
  -2  12  -8 1597.54   74.13  17
  -2  12  -8 1773.16   78.65  18
  -2  12  -8 1598.46   70.77   9
  -2  12  -9 2255.54   91.50  16
  -2  12  -9 1997.90   86.25   9
  -2  12 -10 1579.81   66.68  16
  -2  12 -10 1518.93   65.64  17
  -2  12 -10 1360.17   62.73   9
  -2  12 -11   16.17   19.17  17
  -2  12 -11   10.42   16.63   9
  -2  12 -12 1270.35   53.15  17
  -2  12 -12 1234.17   52.35   9
  -2  12 -13  483.45   22.70  17
  -2  11   8   71.41   11.21  32
  -2  11   8   86.43   13.71  22
  -2  11   8   78.24    9.67  14
  -2  11   7   99.79   17.03  32
  -2  11   7  111.01   18.38  22
  -2  11   7   86.66   15.85  14
  -2  11   6  694.99   39.01  32
  -2  11   6  778.49   38.57  14
  -2  11   5  247.81   28.35  32
  -2  11   5  315.54   27.69  15
  -2  11   5  314.07   28.13  14
  -2  11   4  692.89   43.09  32
  -2  11   4  769.68   43.35  14
  -2  11   4  708.11   43.13  15
  -2  11   4  743.03   43.17  22
  -2  11   3 1670.37   78.94  32
  -2  11   3 1879.41   79.42  14
  -2  11   3 1769.40   79.62  15
  -2  11   3 1686.09   78.01  22
  -2  11   2 3087.70  132.01  32
  -2  11   2 3320.98  132.56  14
  -2  11   2 3107.93  133.29  15
  -2  11   2 3361.16  131.96  22
  -2  11   1  391.26   30.76  18
  -2  11   1  436.39   33.21  22
  -2  11   1  390.63   33.91  14
  -2  11   1  421.16   37.44  15
  -2  11   1  402.02   36.53  32
  -2  11   0   64.89   22.91  22
  -2  11   0   44.05   23.79  10
  -2  11   0   51.57   22.96  18
  -2  11   0   57.46   28.86  32
  -2  11   0   66.16   28.56  15
  -2  11  -1  154.07   29.39  35
  -2  11  -1   52.97   39.34  36
  -2  11  -1  154.73   23.46  22
  -2  11  -1  103.21   26.17  19
  -2  11  -1  132.28   24.05  10
  -2  11  -1  116.74   26.88  18
  -2  11  -1  150.64   22.72  16
  -2  11  -1  111.73   29.35  32
  -2  11  -1  123.97   25.83  14
  -2  11  -1  148.92   29.31  15
  -2  11  -2 2070.01   87.32  35
  -2  11  -2 1846.24  108.14  36
  -2  11  -2 2037.26   84.23  10
  -2  11  -2 1947.27   87.25  19
  -2  11  -2 1932.64   82.77  17
  -2  11  -2 1989.23   89.05  18
  -2  11  -2 2058.67   86.09  16
  -2  11  -2 1976.33   87.62  32
  -2  11  -2 2034.50   86.45  14
  -2  11  -2 1998.73   89.72  15
  -2  11  -3  194.22   32.75  35
  -2  11  -3  170.57   26.77  19
  -2  11  -3  150.27   19.28   9
  -2  11  -3  185.63   22.82  17
  -2  11  -3  152.92   27.13  16
  -2  11  -3  175.52   29.76  18
  -2  11  -3  179.15   32.16  15
  -2  11  -3  173.26   25.30  14
  -2  11  -3  155.52   28.14  32
  -2  11  -4  233.01   32.94  15
  -2  11  -4  230.40   25.95  14
  -2  11  -4  181.37   18.53  13
  -2  11  -4  254.29   23.78  23
  -2  11  -4  213.09   22.08   9
  -2  11  -4  212.37   29.44  16
  -2  11  -4  259.86   33.39  18
  -2  11  -4  208.68   25.61  17
  -2  11  -4  211.88   27.65  19
  -2  11  -4  169.89   45.93  36
  -2  11  -4  230.22   32.30  35
  -2  11  -5  123.05   17.43  13
  -2  11  -5  180.15   23.77  23
  -2  11  -5  151.06   21.77   9
  -2  11  -5  102.71   32.20  15
  -2  11  -5  142.18   30.96  16
  -2  11  -5  163.35   32.77  18
  -2  11  -5  134.95   25.17  17
  -2  11  -5  161.54   30.90  35
  -2  11  -5  126.48   27.90  19
  -2  11  -6  256.92   20.92  13
  -2  11  -6  275.30   28.32  23
  -2  11  -6  209.35   25.32   9
  -2  11  -6  221.18   30.33  17
  -2  11  -6  275.99   35.58  16
  -2  11  -7  327.82   23.47  13
  -2  11  -7  250.21   31.94  17
  -2  11  -7  339.21   30.11  23
  -2  11  -7  288.23   28.43   9
  -2  11  -8 2036.72   89.57   9
  -2  11  -8 2056.27   86.31  13
  -2  11  -8 2175.13   94.83  16
  -2  11  -8 2225.00   92.18  23
  -2  11  -8 2233.02   95.41  18
  -2  11  -9 1744.65   72.61  13
  -2  11  -9 1834.53   78.72  23
  -2  11  -9 1640.79   75.73   9
  -2  11  -9 1828.66   79.89  16
  -2  11  -9 1727.36   78.66  17
  -2  11 -10  167.40   25.29   9
  -2  11 -10  184.05   28.76  17
  -2  11 -10  215.24   29.87  16
  -2  11 -10  168.93   20.08  13
  -2  11 -11  594.19   35.70  16
  -2  11 -11  556.38   35.12  17
  -2  11 -11  536.71   28.97  13
  -2  11 -12  310.93   23.68  17
  -2  11 -12  238.08   18.16  13
  -2  11 -13  308.40   19.35  17
  -2  11 -13  290.04   20.74   9
  -2  11 -14   11.26    9.53   9
  -2  10  10  485.09   22.13  22
  -2  10   9  117.74   14.75  32
  -2  10   9   91.78   15.68  22
  -2  10   9   94.57   11.25  14
  -2  10   8   90.25   19.60  32
  -2  10   8   97.40   20.47  22
  -2  10   8  118.55   17.71  14
  -2  10   7  935.96   47.58  22
  -2  10   7  869.47   45.17  14
  -2  10   7  931.26   44.95  15
  -2  10   7  872.01   46.78  32
  -2  10   6  825.85   45.51  22
  -2  10   6  782.63   43.66  15
  -2  10   6  811.78   43.83  14
  -2  10   6  683.15   44.37  32
  -2  10   5  573.84   39.55  15
  -2  10   5  662.95   39.78  14
  -2  10   5  534.33   40.46  32
  -2  10   4  442.59   35.56  22
  -2  10   4  418.24   36.27  32
  -2  10   4  445.06   35.90  15
  -2  10   4  431.37   35.88  14
  -2  10   3  168.42   29.01  15
  -2  10   3  172.69   28.99  14
  -2  10   3  167.05   29.27  32
  -2  10   3  132.35   27.39  22
  -2  10   3  206.31   26.67  10
  -2  10   2  348.74   29.30  10
  -2  10   2  359.27   33.90  15
  -2  10   2  356.66   32.77  14
  -2  10   2  369.34   34.47  32
  -2  10   2  337.87   30.65  22
  -2  10   1  159.45   24.54  22
  -2  10   1  168.21   23.57  18
  -2  10   1  165.97   27.80  32
  -2  10   1  159.11   29.30  15
  -2  10   1  106.11   25.75  35
  -2  10   0 5563.62  213.37  32
  -2  10   0 5336.36  211.45  22
  -2  10   0 5294.74  212.71  18
  -2  10   0 5381.82  210.60  10
  -2  10   0 5373.56  231.59  36
  -2  10   0 5456.16  214.72  15
  -2  10   0 5498.32  210.91  35
  -2  10  -1 2751.40  117.38  32
  -2  10  -1 2980.21  138.39  36
  -2  10  -1 2799.51  114.41  10
  -2  10  -1 2813.63  117.68  18
  -2  10  -1 2854.38  115.60  16
  -2  10  -1 2899.31  115.36  22
  -2  10  -1 2843.61  115.95  35
  -2  10  -1 2837.61  116.19  14
  -2  10  -1 2820.99  118.95  15
  -2  10  -2   71.01   24.45  32
  -2  10  -2   98.71   14.72  13
  -2  10  -2   34.70   41.07  36
  -2  10  -2   80.32   16.49  11
  -2  10  -2   69.47   16.03   9
  -2  10  -2   75.00   19.39  10
  -2  10  -2   54.57   25.06  15
  -2  10  -2  107.28   22.36  14
  -2  10  -2   93.79   25.19  18
  -2  10  -2   46.34   22.15  16
  -2  10  -2  105.85   18.56  17
  -2  10  -2   84.90   22.03  19
  -2  10  -2   77.47   18.62  22
  -2  10  -2   71.82   25.78  35
  -2  10  -3   85.94   24.80  33
  -2  10  -3   47.70   24.29  32
  -2  10  -3   67.67   14.72  13
  -2  10  -3   61.97   16.60  23
  -2  10  -3   81.42   17.15  10
  -2  10  -3   54.89   17.41   9
  -2  10  -3   52.11   15.39  11
  -2  10  -3   59.85   23.41  16
  -2  10  -3   59.04   18.75  17
  -2  10  -3   63.24   25.83  18
  -2  10  -3   50.38   22.79  19
  -2  10  -3   47.29   24.41  15
  -2  10  -3   83.68   20.34  14
  -2  10  -4  556.88   35.80  35
  -2  10  -4  504.89   35.49  32
  -2  10  -4  543.52   28.48  13
  -2  10  -4  536.06   27.85  11
  -2  10  -4  507.86   31.65  23
  -2  10  -4  504.04   30.35   9
  -2  10  -4  524.45   29.15  10
  -2  10  -4  436.67   36.22  16
  -2  10  -4  487.96   32.87  17
  -2  10  -4  524.90   37.87  18
  -2  10  -4  548.12   34.75  19
  -2  10  -4  457.51   53.11  36
  -2  10  -4  515.69   32.64  14
  -2  10  -4  532.71   38.23  15
  -2  10  -5  345.99   32.84  15
  -2  10  -5  307.18   22.66  13
  -2  10  -5  350.34   27.07  23
  -2  10  -5  311.56   26.25   9
  -2  10  -5  275.28   30.88  16
  -2  10  -5  323.77   32.28  18
  -2  10  -5  309.93   29.37  19
  -2  10  -5  343.31   31.79  35
  -2  10  -5  329.63   48.46  36
  -2  10  -6  492.08   34.07  23
  -2  10  -6  507.04   33.26  35
  -2  10  -6  535.68   33.41   9
  -2  10  -6  467.57   28.61  13
  -2  10  -7  115.82   18.77  13
  -2  10  -7  109.79   28.50  16
  -2  10  -7   73.08   29.45  18
  -2  10  -7  112.84   25.94  23
  -2  10  -7  108.69   24.84   9
  -2  10  -8  414.85   33.36   9
  -2  10  -8  449.41   29.14  13
  -2  10  -8  391.81   38.77  16
  -2  10  -8  482.18   35.75  23
  -2  10  -8  526.85   40.07  18
  -2  10  -9  505.36   34.92   9
  -2  10  -9  470.00   30.82  13
  -2  10  -9  500.73   39.72  16
  -2  10  -9  457.97   37.84  17
  -2  10 -10   92.85   20.88  13
  -2  10 -10   75.09   28.63  23
  -2  10 -10   72.15   29.02  17
  -2  10 -10   88.11   27.46  16
  -2  10 -11  197.99   27.61  17
  -2  10 -11  230.01   28.12   9
  -2  10 -11  228.52   23.45  13
  -2  10 -12  103.30   22.10  17
  -2  10 -12  137.29   22.99   9
  -2  10 -12  121.88   18.81  13
  -2  10 -13   19.68   14.79  17
  -2  10 -13   26.62   17.64   9
  -2  10 -13   42.65   15.16  13
  -2  10 -14   56.76   13.65   9
  -2  10 -14   55.64   10.92  13
  -2  10 -15   56.85    7.88   9
  -2   9  11  103.33    9.61  22
  -2   9  10  369.26   23.38  32
  -2   9  10  399.57   24.04  22
  -2   9   9    1.34   20.09  32
  -2   9   9   13.31   16.10  14
  -2   9   9    5.52   20.41  22
  -2   9   8  785.65   46.11  32
  -2   9   8  843.35   47.17  22
  -2   9   8  902.33   44.24  14
  -2   9   8  914.11   44.61  15
  -2   9   7 1732.07   76.94  22
  -2   9   7 1659.83   75.46  15
  -2   9   7 1779.16   75.58  14
  -2   9   7 1568.82   76.52  32
  -2   9   6  550.15   38.86  22
  -2   9   6  486.49   39.37  32
  -2   9   6  525.94   37.54  14
  -2   9   6  529.62   37.79  15
  -2   9   5  127.94   28.84  32
  -2   9   5  103.28   26.21  14
  -2   9   5   92.02   27.35  15
  -2   9   4 1046.78   56.62  32
  -2   9   4 1099.40   56.72  15
  -2   9   4 1115.63   55.72  14
  -2   9   4 1144.17   52.50  10
  -2   9   3 2476.44  107.73  22
  -2   9   3 2672.47  106.31  10
  -2   9   3 2560.45  108.60  32
  -2   9   3 2614.49  108.68  14
  -2   9   3 2611.72  109.37  15
  -2   9   2  518.84   36.70  32
  -2   9   2  609.05   52.02  36
  -2   9   2  557.19   33.10  20
  -2   9   2  606.98   33.97  10
  -2   9   2  560.06   33.00  35
  -2   9   2  494.80   36.48  15
  -2   9   2  531.65   35.68  14
  -2   9   2  530.31   33.52  22
  -2   9   1  128.80   22.13  35
  -2   9   1   73.77   37.03  36
  -2   9   1  116.87   18.81  20
  -2   9   1   74.93   20.28  22
  -2   9   1  127.35   20.69  18
  -2   9   1  125.17   24.10  15
  -2   9   1  141.88   21.67  33
  -2   9   1  124.72   24.26  32
  -2   9   0  638.21   35.29  35
  -2   9   0  634.13   36.79  33
  -2   9   0  616.45   36.38  32
  -2   9   0  621.45   32.46  11
  -2   9   0  625.50   34.03  22
  -2   9   0  685.96   34.39  10
  -2   9   0  622.35   36.64  18
  -2   9   0  609.83   32.28  20
  -2   9   0  626.75   37.28  15
  -2   9   0  621.45   35.18  14
  -2   9   0  644.35   53.16  36
  -2   9  -1  112.58   36.12  36
  -2   9  -1  129.61   16.01  20
  -2   9  -1  118.85   17.89  22
  -2   9  -1  139.55   21.74  35
  -2   9  -1  121.87   20.89  18
  -2   9  -1  116.79   22.75  15
  -2   9  -1  129.31   19.69  14
  -2   9  -1  108.61   20.96  32
  -2   9  -1  121.18   22.74  33
  -2   9  -1  120.49   15.85  11
  -2   9  -1  124.12   18.89  10
  -2   9  -2 1119.31   69.14  36
  -2   9  -2 1108.07   50.05  35
  -2   9  -2 1070.45   48.11  22
  -2   9  -2 1062.42   50.64  32
  -2   9  -2 1057.04   48.30  17
  -2   9  -2 1016.48   51.71  18
  -2   9  -2 1025.75   50.07  16
  -2   9  -2 1109.89   48.07  10
  -2   9  -2 1072.74   49.76  14
  -2   9  -2 1076.84   52.94  15
  -2   9  -3  478.52   27.14  10
  -2   9  -3  504.08   27.80   9
  -2   9  -3  500.28   31.64  32
  -2   9  -3  557.77   32.72  33
  -2   9  -3  517.13   31.75  16
  -2   9  -3  494.20   32.94  18
  -2   9  -3  499.04   29.07  14
  -2   9  -3  487.33   33.26  15
  -2   9  -3  486.36   30.90  19
  -2   9  -4 2456.29   96.96  35
  -2   9  -4 2380.35   98.53  33
  -2   9  -4 2328.17   98.37  32
  -2   9  -4 2365.44   94.42  13
  -2   9  -4 2306.33   96.69  23
  -2   9  -4 2443.29   95.94   9
  -2   9  -4 2397.41  100.36  18
  -2   9  -4 2334.32   99.15  16
  -2   9  -4 2356.79   98.06  19
  -2   9  -4 2369.29   99.93  15
  -2   9  -4 2299.93   96.19  14
  -2   9  -5  390.03   29.28  35
  -2   9  -5  413.79   29.30  33
  -2   9  -5  441.85   24.70  13
  -2   9  -5  382.82   27.01  23
  -2   9  -5  417.38   26.97   9
  -2   9  -5  382.97   31.35  16
  -2   9  -5  375.35   27.56  19
  -2   9  -5  417.81   32.77  18
  -2   9  -5  362.29   25.46  14
  -2   9  -5  393.48   32.70  15
  -2   9  -5  403.61   48.72  36
  -2   9  -6 4405.15  173.76  23
  -2   9  -6 4422.31  175.69  16
  -2   9  -6 4317.52  172.82   9
  -2   9  -6 4255.47  170.80  13
  -2   9  -6 4577.80  172.27  35
  -2   9  -6 4663.04  191.41  36
  -2   9  -7  113.53   24.54  23
  -2   9  -7  132.66   20.24  13
  -2   9  -7  114.76   23.07   9
  -2   9  -7  135.74   26.71  16
  -2   9  -7  124.05   28.13  18
  -2   9  -8  157.75   29.57  16
  -2   9  -8  160.07   30.65  18
  -2   9  -8  173.36   21.83  13
  -2   9  -9  855.56   49.29  23
  -2   9  -9  847.26   43.93  13
  -2   9  -9  948.05   49.35  16
  -2   9 -10  287.34   30.80  23
  -2   9 -10  180.04   28.63  17
  -2   9 -10  253.48   30.17  16
  -2   9 -10  227.54   29.75   9
  -2   9 -10  189.84   24.96  13
  -2   9 -11  507.32   33.77  16
  -2   9 -11  429.14   33.58  17
  -2   9 -11  470.44   34.33   9
  -2   9 -11  432.19   31.50  13
  -2   9 -12  244.57   24.83  17
  -2   9 -12  217.98   26.45   9
  -2   9 -12  215.27   24.47  13
  -2   9 -13   89.68   16.44  17
  -2   9 -13   78.83   21.13   9
  -2   9 -13   75.97   19.10  13
  -2   9 -14  282.62   20.60   9
  -2   9 -14  246.69   19.69  13
  -2   9 -15  549.40   25.24   9
  -2   9 -15  543.46   24.94  13
  -2   8  11  926.78   43.09  32
  -2   8  11 1000.74   43.31  22
  -2   8  10  156.59   17.90  14
  -2   8  10  176.49   23.24  22
  -2   8   9  540.93   33.14  14
  -2   8   9  510.77   33.11  15
  -2   8   8  820.49   45.16  14
  -2   8   7   65.98   26.06  14
  -2   8   6  623.20   40.14  14
  -2   8   5  443.53   29.50  20
  -2   8   5  401.23   29.01  10
  -2   8   5  420.35   32.66  14
  -2   8   4  387.07   27.14  20
  -2   8   4  387.25   27.48  10
  -2   8   4  405.61   31.12  14
  -2   8   3 1901.47   78.20  35
  -2   8   3 1988.05   80.15  10
  -2   8   3 1888.60   79.35  20
  -2   8   3 1762.96   82.27  15
  -2   8   3 1876.04   82.22  14
  -2   8   3 2050.65   80.34  33
  -2   8   2 1866.78   93.17  36
  -2   8   2 1887.08   77.25  10
  -2   8   2 1927.02   79.62  14
  -2   8   2 1880.80   76.55  35
  -2   8   2 1767.50   78.92  32
  -2   8   2 1838.12   78.03  33
  -2   8   1 4295.88  173.68  36
  -2   8   1 3996.61  157.90  33
  -2   8   1 3961.71  155.96  35
  -2   8   0  478.99   28.44  35
  -2   8   0  459.86   44.67  36
  -2   8   0  500.33   29.02  33
  -2   8  -1 4892.88  205.53  36
  -2   8  -2 3104.85  140.19  36
  -2   8  -2 3207.82  148.00  34
  -2   8  -313306.38  527.45  34
  -2   8  -4 5610.63  219.68  36
  -2   8  -4 5267.73  202.04  35
  -2   8  -4 5107.09  203.46  33
  -2   8  -5 1212.27   65.70  36
  -2   8  -5 1104.33   48.79  35
  -2   8  -5 1104.53   50.04  33
  -2   8  -5 1040.24   49.50   1
  -2   8  -6 4037.63  155.62  35
  -2   8  -6 3923.20  156.67  33
  -2   8  -6 4033.24  155.62  13
  -2   8  -6 3899.45  157.64  23
  -2   8  -6 3898.67  159.77  18
  -2   8  -6 4100.54  159.23  16
  -2   8  -6 3962.28  157.58   1
  -2   8  -6 3999.30  156.96   9
  -2   8  -6 4292.54  172.55  36
  -2   8  -7   72.63   22.37  16
  -2   8  -7   40.44   22.32  18
  -2   8  -7   59.69   17.29  13
  -2   8  -8  428.49   31.08  23
  -2   8  -8  431.58   33.29  18
  -2   8  -8  410.91   30.57   1
  -2   8  -8  411.26   32.28  16
  -2   8  -8  395.97   29.50   9
  -2   8  -8  331.70   27.04  13
  -2   8  -9 2138.78   85.78  23
  -2   8  -9 2102.20   85.77   1
  -2   8  -9 2066.67   86.11  16
  -2   8  -9 1755.15   82.50  13
  -2   8  -9 1867.02   84.68   9
  -2   8 -10   77.17   23.37  16
  -2   8 -10   76.82   24.96  23
  -2   8 -10   59.89   25.52   9
  -2   8 -11  479.35   36.59   9
  -2   8 -11  493.24   33.28  16
  -2   8 -11  508.60   33.63  17
  -2   8 -12   60.14   20.44  17
  -2   8 -12   64.47   23.82   9
  -2   8 -12   19.21   22.54  13
  -2   8 -13  193.60   23.91   9
  -2   8 -13  161.29   23.97  13
  -2   8 -14   70.49   17.84   9
  -2   8 -14   50.87   18.01  13
  -2   8 -15   26.01   11.58   9
  -2   8 -15   33.70   13.30  13
   2  -7 -12   63.86    9.15  46
  -2   7  12   53.58   14.00  22
  -2   7  11 1152.57   51.42  14
   2  -7 -11 1240.46   49.81  46
  -2   7  10  300.56   26.23  14
   2  -7 -10  347.64   21.68  46
  -2   7   9 1946.14   84.04  14
  -2   7   8  100.60   25.42  14
  -2   7   7  978.90   51.30  14
  -2   7   6  280.63   23.17  20
  -2   7   6  244.43   21.67  10
  -2   7   6  194.62   32.96   3
  -2   7   6  198.32   26.22  14
   2  -7  -6  214.23   32.60  39
  -2   7   5  113.48   18.55  20
  -2   7   5  137.35   18.15  10
  -2   7   5  121.29   27.07   3
   2  -7  -5  129.22   29.01  39
  -2   7   5  103.08   22.50  14
  -2   7   4 1112.18   50.26  20
  -2   7   4 1125.72   58.70   3
  -2   7   4 1194.39   50.05  10
  -2   7   4 1090.24   52.77  14
   2  -7  -4 1054.59   60.10  39
  -2   7   3 2016.43   93.39  36
   2  -7  -3 1950.04   89.45  39
  -2   7   3 2007.27   87.35   3
  -2   7   2 1273.70   66.97  36
   2  -7  -2 1189.34   60.36  39
  -2   7   2 1245.67   57.25   3
   2  -7  -1  106.50   18.81  39
  -2   7   1  161.64   34.35  34
  -2   7   1  145.88   29.63  36
   2  -7   0  677.42   38.49  39
  -2   7   0  798.76   55.97  34
  -2   7   0  822.36   49.63  36
   2  -7   1 7567.90  310.38  39
  -2   7  -1 9240.07  321.58  36
  -2   7  -2 1486.53   81.45  34
  -2   7  -3  920.06   55.25  36
  -2   7  -3  924.93   60.82  34
  -2   7  -4 5617.05  235.16  36
  -2   7  -4 6146.10  244.18  34
  -2   7  -511457.90  448.99  36
  -2   7  -511697.79  456.28  34
  -2   7  -6 1636.94   80.29  36
  -2   7  -7 4826.51  191.71  16
  -2   7  -7 5050.17  192.73  18
  -2   7  -7 4728.27  190.19   9
  -2   7  -7 4896.83  190.88  23
  -2   7  -7 5006.85  190.82   1
  -2   7  -8 1458.31   65.30   1
  -2   7  -8 1600.23   65.85  23
  -2   7  -8 1392.87   65.09   9
  -2   7  -8 1445.19   65.78  16
  -2   7  -9  114.11   21.40   1
  -2   7  -9  130.77   23.05  23
  -2   7  -9   97.15   22.93   9
  -2   7  -9  103.42   23.15  16
  -2   7 -10  436.90   34.26   9
  -2   7 -10  486.78   34.36  23
  -2   7 -10  477.39   27.24  45
  -2   7 -10  558.21   33.82  16
  -2   7 -10  500.24   33.79   1
  -2   7 -11  703.59   38.61  17
  -2   7 -11  709.43   35.74  45
  -2   7 -11  727.83   41.15   9
  -2   7 -12 3103.22  126.21   9
  -2   7 -13  275.30   26.34   9
  -2   7 -14 1223.47   53.27   9
  -2   7 -15  322.27   18.58   9
  -2   6  13  404.47   22.51  22
   2  -6 -13  449.69   20.57  46
   2  -6 -12  632.76   30.13  46
  -2   6  11  790.99   40.89  14
   2  -6 -11  850.15   38.78  46
   2  -6 -10  173.68   20.18  46
  -2   6  10  146.69   24.27  14
   2  -6 -10  132.07   18.04  37
  -2   6   9  160.67   26.31  14
   2  -6  -9  203.66   19.71  37
   2  -6  -8   43.95   14.46  37
   2  -6  -8   56.81   31.28  39
  -2   6   8   26.23   32.09   3
  -2   6   7 1984.99   79.88  20
   2  -6  -7 1940.31   96.99  39
  -2   6   7 1786.95   96.13   3
  -2   6   6 2899.17  114.12  20
   2  -6  -6 2739.65  128.17  39
  -2   6   6 2952.10  128.90   3
   2  -6  -5   35.99   22.10  39
  -2   6   5   66.72   24.80   3
   2  -6  -4 5574.25  219.86  39
  -2   6   4 5376.93  218.36   3
  -2   6   3 5877.78  227.22  34
  -2   6   3 5263.54  218.67  36
   2  -6  -3 5377.09  217.20  39
  -2   6   3 5590.48  216.93   3
  -2   6   2 3212.23  138.05  34
  -2   6   2 3260.33  132.23  36
   2  -6  -2 2897.78  126.72  39
  -2   6   2 3225.53  126.55   3
  -2   6   1  865.01   39.83   3
  -2   6   1  881.32   55.13  34
   2  -6  -1  757.83   40.59  39
  -2   6   1  909.86   48.17   8
  -2   6   1  843.89   48.28  36
  -2   6   0 6781.29  253.34  34
  -2   6   0 6741.15  246.18   8
  -2   6   0 6328.82  245.23  36
  -2   6  -111440.30  470.71  34
  -2   6  -112535.39  465.65   8
  -2   6  -112065.79  464.73  36
  -2   6  -2 4241.68  179.67  34
  -2   6  -3  816.52   52.91  34
  -2   6  -3  910.71   48.42   8
  -2   6  -3  823.84   48.09  36
  -2   6  -4  560.31   42.64  34
  -2   6  -4  575.62   37.26   8
  -2   6  -4  594.38   38.77  36
  -2   6  -5  319.99   33.46  34
  -2   6  -5  308.97   30.16  36
  -2   6  -6 6166.28  245.48  34
  -2   6  -6 5930.99  238.70  21
  -2   6  -7 2642.26  107.92   1
  -2   6  -7 2843.79  118.77  21
  -2   6  -8  166.81   29.93  21
  -2   6  -8  200.63   21.00   1
  -2   6  -8  174.97   20.66  23
  -2   6  -9   77.57   19.14  23
  -2   6  -9   87.98   18.40  16
  -2   6  -9   73.79   19.67   1
  -2   6  -9   61.01   14.91  45
  -2   6  -9   76.79   30.80  21
  -2   6 -10 2152.48   86.05   1
  -2   6 -10 1933.06   85.97   9
  -2   6 -10 1988.23   82.84  45
  -2   6 -10 2065.81  102.14  21
  -2   6 -11  906.72   44.32   1
  -2   6 -11  824.40   61.82  21
  -2   6 -11  788.63   40.71  45
  -2   6 -11  846.13   44.98   9
  -2   6 -12 1065.91   48.44  45
  -2   6 -12 1023.00   51.44   9
  -2   6 -13  810.13   39.75  45
  -2   6 -13  812.42   41.79   9
  -2   6 -14  944.23   43.24   9
   2  -6  15  517.80   24.87  41
  -2   6 -16    6.22   10.31  13
  -2   5  14  202.96   13.55  22
   2  -5 -14  273.18   13.71  46
   2  -5 -13  509.93   25.81  46
   2  -5 -12   49.33   17.19  46
   2  -5 -12   60.29   13.95  45
   2  -5 -11  107.17   18.99  37
   2  -5 -11   92.39   16.69  45
  -2   5  11  118.92   16.83  41
   2  -5 -11  125.05   20.34  46
  -2   5  11   97.16   21.71  14
  -2   5  10 1669.22   69.18  41
   2  -5 -10 1648.30   70.31  37
   2  -5 -10 1721.55   70.07  45
   2  -5  -9  137.83   17.64  45
  -2   5   9  154.83   39.45   3
   2  -5  -9  182.36   35.61  39
   2  -5  -9  169.43   18.80  27
   2  -5  -9  145.21   19.51  37
  -2   5   8 1761.01   88.09   3
   2  -5  -8 1617.61   85.03  39
   2  -5  -8 1517.09   64.69  27
   2  -5  -8 1589.56   65.32  37
   2  -5  -7 1983.74   92.70  39
  -2   5   7 1916.17   93.40   3
   2  -5  -7 1800.72   73.96  37
  -2   5   7 1849.01   75.23  20
  -2   5   6 1105.47   64.78   4
  -2   5   6 1170.99   63.39   3
   2  -5  -6 1047.72   60.74  39
  -2   5   5  180.02   28.36   3
  -2   5   5  251.51   30.98   4
   2  -5  -5  238.32   26.91  39
  -2   5   415601.26  602.71   4
  -2   5   415709.26  601.02   3
   2  -5  -415977.96  601.10  39
  -2   5   415685.56  603.93  34
  -2   5   3 3841.25  153.84  34
  -2   5   3 3668.84  147.53  36
  -2   5   3 3895.32  148.56   8
  -2   5   3 3710.04  147.17   3
  -2   5   3 3514.98  139.61   2
   2  -5  -3 3626.48  146.42  39
   2  -5  -2  147.11   15.97  39
  -2   5   2  170.34   21.17  36
  -2   5   2  192.42   27.15  34
  -2   5   2  156.36   17.84   3
  -2   5   2  116.78    8.91   2
  -2   5   2  171.75   19.77   8
   2  -5  -1 3349.25  140.35  39
  -2   5   1 3574.89  145.29  36
  -2   5   1 3784.09  152.43  34
  -2   5   1 3597.41  146.33   8
  -2   5   1 3767.59  141.05   3
  -2   5   0 2820.63  116.02   8
   2  -5   0 2642.61  108.62  39
  -2   5   0 2974.32  115.26  36
  -2   5  -1 9226.32  357.97   8
  -2   5  -1 9444.92  363.98  34
  -2   5  -1 9225.62  357.40  36
  -2   5  -2 5970.01  240.07  34
  -2   5  -3 2256.66   94.90  34
  -2   5  -3 2091.01   88.46  36
  -2   5  -3 2275.52   89.56   8
   2  -5   3 1941.39   80.44  38
  -2   5  -4 8706.26  311.58  34
  -2   5  -4 8645.58  305.38  36
  -2   5  -4 8540.70  305.68   8
   2  -5   4 7815.45  296.85  38
  -2   5  -5   37.50   10.49   5
  -2   5  -5   41.47   15.13   8
  -2   5  -5   28.82   16.69  21
  -2   5  -5   47.42   20.70  34
   2  -5   5   17.15    8.10  38
  -2   5  -6 4488.08  186.27   5
  -2   5  -6 4944.18  194.21  34
  -2   5  -6 5159.04  193.56  21
  -2   5  -7 2745.19  120.53  21
  -2   5  -8  750.84   37.16   1
  -2   5  -8  823.14   52.37  21
  -2   5  -9  298.52   20.86  45
  -2   5  -9  362.58   40.37  21
  -2   5  -9  317.15   23.18  23
  -2   5  -9  279.34   23.21   1
  -2   5 -10 1746.65   91.92  21
  -2   5 -10 1663.62   68.77  37
  -2   5 -10 1684.81   70.80  45
  -2   5 -10 1757.70   72.77   1
  -2   5 -11 1089.08   53.56   9
  -2   5 -11 1186.17   52.14  45
  -2   5 -11 1194.76   75.52  21
  -2   5 -11 1150.41   53.10   1
  -2   5 -12  471.59   30.22  45
  -2   5 -12  439.48   30.55   9
  -2   5 -13 1983.18   82.94  45
  -2   5 -13 2023.32   82.89   9
  -2   5 -14  531.11   29.80  45
   2  -5  15  108.04   15.23  41
   2  -5  16    6.46    8.86  41
  -2   5 -16    8.06   10.88  13
   2  -4 -14   50.07   12.20  46
   2  -4 -14   37.12    9.38  45
   2  -4 -13   24.97   16.29  46
   2  -4 -13   52.79   13.80  45
   2  -4 -12 1911.82   76.84  46
  -2   4  12 1819.03   75.35  41
   2  -4 -12 1811.89   75.78  45
  -2   4  11  168.85   21.05  41
   2  -4 -11  219.43   22.10  37
   2  -4 -11  170.21   20.14  45
   2  -4 -11  188.99   23.70  46
   2  -4 -10   17.03   16.63  45
   2  -4 -10   21.15   18.08  27
   2  -4 -10   10.16   18.40  37
  -2   4  10   24.51   36.16   3
   2  -4 -10   -5.01   32.03  21
   2  -4  -9  134.73   18.79  37
   2  -4  -9  146.87   18.14  45
  -2   4   9  142.18   40.52   3
   2  -4  -9  134.45   18.08  27
   2  -4  -9  189.21   36.81  39
   2  -4  -8 3762.87  146.41  37
   2  -4  -8 3690.02  145.93  45
  -2   4   8 4119.03  167.18   3
   2  -4  -8 3764.77  146.08  27
   2  -4  -8 3854.11  164.79  39
   2  -4  -7 8742.69  337.02  37
  -2   4   7 9585.67  354.85   3
   2  -4  -7 9121.38  353.03  39
  -2   4   6  136.19   27.80   3
   2  -4  -6  112.58   25.21  39
  -2   4   511835.79  428.30   4
  -2   4   511666.50  427.10   3
   2  -4  -511270.90  425.72  39
   2  -4  -4 9254.86  340.90  39
  -2   4   4 8869.19  342.26   4
  -2   4   4 8926.37  341.27   3
  -2   4   4 8530.37  341.73  34
  -2   4   4 8596.54  338.05   8
   2  -4  -3 3694.70  151.37  39
  -2   4   3 3692.81  152.05   8
  -2   4   3 3877.87  152.83   3
  -2   4   3 3915.69  153.87   4
  -2   4   3 4083.18  157.30  34
  -2   4   2 1596.39   71.70  34
   2  -4  -2 1514.67   63.73  39
  -2   4   2 1515.33   66.98   8
  -2   4   2 1493.82   65.13   3
  -2   4   2 1562.36   66.57  36
  -2   4   113690.08  503.48  34
   2  -4  -112112.49  494.06  39
  -2   4   113777.48  496.14   3
  -2   4   113155.08  493.12   2
  -2   4   113399.48  498.47  36
  -2   4   113557.48  499.18   8
   2  -4   014487.57  571.46  39
  -2   4   016392.85  577.88   8
  -2   4   015081.96  571.75   2
  -2   4   016523.55  577.32  36
  -2   4  -113487.88  486.08  34
  -2   4  -112107.09  481.21   8
  -2   4  -2 3291.67  133.09  34
  -2   4  -2 3106.29  128.35   8
  -2   4  -2 3212.29  128.12  36
   2  -4   3 5484.63  207.31  38
  -2   4  -3 5885.64  217.09  34
  -2   4  -3 5160.16  205.44   5
  -2   4  -3 5691.59  212.78   8
  -2   4  -3 5918.20  212.41  36
   2  -4   4 1026.75   45.54  38
  -2   4  -4 1130.68   50.73   8
  -2   4  -4 1091.94   51.08  21
   2  -4   5 1962.53   80.53  38
  -2   4  -5 2044.56   83.95   8
  -2   4  -5 1931.84   87.23  34
  -2   4  -5 2055.93   87.08  21
   2  -4   613391.08  518.99  38
  -2   4  -614445.67  527.19  21
  -2   4  -613738.68  523.74  34
  -2   4  -7 4172.92  173.06  21
  -2   4  -8  225.68   32.98  21
   2  -4   8  215.98   23.39   4
  -2   4  -9 1388.92   75.19  21
  -2   4  -9 1305.73   54.47  45
  -2   4  -9 1220.42   55.44   1
  -2   4  -9 1267.85   52.97  37
  -2   4 -10  144.17   37.83  21
  -2   4 -10  117.68   18.35  45
  -2   4 -10   93.98   17.33   1
  -2   4 -10  154.93   16.54  37
  -2   4 -11  462.67   29.09  45
  -2   4 -11  450.84   26.73  37
  -2   4 -11  379.64   49.54  21
  -2   4 -12  391.40   25.36  37
  -2   4 -12  383.00   22.95  46
  -2   4 -12  356.96   27.84  45
  -2   4 -13 2303.30   91.59  46
  -2   4 -13 2341.85   94.89  45
  -2   4 -14 1210.81   53.34  45
  -2   4 -15  199.96   17.62  45
   2  -4  16  272.40   14.74  41
  -2   4 -16  213.25   15.65  13
   2  -3 -15   47.02   10.31  46
   2  -3 -14  133.75   14.83  45
  -2   3  14  121.60   15.43  41
   2  -3 -14  153.16   17.20  46
  -2   3  13   80.92   18.49  41
   2  -3 -13   47.43   19.52  46
   2  -3 -13   48.28   17.43  45
  -2   3  12  648.48   35.39  41
   2  -3 -12  614.03   36.24  46
   2  -3 -12  677.21   35.21  45
   2  -3 -11 2469.75  127.14  21
  -2   3  11 2711.03  131.42   3
   2  -3 -11 2655.76  107.14  37
   2  -3 -11 2663.05  107.01  27
   2  -3 -11 2664.41  106.83  45
  -2   3  10 1361.22   83.22   3
   2  -3 -10 1487.55   62.23  37
   2  -3 -10 1431.76   61.58  27
   2  -3 -10 1402.92   61.35  45
   2  -3  -9 4045.03  160.13  45
  -2   3   9 4401.20  182.33   3
   2  -3  -9 4203.73  160.34  37
   2  -3  -9 4075.09  160.12  27
   2  -3  -9 4194.61  180.10  39
   2  -3  -8  276.17   35.88  39
  -2   3   8  285.08   36.43   4
   2  -3  -8  251.99   18.71  37
   2  -3  -8  245.05   18.15  45
  -2   3   7 2487.79  112.94   3
  -2   3   7 2517.75  112.98   4
   2  -3  -7 2449.54  111.64  39
  -2   3   6  545.79   39.68   3
  -2   3   6  504.68   39.40   4
   2  -3  -6  564.37   37.60  39
   2  -3  -5 4777.74  169.58  39
  -2   3   5 4577.34  170.02   3
  -2   3   5 4001.97  161.19   8
  -2   3   5 3844.64  163.51  34
   2  -3  -4 1556.39   65.52  39
  -2   3   4 1409.01   61.99   8
  -2   3   4 1572.65   67.48   3
  -2   3   4 1436.81   65.54  34
  -2   3   317176.15  639.13   3
  -2   3   315993.86  640.38  34
   2  -3  -317319.94  637.90  39
  -2   3   2 4255.98  166.27   3
  -2   3   2 4416.84  170.24  34
   2  -3  -2 4201.97  164.34  39
  -2   3   1  244.98   16.58   3
   2  -3  -1  227.03   12.65  39
  -2   3   1  267.06   22.61  34
   2  -3   0  488.79   20.30  39
  -2   3   0  513.40   23.69   2
  -2   3  -113767.08  497.50  34
  -2   3  -112734.79  491.06   2
   2  -3   223317.19  800.38  38
  -2   3  -225709.87  808.19  34
  -2   3  -313224.28  503.73  21
   2  -3   313199.38  500.91  38
  -2   3  -313610.48  506.73  34
  -2   3  -4  381.22   25.41  21
  -2   3  -4  340.93   20.62   8
   2  -3   4  333.09   19.81  38
  -2   3  -4  327.68   23.68  34
   2  -3   5 9931.83  382.57  38
  -2   3  -510541.21  387.83  21
  -2   3  -510032.81  382.28   8
  -2   3  -5 9996.25  385.24  39
  -2   3  -510001.71  385.13  34
  -2   3  -6 3511.95  149.60  21
  -2   3  -6 3715.75  147.69  39
   2  -3   6 3598.04  143.36  38
  -2   3  -7 3300.77  141.66  21
   2  -3   8  118.72   23.96   4
   2  -3   9  454.37   38.42   4
  -2   3  -9  515.52   27.71  45
  -2   3  -9  512.36   26.27  37
  -2   3 -10   22.90   14.69  37
  -2   3 -10   43.56   17.56  45
   2  -3  10    9.49   23.79   4
  -2   3 -11 1411.69   59.47  37
  -2   3 -11 1344.69   61.24  45
  -2   3 -12 1878.64   78.29  37
  -2   3 -12 1905.36   80.26  45
  -2   3 -13 1826.47   76.91  37
  -2   3 -13 1883.81   75.80  46
  -2   3 -13 1877.50   79.00  45
  -2   3 -14  710.15   33.30  46
  -2   3 -14  762.86   37.40  45
  -2   3 -15  245.47   18.83  45
   2  -3  16  183.90   13.45  41
   2  -2 -15   78.84   12.28  45
  -2   2  15   99.17   13.12  41
   2  -2 -14   80.01   16.97  46
  -2   2  14   98.61   18.40  41
   2  -2 -14   69.73   16.86  45
   2  -2 -13 1136.50   52.07  46
  -2   2  13 1157.77   52.44  41
  -2   2  13 1123.58   49.31  40
   2  -2 -13 1176.49   52.33  45
   2  -2 -12   36.00   20.95  46
   2  -2 -12   29.50   21.53  27
   2  -2 -12   61.65   21.03  45
   2  -2 -11  495.41   30.55  37
  -2   2  11  471.91   51.60   3
   2  -2 -11  469.12   30.73  46
   2  -2 -11  458.18   30.64  27
   2  -2 -11  466.93   29.83  45
   2  -2 -10  422.33   26.65  27
   2  -2 -10  394.72   26.79  37
  -2   2  10  333.17   46.68   3
   2  -2 -10  377.42   25.84  45
   2  -2  -9  346.25   22.54  27
   2  -2  -9  350.53   22.13  37
   2  -2  -9  318.11   22.49  45
  -2   2   9  330.80   43.33   3
  -2   2   9  291.11   39.24   4
  -2   2   8  348.03   37.41   4
  -2   2   8  361.12   38.90   3
   2  -2  -8  336.94   20.47  37
   2  -2  -8  277.61   36.66  39
   2  -2  -7   93.73   24.43  39
  -2   2   7   81.20   27.80   3
  -2   2   7   89.66   24.09   4
   2  -2  -6 3960.84  159.47  39
  -2   2   6 3803.66  159.00   4
   2  -2  -5 6247.57  211.44  39
  -2   2   5 4990.97  202.66   8
  -2   2   5 4994.08  204.72  34
  -2   2   5 6206.54  212.06   4
   2  -2  -4   60.33   13.78  39
  -2   2   4   88.11   12.97  34
  -2   2   4   56.79   15.45   4
   2  -2  -3  427.15   23.20  39
  -2   2   3  399.14   25.47  34
  -2   2   3  430.21   24.89   4
   2  -2  -213976.47  533.46  39
  -2   2   214605.67  538.12  34
   2  -2  -1  662.74   27.23  39
   2  -2   0 2166.52   83.53   5
  -2   2   0 2252.53   86.29   2
  -2   2   0 2252.35   91.20  34
  -2   2  -137346.66 1319.98  34
  -2   2  -134818.79 1312.20  39
  -2   2  -2 1951.97   79.56  34
   2  -2   2 1897.47   74.72  38
  -2   2  -2 1851.88   73.70  39
  -2   2  -3 8930.79  326.57  34
   2  -2   3 8528.85  323.39  38
  -2   2  -3 8263.89  323.23  39
   2  -2   4 8599.65  325.78  38
  -2   2  -4 8731.06  327.06  39
  -2   2  -4 8339.61  326.63  34
   2  -2   5 3827.44  138.28  38
  -2   2  -5 3308.90  133.80   8
  -2   2  -5 3982.10  141.20  39
  -2   2  -5 3205.63  135.40  34
   2  -2   6 1411.96   65.58  38
  -2   2  -6 1599.84   69.89  39
  -2   2  -6 1504.36   72.13  21
  -2   2  -7 3261.36  136.22  39
  -2   2  -7 3150.79  138.66  21
  -2   2  -8 3792.36  162.10  39
  -2   2  -8 4006.63  165.26  21
   2  -2   8 3699.79  158.89   4
  -2   2  -9   30.68   32.99  21
  -2   2  -9   32.70   14.85  45
   2  -2   9   96.28   26.42   4
  -2   2  -9   87.84   29.90  39
  -2   2 -10  960.42   42.84  37
   2  -2  10  880.52   59.33   4
  -2   2 -10  926.49   44.34  45
  -2   2 -10  917.57   66.32  21
  -2   2 -11  568.02   31.64  37
  -2   2 -11  609.75   56.15  21
  -2   2 -11  628.76   34.62  45
  -2   2 -12  405.43   28.22  37
  -2   2 -12  423.38   30.21  45
  -2   2 -13  131.17   18.40  46
  -2   2 -13  130.49   20.56  37
  -2   2 -13  112.96   23.10  45
  -2   2 -14  706.84   33.41  46
  -2   2 -14  717.58   36.87  45
  -2   2 -15  134.92   15.58  45
   2  -2  16   17.99    8.70  29
  -2   2 -16   10.89    7.87  45
   2  -2  16   14.85    8.61  41
   2  -1 -16   15.63    8.20  46
  -2   1  16    9.15    8.69  41
   2  -1 -15  137.83   15.91  46
  -2   1  15  154.14   17.32  41
   2  -1 -15  144.75   16.45  45
  -2   1  14  137.02   17.44  40
   2  -1 -14  107.38   19.35  45
  -2   1  14  110.56   21.44  41
   2  -1 -13   65.01   21.59  45
  -2   1  13   59.80   23.89  41
   2  -1 -13   69.31   21.40  27
   2  -1 -12   33.13   21.86  27
   2  -1 -12   21.67   21.03  45
   2  -1 -11 7342.26  281.49  27
   2  -1 -11 7395.22  281.84  37
  -2   1  11 7408.86  302.81   3
   2  -1 -11 7315.30  282.10  45
   2  -1 -10  100.41   18.67  27
   2  -1 -10  116.70   17.83  37
  -2   1  10   93.72   38.08   3
   2  -1 -10  126.54   18.90  45
   2  -1  -9  835.25   38.57  27
   2  -1  -9  838.30   37.96  28
  -2   1   9  840.11   57.79   3
   2  -1  -9  850.12   38.76  37
   2  -1  -9  806.29   38.66  45
  -2   1   8  113.96   31.26   3
  -2   1   8   79.38   24.99   4
   2  -1  -7 1725.85   77.43  39
  -2   1   7 1627.80   77.43   3
   2  -1  -6  128.78   21.66  39
  -2   1   6  116.38   23.88   3
  -2   1   6  122.14   21.83   4
   2  -1  -5  378.13   26.46  39
  -2   1   5  285.66   19.45  34
  -2   1   5  387.45   26.87   3
  -2   1   5  316.94   24.94   4
   2  -1  -4 2466.03  102.45  39
  -2   1   4 2585.84  102.89   3
  -2   1   4 2498.65  102.48   4
  -2   1   320209.62  761.06   3
  -2   1   222447.60  843.09   3
  -2   1   117215.85  646.88   3
   2  -1   0  541.59   23.97   5
  -2   1   0  594.24   26.32   2
  -2   1  -1 2923.03  113.19   2
  -2   1  -1 2838.07  111.45  39
   2  -1   1 2968.30  112.41  38
  -2   1  -2 8298.66  313.89  21
  -2   1  -2 8110.55  312.42  39
   2  -1   2 8360.35  312.87  38
  -2   1  -316327.95  631.10  21
   2  -1   317124.05  629.71  38
  -2   1  -316593.45  629.91  39
  -2   1  -411255.90  422.59  21
  -2   1  -410547.71  418.82  34
   2  -1   411385.40  420.74  38
  -2   1  -411272.60  421.58  39
  -2   1  -5  867.59   43.98  39
   2  -1   5  810.87   42.39  38
  -2   1  -5  889.77   45.98  21
  -2   1  -6 3321.24  132.60  39
   2  -1   6 3020.15  128.38  38
  -2   1  -6 3134.82  132.57  21
  -2   1  -7 6077.32  244.54  21
  -2   1  -7 6057.27  244.13  39
   2  -1   8 2552.89  116.08   4
  -2   1  -8 2636.72  119.69  21
  -2   1  -8 2501.69  101.73  45
   2  -1   8 2651.55  102.12  47
  -2   1  -8 2624.78  117.70  39
  -2   1  -9 2390.29   98.62  45
  -2   1  -9 2513.08  117.75  21
   2  -1   9 2584.57  114.92   4
  -2   1  -9 2555.21  117.80  39
  -2   1 -10 2999.88  143.29  21
  -2   1 -10 3153.71  141.32  39
   2  -1  10 3209.18  139.84   4
  -2   1 -10 2985.67  120.64  37
  -2   1 -11  364.45   26.82  37
  -2   1 -11  415.78   49.34  21
   2  -1  11  335.41   42.61   4
  -2   1 -12 1392.20   61.55  37
  -2   1 -13  479.53   29.79  37
  -2   1 -14  138.92   18.31  37
  -2   1 -14  177.83   16.80  46
  -2   1 -15  624.74   27.52  46
   2   0 -16   60.33    9.84  46
   2   0 -15  293.11   19.99  46
   2   0 -15  293.37   21.81  45
  -2   0  15  292.25   19.92  40
   2   0 -14  119.17   19.18  46
   2   0 -14   81.42   21.00  45
  -2   0  14   91.03   20.08  40
   2   0 -13   31.25   19.60  46
   2   0 -13   13.51   20.34  45
   2   0 -12  531.06   53.19  21
  -2   0  12  443.32   50.74   3
   2   0 -12  512.66   30.20  46
   2   0 -12  430.66   30.87  45
  -2   0  11 3007.50  141.32   3
   2   0 -11 3131.57  121.23  46
   2   0 -11 2971.23  122.00  45
  -2   0  10 1407.57   79.10   3
   2   0 -10 1402.41   59.94  46
   2   0 -10 1403.94   60.88  45
  -2   0   9  360.71   38.82   3
   2   0  -9  321.33   21.39  45
  -2   0   8  643.87   44.10   3
  -2   0   7 5253.33  214.62   4
  -2   0   7 5575.88  216.84   3
  -2   0   6  722.94   34.65   4
  -2   0   6  705.19   36.60   3
  -2   0   5 2208.72   92.53   3
  -2   0   4 4292.93  167.90   3
  -2   0   3  226.95   16.45   3
  -2   0   2 8425.09  319.11   3
   2   0  -1  536.39   25.64   5
   2   0   0  148.76   11.70   5
  -2   0   0  152.43   12.54   2
  -2   0  -1   62.20   10.50   2
  -2   0  -2 5834.60  225.29  39
   2   0   2 5902.10  224.43  38
  -2   0  -2 5840.22  224.84  21
  -2   0  -3 4477.09  175.98  39
   2   0   3 4604.51  175.14  38
  -2   0  -3 4398.20  175.49  21
  -2   0  -4  334.44   24.11  39
   2   0   4  312.06   23.00  38
  -2   0  -4  323.05   24.26  21
  -2   0  -519774.62  740.78  39
   2   0   519179.43  738.83  38
  -2   0  -519634.72  740.82  21
  -2   0  -618804.73  699.95  39
   2   0   618433.03  696.98  38
  -2   0  -617765.04  698.90  21
  -2   0  -7 2667.96  123.27  21
  -2   0  -7 2936.25  124.58  39
  -2   0  -8   73.22   29.27  21
  -2   0  -8   63.44   29.53  39
   2   0   8   18.61   14.51  47
   2   0   8    2.01   27.52   4
  -2   0  -9 2853.34  137.04  21
   2   0   9 3053.94  136.84   4
  -2   0  -9 3097.48  138.81  39
  -2   0 -10  754.90   58.22  21
   2   0  10  763.20   58.47   4
  -2   0 -10  736.96   58.05  39
   2   0  11   58.68   34.71   4
  -2   0 -11  141.55   23.81  45
  -2   0 -11   59.86   37.31  21
  -2   0 -11   96.86   37.05  39
  -2   0 -12   43.45   21.60  37
  -2   0 -12   27.76   21.49  45
  -2   0 -13 1671.87   70.75  37
  -2   0 -13 1699.35   72.09  45
  -2   0 -14  366.15   22.37  46
  -2   0 -14  384.63   23.46  37
  -2   0 -14  416.55   24.52  45
  -2   0 -15   10.63   10.24  45
  -2   0 -15   13.46    8.61  46
   2   0  15    8.34   10.47  29
   2   0  15   22.76   10.54  41
  -2  -1  16  305.67   17.36  40
  -2  -1  16  298.18   18.96  41
   2   1 -15  264.07   21.77  45
  -2  -1  15  292.95   21.62  40
  -2  -1  15  267.78   21.98  41
   2   1 -15  248.13   18.94  46
  -2  -1  14  354.99   29.33  41
   2   1 -14  383.75   24.95  46
   2   1 -14  361.08   28.52  45
   2   1 -13  401.47   28.03  46
   2   1 -13  394.08   30.86  45
  -2  -1  13  422.02   30.77  41
   2   1 -13  371.66   28.62  27
  -2  -1  12 4235.09  187.22   3
   2   1 -12 4270.38  167.15  46
   2   1 -12 4493.56  169.22  45
   2   1 -12 4172.27  167.34  27
   2   1 -12 4305.91  191.32  21
   2   1 -11 1942.32   79.98  46
   2   1 -11 1976.01   81.74  45
   2   1 -11 1952.57   80.26  27
  -2  -1  11 1866.21   98.06   3
   2   1 -10  325.28   21.58  46
   2   1 -10  314.00   22.98  45
   2   1 -10  314.16   22.48  28
   2   1 -10  291.43   21.80  27
  -2  -1  10  235.81   37.91   3
   2   1  -9  837.97   38.57  46
  -2  -1   9  831.16   54.10   3
   2   1  -9  862.27   38.76  37
   2   1  -9  887.10   39.73  45
  -2  -1   8  521.98   39.88   3
  -2  -1   7 1968.93   87.77   3
   2   1  -6 1878.75   78.29   6
  -2  -1   6 2058.87   82.16   3
   2   1  -6 1783.62   75.07  36
  -2  -1   5 3733.37  148.31   3
  -2  -1   4 3530.04  138.65   3
  -2  -1   3  141.53   12.48   3
   2   1  -3  117.00   15.18   5
  -2  -1   240161.04 1494.43   3
   2   1  -239517.34 1497.30   5
   2   1  -1 6278.93  236.54  38
   2   1  -1 6184.10  239.54   5
  -2  -1   021668.80  822.82   2
   2   1   022175.70  822.74  38
  -2  -1  -1 8869.26  344.18   2
   2   1   1 9364.35  345.02  38
  -2  -1  -2  523.98   26.67  21
  -2  -1  -3 4220.88  165.67  21
   2   1   4 3838.67  153.68  36
  -2  -1  -4 4229.94  159.12  21
   2   1   5 4359.93  179.71   6
  -2  -1  -5 4700.78  185.82  21
  -2  -1  -6 7837.79  308.56  21
  -2  -1  -6 7845.92  310.81  39
  -2  -1  -7 1395.39   58.02  45
   2   1   7 1544.20   75.15   4
   2   1   7 1396.36   58.21  47
  -2  -1  -7 1257.11   71.54  21
  -2  -1  -7 1399.87   74.70  39
   2   1   8 1093.08   68.37   4
  -2  -1  -8 1057.42   65.47  21
  -2  -1  -8 1126.63   49.19  45
  -2  -1  -8 1136.69   67.74  39
   2   1   9  226.34   38.19   4
  -2  -1  -9  160.24   36.30  21
  -2  -1  -9  150.72   21.38  45
  -2  -1  -9  173.01   38.06  39
   2   1  10   48.87   34.25   4
  -2  -1 -10  110.93   34.99  21
  -2  -1 -10   51.14   35.41  39
  -2  -1 -10  107.26   21.57  45
  -2  -1 -11  571.42   33.83  45
  -2  -1 -11  515.53   32.76  37
  -2  -1 -12 1914.93   81.35  45
  -2  -1 -12 1952.04   80.81  37
  -2  -1 -13  215.21   22.35  45
  -2  -1 -14  481.50   24.38  46
  -2  -1 -14  474.89   25.57  45
   2   1  14  463.89   24.73  29
  -2  -1 -15   89.19    8.48  46
  -2  -1 -15   91.48    9.50  45
   2   1  15   74.37    7.82  29
  -2  -2  16  406.53   22.06  40
  -2  -2  16  413.21   22.48  41
   2   2 -15   15.93   13.04  46
  -2  -2  15   10.36   17.38  41
  -2  -2  15    2.20   18.31  40
  -2  -2  14  234.89   25.09  41
   2   2 -14  203.49   20.00  46
   2   2 -14  241.12   25.19  45
   2   2 -13  393.35   26.75  46
   2   2 -13  418.49   31.98  45
  -2  -2  13  405.55   30.48  41
   2   2 -13  430.94   28.51  27
   2   2 -12   26.86   17.79  46
  -2  -2  12   34.93   31.84   3
   2   2 -12   39.00   20.02  27
   2   2 -12   48.80   22.76  45
   2   2 -12   42.88   36.84  21
  -2  -2  11  140.45   34.20   3
   2   2 -11  140.40   22.10  45
   2   2 -11  170.95   19.73  27
   2   2 -11  145.63   18.27  46
  -2  -2  10 2564.00  121.30   3
   2   2 -10 2758.06  107.75  45
   2   2 -10 2616.09  106.21  28
   2   2 -10 2714.15  106.03  27
   2   2 -10 2674.99  106.08  46
   2   2  -9 1360.79   57.48  45
   2   2  -9 1315.75   55.67  46
  -2  -2   9 1439.09   70.61   3
  -2  -2   8    1.41   21.26   3
  -2  -2   7  695.79   37.30   3
   2   2  -7  511.09   28.98  36
  -2  -2   6  164.52   19.35   3
   2   2  -6  122.98   20.65   6
   2   2  -6  114.15   15.65  36
  -2  -2   5 1344.85   58.85   3
   2   2  -5 1314.57   64.00   6
   2   2  -5 1393.50   59.45  36
  -2  -2   4  684.48   32.26   3
  -2  -2   382355.66 3078.58   3
   2   2  -299999.00 3736.05  38
   2   2  -112741.19  479.43  38
  -2  -2   0 2909.16  117.37   2
   2   2   0 3169.29  118.28  38
  -2  -2  -1  228.40   15.82   2
   2   2   1  271.05   17.71  38
   2   2   2 2833.45  110.71  38
   2   2   2 2589.26  109.92  36
  -2  -2  -2 2774.16  108.37  21
   2   2   3  205.88   18.47  36
   2   2   3  163.67   20.74  38
  -2  -2  -3  192.40   17.42  21
   2   2   4 1122.83   54.81  38
   2   2   4 1021.10   49.35  36
  -2  -2  -4 1200.65   52.82  21
   2   2   4 1082.77   54.31   6
  -2  -2  -5 2984.78  120.94  21
   2   2   5 2775.00  117.81   6
  -2  -2  -6  229.84   27.26  21
  -2  -2  -7  570.40   29.31  45
  -2  -2  -7  560.53   42.95  21
   2   2   7  558.34   29.35  47
  -2  -2  -8 2410.53  117.02  21
  -2  -2  -8 2589.22  102.53  45
  -2  -2  -9   80.69   21.14  45
   2   2   9   91.83   38.03   4
  -2  -2  -9  169.78   34.29  21
   2   2  10  771.92   61.58   4
  -2  -2 -10  856.10   43.08  45
  -2  -2 -10  755.08   62.21  39
  -2  -2 -11  976.47   47.76  45
  -2  -2 -11  962.03   46.64  37
  -2  -2 -12  734.77   38.32  45
  -2  -2 -12  712.83   37.35  37
   2   2  13   12.59   14.13  29
  -2  -2 -13   -8.07   15.26  45
  -2  -2 -13    7.57   14.88  37
   2   2  14  108.57   10.30  29
  -2  -2 -14  124.95   12.86  45
   2   3 -16   16.12   10.80   9
  -2  -3  16   12.20   12.40  41
  -2  -3  16    3.52   13.43  40
  -2  -3  15  216.93   20.74  41
   2   3 -14  202.74   19.21  46
  -2  -3  14  249.71   23.50  41
   2   3 -13   93.06   17.62  46
  -2  -3  13   96.33   23.26  41
   2   3 -13  104.20   18.99  27
   2   3 -12  -33.04   34.58  21
   2   3 -12    9.30   17.56  27
   2   3 -12   23.86   16.55  46
  -2  -3  12   -9.58   22.03  41
   2   3 -12   14.15   34.61   5
   2   3 -11 1472.55   61.81  46
   2   3 -11 1499.28   84.50  21
   2   3 -11 1437.29   61.50  27
   2   3 -11 1443.70   84.61   5
  -2  -3  10 2827.68  127.87   3
   2   3 -10 2920.60  114.45  46
   2   3 -10 2803.95  114.73  28
   2   3 -10 2989.31  114.49  27
   2   3 -10 3183.41  137.91   5
   2   3  -9  526.67   26.53  46
  -2  -3   9  525.32   38.42   3
   2   3  -9  509.05   47.39   5
  -2  -3   8 1589.78   75.21   3
   2   3  -8 1723.32   84.22   5
  -2  -3   7 2281.57   94.82   3
   2   3  -7 2082.50   93.31  36
   2   3  -7 2437.58  103.01   5
   2   3  -7 2202.72   98.37   6
  -2  -3   6 5528.37  222.39   3
   2   3  -6 5822.42  225.10  36
   2   3  -6 5618.17  229.91   6
   2   3  -6 6156.71  230.93   5
  -2  -3   5  263.06   18.10   3
   2   3  -5  270.08   24.36  36
   2   3  -5  236.22   29.48   6
   2   3  -5  263.86   25.85   5
  -2  -3   415584.46  604.66   3
   2   3  -416912.05  611.51  36
   2   3  -416069.66  617.17   6
   2   3  -416694.15  612.71   5
   2   3  -348271.27 1702.56  36
   2   3  -351104.94 1703.75   5
   2   3  -2  454.41   20.63  38
   2   3  -2  481.53   30.28   5
   2   3  -1 1205.87   60.66  36
   2   3  -1 1401.82   54.97  38
   2   3   018144.44  714.33  36
   2   3   019307.83  710.27  38
  -2  -3   018855.43  708.53   2
   2   3   1  385.59   33.86   6
   2   3   1  328.35   25.54  36
   2   3   1  318.24   22.02  38
   2   3   2   27.44   23.45   6
  -2  -3  -2   46.40   20.01  39
   2   3   2   35.18   17.31  36
   2   3   2   46.78   16.34  38
   2   3   3 1091.25   57.56   6
  -2  -3  -3 1089.74   55.57  39
   2   3   3  927.69   49.42  36
   2   3   4 1008.41   54.86   6
  -2  -3  -4 1063.44   58.48  39
  -2  -3  -4  987.87   48.27  21
   2   3   4  968.83   48.72  36
  -2  -3  -5 1804.29   83.44  21
  -2  -3  -5 1839.58   90.53  39
   2   3   5 2060.79   90.61   4
  -2  -3  -6 2137.00  100.40  39
   2   3   6 2089.21   81.92  47
   2   3   6 2107.61   99.28   4
  -2  -3  -7 3535.88  141.06  45
   2   3   7 3743.81  160.55   4
  -2  -3  -7 3784.86  163.28  39
  -2  -3  -8  491.89   29.33  45
  -2  -3  -8  481.38   51.45  39
   2   3   8  433.66   47.72   4
   2   3   9  642.16   56.44   4
  -2  -3  -9  605.57   35.52  45
  -2  -3 -10  982.84   48.10  37
  -2  -3 -10 1033.46   49.17  45
  -2  -3 -11 1949.18   79.93  37
  -2  -3 -11 1874.10   79.91  45
   2   3  11 1921.94   79.05  29
  -2  -3 -12   37.33   16.84  37
  -2  -3 -12   58.83   17.70  45
   2   3  12   45.05   14.85  29
  -2  -3 -13   67.25   13.33  45
  -2  -3 -13   75.41   13.04  37
  -2  -3 -14  503.26   21.91  46
  -2  -4  16   22.15   10.76  41
  -2  -4  16   25.03   13.33  40
   2   4 -16   13.42   12.20   9
  -2  -4  15 1326.23   56.21  41
  -2  -4  15 1379.21   57.75  40
  -2  -4  14   95.54   19.77  41
   2   4 -13   60.44   16.30  27
  -2  -4  13   77.81   21.67  41
  -2  -4  12  418.67   27.92  41
   2   4 -12  464.74   25.82  27
   2   4 -12  386.04   25.37  46
   2   4 -11 1353.90   57.07  46
   2   4 -11 1354.52   56.90  27
   2   4 -11 1244.82   77.16  21
   2   4 -11 1440.01   80.93   5
   2   4 -11 1341.54   60.00  23
   2   4 -11 1361.60   60.99  45
  -2  -4  11 1343.04   58.33  41
   2   4 -10  142.25   15.50  27
   2   4 -10   93.15   32.35  21
  -2  -4  10  156.58   18.88  41
   2   4 -10  120.02   15.77  46
   2   4 -10  149.16   20.34  45
   2   4 -10  133.17   20.43  23
   2   4 -10  169.79   36.57   5
   2   4  -9   38.52   29.92   5
   2   4  -9   36.45   12.53  28
  -2  -4   9   41.71   13.97  41
   2   4  -9   33.08   11.89  46
   2   4  -9   41.12   16.23  45
   2   4  -8 1265.76   70.88   5
   2   4  -7  969.84   52.20  36
   2   4  -7 1022.86   58.24   5
   2   4  -7  986.09   58.22   6
   2   4  -6 2626.73  112.67  36
   2   4  -6 2747.10  115.97   5
   2   4  -6 2516.46  119.25   6
   2   4  -5 3436.67  145.73  36
   2   4  -5 3624.44  153.41   6
   2   4  -5 3545.38  147.31   5
   2   4  -4 3070.98  129.42  36
   2   4  -4 3080.92  136.34   6
   2   4  -4 3083.41  129.16   5
   2   4  -3 4067.64  171.38  36
   2   4  -3 4109.36  179.49   6
   2   4  -3 4477.92  171.97   5
   2   4  -2  405.34   39.82   6
  -2  -4   1  625.99   28.41   2
   2   4  -1  585.00   40.07  36
   2   4   0  272.18   28.49  36
   2   4   0  231.04   35.42   6
   2   4   1  481.52   36.09  36
   2   4   1  556.08   43.93   6
   2   4   2 9120.33  368.91  36
   2   4   2 9817.87  377.23   6
  -2  -4  -2 9793.46  373.07  39
   2   4   3  228.91   26.95  36
   2   4   3  254.09   35.54   6
  -2  -4  -3  321.11   33.53  39
   2   4   4  396.03   32.90  36
  -2  -4  -4  454.87   40.53  39
   2   4   4  438.24   39.17   6
   2   4   4  394.24   34.65   4
  -2  -4  -5  749.89   51.73  39
   2   4   5  686.77   49.74   4
   2   4   5  676.74   32.01  47
   2   4   6  697.79   53.80   4
  -2  -4  -6  757.09   54.72  39
   2   4   7 3055.25  147.09   4
  -2  -4  -7 3250.65  150.95  39
  -2  -4  -7 3256.57  127.53  45
  -2  -4  -8  553.71   55.38  39
   2   4   8  514.04   51.48   4
   2   4   8  566.29   30.34  29
  -2  -4  -8  529.63   32.04  45
   2   4   9  106.72   18.15  29
  -2  -4  -9  110.16   22.04  45
   2   4  10  573.57   30.61  29
  -2  -4 -10  573.30   32.62  37
  -2  -4 -10  586.70   33.36  45
   2   4  11  231.66   18.28  29
  -2  -4 -11  239.08   21.68  45
  -2  -4 -11  270.84   21.62  37
  -2  -4 -12   83.21   14.50  45
  -2  -4 -12   90.41   14.25  37
  -2  -4 -13  495.76   22.17  46
  -2  -4 -13  466.15   21.64  45
  -2  -5  16  185.16   12.93  44
  -2  -5  16  197.02   14.96  40
   2   5 -16  150.71   15.02   9
   2   5 -15  621.66   33.17   9
  -2  -5  15  562.34   28.33  41
  -2  -5  15  678.03   31.74  40
  -2  -5  14   71.99   16.27  41
  -2  -5  14   65.98   21.63  40
  -2  -5  13  567.61   31.29  41
  -2  -5  12  303.67   24.55  41
   2   5 -12  361.31   26.94  23
  -2  -5  11  302.00   23.22  41
   2   5 -11  265.23   41.44   5
   2   5 -11  258.24   26.54  23
   2   5 -10    9.97   31.39   5
  -2  -5  10   45.62   16.13  41
   2   5 -10   16.88   19.57  23
   2   5 -10   14.34   25.76  21
   2   5  -9  784.94   55.42   5
   2   5  -9  665.54   46.56  21
   2   5  -8  156.99   32.48   5
   2   5  -8  167.24   27.61  36
   2   5  -8  154.22   24.66  21
   2   5  -7  -11.80   24.22  36
   2   5  -7   17.32   25.29   5
   2   5  -7   23.59   31.25   6
   2   5  -6   45.47   25.62  36
   2   5  -6   79.63   26.35   5
   2   5  -6   70.43   34.80   6
   2   5  -5 2210.59   99.78  36
   2   5  -5 2161.97  107.53   6
   2   5  -5 2093.72   98.33   5
   2   5  -4  691.71   46.15   5
   2   5  -4  699.25   57.31   6
   2   5  -3 2977.46  137.82   6
   2   5  -2 4134.15  171.90  36
   2   5  -2 4074.59  180.66   6
   2   5  -1 4264.12  177.71  36
   2   5   0 3426.78  147.94  36
   2   5   0 3450.68  138.22   4
   2   5   0 3611.73  157.50   6
   2   5   1 1908.19   92.03  36
   2   5   1 1952.26   85.43   4
   2   5   1 2178.93  104.18   6
   2   5   2  308.14   34.42  36
  -2  -5  -2  370.15   36.16  39
   2   5   2  322.66   42.23   6
   2   5   2  314.52   27.94   4
   2   5   3  120.95   27.87  36
  -2  -5  -3  144.03   34.01  39
   2   5   3  141.61   25.69   4
   2   5   3  166.61   36.89   6
   2   5   4   59.58   16.86  22
  -2  -5  -4   49.00   30.84  39
   2   5   4   41.59   25.69   4
   2   5   4   51.02   31.80   6
   2   5   5 1306.91   59.35  22
  -2  -5  -5 1414.49   79.46  39
   2   5   5 1321.12   75.26   4
   2   5   6 4904.66  200.48   4
   2   5   6 4535.76  181.99  22
  -2  -5  -6 4725.93  202.46  39
   2   5   7    7.93   32.25   4
   2   5   7   29.33   19.68  22
  -2  -5  -7    3.81   17.78  45
  -2  -5  -7   43.86   36.30  39
   2   5   8   94.44   16.16  29
   2   5   8   63.06   20.03  22
  -2  -5  -8  108.87   21.41  45
   2   5   9  128.39   20.00  22
  -2  -5  -9  123.01   21.17  45
  -2  -5  -9  146.04   20.12  37
  -2  -5 -10  584.95   31.68  45
  -2  -5 -10  610.66   31.36  37
  -2  -5 -11  137.01   15.43  45
  -2  -5 -11  120.80   14.70  37
  -2  -5 -12  695.73   29.12  46
  -2  -5 -12  643.12   28.59  45
  -2  -5 -12  656.05   28.52  37
  -2  -6  16   43.29    9.85  40
   2   6 -16   51.52   11.36   9
  -2  -6  15  349.51   19.14  44
   2   6 -15  369.82   24.60   9
  -2  -6  15  344.26   21.77  40
  -2  -6  14   44.12   18.41  40
  -2  -6  13 1152.59   53.35  40
   2   6 -13 1209.00   53.48  23
   2   6 -12  218.18   25.63  23
   2   6 -11   31.88   22.09  23
   2   6 -10  963.20   49.98  23
   2   6 -10  938.76   63.83   5
   2   6 -10 1033.67   49.91  16
   2   6  -9 1045.88   65.53   5
   2   6  -9  979.55   50.18  16
   2   6  -8  148.96   22.26  18
   2   6  -8  111.61   29.94  36
   2   6  -8  144.38   23.96  16
   2   6  -8  153.81   34.12   5
   2   6  -7  672.64   50.13  36
   2   6  -7  569.55   54.35   6
   2   6  -7  649.04   49.26   5
   2   6  -7  597.81   37.37  16
   2   6  -7  641.84   36.08  18
   2   6  -6  155.13   31.20   5
   2   6  -6  129.90   41.96   6
   2   6  -6  116.35   18.09  48
   2   6  -6  170.42   35.73  36
   2   6  -5  173.53   43.87   6
   2   6  -5  164.49   18.53  48
   2   6  -5  138.75   31.64  36
   2   6  -4  687.78   59.75   6
   2   6  -4  627.23   50.13  36
   2   6  -3  665.41   61.25   6
   2   6  -2  516.59   55.28   6
   2   6  -2  462.88   44.47  36
   2   6  -1  263.98   46.24   6
   2   6  -1  238.41   37.12  36
   2   6   0  201.08   44.56   6
   2   6   0  195.35   35.77  36
   2   6   1 6939.82  274.38  48
   2   6   1 7299.90  291.34  36
   2   6   1 7792.88  303.51   6
  -2  -6  -1 7853.06  293.64  39
   2   6   2 1910.15   75.73  22
   2   6   2 1784.61   90.16  36
   2   6   2 1653.15   73.05  48
  -2  -6  -2 1956.61   93.64  39
   2   6   2 2028.90  102.07   6
   2   6   2 1720.98   81.89   4
   2   6   3 3433.44  155.62   6
   2   6   3 3262.45  131.08  14
   2   6   3 3291.44  141.96   4
   2   6   3 3293.06  132.49  22
   2   6   3 3265.71  145.70  36
  -2  -6  -3 3576.22  152.36  39
   2   6   4 2541.76  119.45   4
   2   6   4 2646.28  108.68  22
  -2  -6  -4 2828.31  129.33  39
   2   6   5 1167.56   69.38   4
   2   6   5 1217.82   57.19  22
  -2  -6  -5 1328.50   76.66  39
   2   6   6  257.27   26.06  22
  -2  -6  -6  205.59   42.63  39
   2   6   6  188.05   35.19   4
   2   6   7  737.89   39.61  22
  -2  -6  -7  672.75   36.76  45
   2   6   8 1279.40   59.27  22
  -2  -6  -8 1365.38   58.03  45
  -2  -6  -9  263.14   20.52  45
   2   6   9  237.80   20.74  22
  -2  -6  -9  245.18   19.56  37
  -2  -6 -10  151.63   14.43  37
  -2  -6 -10  144.09   15.02  45
  -2  -6 -11  448.61   20.29  37
  -2  -6 -11  446.90   20.57  45
   2   7 -16   36.58    8.54   9
  -2  -7  15    9.69   10.59  40
   2   7 -15    1.31   14.63   9
  -2  -7  14  180.79   17.86  40
   2   7 -14  248.80   23.67   9
   2   7 -13  444.83   28.56  23
  -2  -7  13  399.72   25.81  40
   2   7 -12   38.66   23.40  23
  -2  -7  12   34.60   18.70  40
  -2  -7  11  260.10   23.16  40
   2   7 -11  241.64   26.23  16
   2   7 -11  275.21   29.41  23
  -2  -7  10 1778.91   75.24  40
   2   7 -10 1863.60   81.79  23
   2   7 -10 1859.22   80.12  18
   2   7 -10 1925.26   81.49  16
   2   7  -9 1063.52   50.50  18
   2   7  -9  909.92   50.87  23
   2   7  -9  972.43   51.79  16
   2   7  -8  192.57   21.45  35
   2   7  -8  177.00   35.14  36
   2   7  -8  180.75   34.41   5
   2   7  -8  187.26   28.70  16
   2   7  -8  192.72   25.86  18
   2   7  -7 1775.76   92.66  36
   2   7  -7 1702.37   76.38   7
   2   7  -7 1784.67  102.98   6
   2   7  -7 1780.84   78.22  15
   2   7  -7 1780.24   77.48  18
   2   7  -7 1634.81   78.46  16
   2   7  -6  195.04   25.95  18
   2   7  -6  171.61   47.45   6
   2   7  -6  209.28   27.16   7
   2   7  -6  245.73   39.11  36
   2   7  -6  190.99   26.43  16
   2   7  -6  198.07   26.07  15
   2   7  -6  173.79   26.76  30
   2   7  -5   30.28   24.03  30
   2   7  -5   24.92   41.11   6
   2   7  -5   32.66   25.54   7
   2   7  -5   61.46   22.01  18
   2   7  -5   -5.33   19.32  48
   2   7  -5   32.98   36.54  36
   2   7  -5   30.45   20.02  15
   2   7  -5   37.59   18.26  19
   2   7  -4 1271.78   54.28  19
   2   7  -4 1291.95   86.93   6
   2   7  -4 1112.79   57.71   7
   2   7  -4 1174.89   57.52  18
   2   7  -4 1139.54   55.66  30
   2   7  -4 1196.86   72.75  36
   2   7  -4 1073.63   53.54  48
   2   7  -4 1200.96   56.23  15
   2   7  -3 4201.35  160.48  15
   2   7  -3 4200.45  158.49  14
   2   7  -3 4113.94  161.40  18
   2   7  -3 3642.18  159.06  30
   2   7  -3 4135.58  158.87  19
   2   7  -3 3833.23  160.60   7
   2   7  -3 3893.73  188.44   6
   2   7  -2 2522.42  105.24  18
   2   7  -2 2588.48  101.93  14
   2   7  -2 2577.80  104.69  15
   2   7  -2 2495.69  101.91  19
   2   7  -2 2308.09  101.13  48
   2   7  -2 2602.52  123.66  36
   2   7  -1  159.38   25.60  30
   2   7  -1  164.16   19.40  14
   2   7  -1  179.69   25.23  15
   2   7  -1  186.84   20.61  22
   2   7  -1  187.72   40.15  36
   2   7  -1  149.42   22.27  48
   2   7  -1  199.35   50.59   6
   2   7  -1  167.18   28.07   7
   2   7   0  405.00   57.34   6
   2   7   0  333.27   33.07   7
   2   7   0  415.79   26.91  22
   2   7   0  415.34   27.06  14
   2   7   0  381.65   31.74  15
   2   7   0  433.70   46.37  36
   2   7   0  401.91   32.07  30
  -2  -7   0  388.51   43.26  39
   2   7   0  337.40   27.71  48
   2   7   1  866.64   42.87  22
   2   7   1  851.39   42.15  14
   2   7   1  812.31   47.48  15
   2   7   1  940.00   74.18   6
   2   7   1  784.70   46.81   7
   2   7   1  907.57   63.33  36
   2   7   1  835.93   45.51  30
  -2  -7  -1  841.59   60.71  39
   2   7   2 3164.96  125.65  14
   2   7   2 3163.64  126.66  22
   2   7   2 2925.54  142.69  36
   2   7   2 3139.46  154.55   6
   2   7   2 2995.71  127.35   7
   2   7   3 3965.82  154.71  22
  -2  -7  -3 4079.65  174.95  39
   2   7   3 3698.70  152.68  14
   2   7   3 3891.94  179.37   6
   2   7   3 3904.52  154.39   7
  -2  -7  -4 4022.32  176.58  39
   2   7   4 3804.68  154.22  14
   2   7   4 4012.39  156.62  22
   2   7   5   59.15   23.65  22
   2   7   6 3029.92  121.78  22
  -2  -7  -6 2955.55  118.36  45
   2   7   7 1052.08   50.39  22
  -2  -7  -7 1042.40   46.95  45
  -2  -7  -8  162.10   15.18  37
   2   7   8  137.39   19.49  22
  -2  -7  -8  161.86   16.83  45
  -2  -7  -9   40.39   11.47  45
   2   7  10  272.38   21.74  15
  -2  -7 -10  239.01   13.24  46
   2   8 -14  279.73   19.16  17
   2   8 -13   96.48   19.79  23
   2   8 -13   67.49   21.21   9
   2   8 -12  692.00   36.34  16
   2   8 -12  717.61   40.15  23
   2   8 -12  680.61   39.83   9
   2   8 -11 2505.41  103.86  16
   2   8 -11 2559.34  105.27  23
   2   8 -11 2423.00  103.83   9
   2   8 -10   68.86   26.29  23
   2   8 -10   39.97   23.92  16
   2   8 -10   41.22   23.97   9
   2   8 -10   54.95   23.29  18
   2   8  -9   82.41   24.02  18
   2   8  -9   53.10   19.72  35
   2   8  -9   68.37   28.55  23
   2   8  -9   54.08   23.48   9
   2   8  -9   84.17   28.32  16
   2   8  -8   72.25   29.11  16
   2   8  -8   36.24   35.15  36
   2   8  -8   62.82   22.88  35
   2   8  -8   46.81   21.03   9
   2   8  -8   67.44   27.42  18
   2   8  -7 1325.25   96.82   6
   2   8  -7 1419.29   70.70   7
   2   8  -7 1446.20   64.78   9
   2   8  -7 1576.75   72.21  16
   2   8  -7 1513.08   71.06  18
   2   8  -7 1499.10   87.73  36
   2   8  -7 1568.99   71.63  15
   2   8  -6  126.01   31.85   7
   2   8  -6  175.98   54.99   6
   2   8  -6  103.47   39.60  36
   2   8  -6  144.35   19.02   9
   2   8  -6  152.08   28.00  15
   2   8  -6  121.14   28.26  16
   2   8  -6  151.05   28.23  18
   2   8  -5  150.37   24.32  19
   2   8  -5  149.78   28.50  15
   2   8  -5  127.26   26.97  18
   2   8  -5  117.93   31.25   7
   2   8  -5  110.69   52.44   6
   2   8  -5  108.84   41.97  36
   2   8  -4  331.47   35.22  30
   2   8  -4  380.92   28.74  19
   2   8  -4  396.29   32.18  15
   2   8  -4  383.77   34.01  18
   2   8  -4  361.35   61.03   6
   2   8  -4  347.50   36.15   7
   2   8  -4  285.55   50.96  36
   2   8  -3  240.15   31.43  30
   2   8  -3  282.69   32.21  18
   2   8  -3  305.17   26.86  19
   2   8  -3  242.33   48.39  36
   2   8  -3  171.52   55.17   6
   2   8  -3  261.36   35.55   7
   2   8  -3  284.64   29.56  15
   2   8  -2  269.64   25.48  14
   2   8  -2  247.38   30.09  15
   2   8  -2  188.60   44.27  36
   2   8  -2  225.11   26.18  19
  -2  -8   1  178.71   39.00  39
   2   8  -1  106.54   28.43  18
   2   8  -1  205.10   24.70  19
   2   8  -1  178.64   44.99  36
   2   8  -1  199.71   32.95   7
   2   8  -1  216.74   56.00   6
   2   8  -1  203.94   24.31  14
   2   8  -1  213.82   30.71  15
   2   8   0 3870.48  151.53  22
   2   8   0 3646.44  154.81  15
   2   8   0 3877.99  151.02  14
   2   8   0 3574.86  154.65  18
   2   8   0 3804.99  173.21  36
  -2  -8   0 3904.63  171.03  39
   2   8   0 3791.48  183.89   6
   2   8   0 3806.82  153.78   7
   2   8   1  609.68   37.91  22
   2   8   1  560.57   42.67  15
   2   8   1  588.01   36.04  14
   2   8   1  616.29   57.67  36
  -2  -8  -1  550.65   52.67  39
   2   8   1  613.92   42.97   7
   2   8   1  613.86   68.74   6
   2   8   2 2088.13   87.85  22
   2   8   2 2048.40   86.21  14
   2   8   2 1892.13   91.58  15
   2   8   2 2061.98   85.40  35
  -2  -8  -2 2022.88  106.31  39
   2   8   2 1972.14  116.63   6
   2   8   3 2768.31  113.42  14
   2   8   3 2688.61  120.26  15
   2   8   3 2873.78  115.70  22
   2   8   4 1184.56   55.19  14
   2   8   4 1154.38   63.77  15
   2   8   4 1288.05   58.77  22
   2   8   5  121.78   24.13  22
   2   8   5  124.69   24.61  18
  -2  -8  -5  114.35   17.04  45
   2   8   6 1559.06   66.08  22
  -2  -8  -6 1448.19   61.32  45
   2   8   7  430.68   27.06  22
   2   8   8   26.11   21.14  15
   2   8   8   15.97   12.24  22
   2   8   9  121.34   16.60  15
   2   9 -14   26.38   11.28  17
   2   9 -14   31.15   12.34   9
   2   9 -13  123.44   18.46  23
   2   9 -13  134.10   18.31   9
   2   9 -12  401.31   25.43  16
   2   9 -12  372.95   28.70  23
   2   9 -12  368.08   26.93   9
   2   9 -11  181.50   25.09  16
   2   9 -11  143.47   26.32  23
   2   9 -11  139.44   22.99   9
   2   9 -10   20.66   25.48  16
   2   9 -10   37.18   22.03  18
   2   9 -10   23.75   21.51   9
   2   9 -10  -10.91   27.56  23
   2   9  -9  394.10   36.98  16
   2   9  -9  382.53   27.24  35
   2   9  -9  392.44   33.05  18
   2   9  -9  375.54   28.71   9
   2   9  -8  476.93   31.63   9
   2   9  -8  532.02   34.52  35
   2   9  -8  524.82   41.34  16
   2   9  -8  517.21   39.05  18
   2   9  -8  521.07   39.52  23
   2   9  -7   32.95   17.89   9
   2   9  -7    7.65   27.60  15
   2   9  -7   -1.16   29.43  16
   2   9  -7   13.88   24.14  23
   2   9  -7  -16.75   25.78  35
   2   9  -7   -1.13   29.08  18
   2   9  -6   47.17   30.07  18
   2   9  -6   45.47   27.58  35
   2   9  -6   36.66   27.50  15
   2   9  -6   87.02   43.49  36
   2   9  -6   43.15   50.94   6
   2   9  -5 2008.20   84.69  19
   2   9  -5 1900.28   85.77  15
   2   9  -5 1846.05  106.19  36
   2   9  -5 1585.15  114.94   6
   2   9  -5 1791.02   87.17   7
   2   9  -5 1796.00   86.78  16
   2   9  -5 2083.34   87.72  18
   2   9  -4  466.56   38.73  15
   2   9  -4  465.87   38.08  16
   2   9  -4  516.05   40.96  18
   2   9  -4  449.94   34.23  19
   2   9  -4  478.77   71.45   6
   2   9  -4  427.95   43.59   7
   2   9  -3    8.72   22.72  19
   2   9  -3   34.92   30.96  18
   2   9  -3   16.84   25.60  16
   2   9  -3   32.38   29.81  15
   2   9  -3    6.57   43.33  36
   2   9  -3    8.96   34.28   7
   2   9  -3   -9.18   54.57   6
   2   9  -2  198.33   27.63  19
  -2  -9   2  179.53   41.01  39
   2   9  -2  224.83   32.40  15
   2   9  -2  193.04   29.49  16
   2   9  -2  215.69   49.03  36
   2   9  -2  160.04   58.70   6
   2   9  -1 2343.61   98.12  19
  -2  -9   1 2195.92  116.11  39
   2   9  -1 2209.55   97.60  16
   2   9  -1 2243.48  102.09  18
   2   9  -1 2449.08   97.62  14
   2   9  -1 2305.26  101.68  15
   2   9  -1 2146.19  120.54  36
   2   9  -1 2204.34  132.63   6
   2   9  -1 2265.26  101.96   7
   2   9   0  736.19   44.05  19
  -2  -9   0  684.32   59.95  39
   2   9   0  680.34   75.09   6
   2   9   0  793.47   50.27  15
   2   9   0  824.95   43.11  14
   2   9   0  772.80   41.84  16
   2   9   0  735.30   49.19  18
   2   9   0  743.08   63.03  36
   2   9   0  691.52   43.43  35
   2   9   1  464.51   41.24  18
   2   9   1  584.42   37.87  22
   2   9   1  505.25   43.44  15
   2   9   1  514.86   35.14  14
   2   9   1  574.21   36.56  35
   2   9   2  272.06   26.95  35
   2   9   2  240.49   37.53  15
   2   9   2  304.77   27.05  14
   2   9   2  213.51   32.46  18
   2   9   2  315.29   30.58  22
   2   9   3  333.20   38.18  15
   2   9   3  315.55   25.85  14
   2   9   3  270.25   30.13  18
   2   9   3  324.89   30.40  22
   2   9   4   31.67   17.32  14
   2   9   4   62.43   23.78  18
   2   9   4   59.19   23.27  22
   2   9   5  824.89   42.42  22
   2   9   6  105.20   17.80  22
   2   9   7  127.15   20.96  15
   2   9   8   76.89   13.38  15
   2  10 -13   53.89   11.68   9
   2  10 -13   43.77   13.82  17
   2  10 -12  334.89   21.14   9
   2  10 -12  386.04   25.02  23
   2  10 -12  333.46   22.14  16
   2  10 -11  221.32   20.67   9
   2  10 -11  285.15   24.82  16
   2  10 -11  296.51   25.83  23
   2  10 -10  486.37   28.43   9
   2  10 -10  536.92   35.25  16
   2  10 -10  499.44   32.56  18
   2  10  -9   59.75   16.94   9
   2  10  -9   90.13   19.55  35
   2  10  -9   77.13   27.00  23
   2  10  -9  107.44   28.04  16
   2  10  -9  124.84   25.89  18
   2  10  -8  318.66   31.67  18
   2  10  -8  260.03   30.25  23
   2  10  -8  240.81   20.83   9
   2  10  -8  305.21   34.49  16
   2  10  -8  287.01   27.79  35
   2  10  -7   49.15   29.32  18
   2  10  -7   54.86   25.64  35
   2  10  -7   24.27   31.77  16
   2  10  -7   21.80   25.90  23
   2  10  -6 2528.04  110.77  23
   2  10  -6 2793.83  114.96  15
   2  10  -6 2543.23  110.82  35
   2  10  -6 2960.97  115.80  18
   2  10  -5  388.32   31.17  23
   2  10  -5  400.85   39.52  18
   2  10  -5  403.39   38.85  16
   2  10  -5  452.58   39.24  15
   2  10  -5  382.72   35.89  35
   2  10  -4  810.55   45.58  23
   2  10  -4  912.71   52.84  16
   2  10  -4  977.64   56.12  18
   2  10  -4  988.58   54.49  15
   2  10  -4 1032.75   51.99  19
   2  10  -3 1674.70   73.68  23
   2  10  -3 1771.16   80.32  16
   2  10  -3 1855.30   79.20  19
   2  10  -3 1815.58   81.60  15
   2  10  -3 1683.70   79.41  35
   2  10  -2  516.08   41.88  18
   2  10  -2  492.10   36.66  16
   2  10  -2  505.02   36.49  19
   2  10  -2  472.60   40.44  15
   2  10  -2  437.32   37.39  35
   2  10  -1   78.76   28.45  35
   2  10  -1   91.79   30.47  18
   2  10  -1   90.70   23.61  16
   2  10  -1   46.85   32.19  15
   2  10  -1  103.77   26.28  19
   2  10   0  517.40   41.54  18
   2  10   0  574.60   37.59  19
   2  10   0  556.93   43.41  15
   2  10   0  462.99   36.25  35
   2  10   1 1634.52   78.94  18
   2  10   1 1748.48   76.98  19
   2  10   1 1845.83   81.39  15
   2  10   1 1680.89   73.68  35
   2  10   2 2277.51   98.23  18
   2  10   2 2250.04   92.63  35
   2  10   2 2364.98  101.29  15
   2  10   2 2353.31   96.94  19
   2  10   3  667.58   42.51  15
   2  10   3  596.77   35.92  19
   2  10   3  589.58   36.33  18
   2  10   4   52.58   19.26  19
   2  10   5  127.38   16.55  19
   2  10   6  290.26   16.89  19
   2  11 -12    8.49    9.31  16
   2  11 -12   26.71   12.49  17
   2  11 -11   86.43   16.67  16
   2  11 -10  350.37   24.84  23
   2  11 -10  251.01   25.40  16
   2  11  -9  639.87   35.97  23
   2  11  -9  634.20   37.46  18
   2  11  -9  679.91   39.32  16
   2  11  -8   54.05   27.19  16
   2  11  -8  101.14   25.46  18
   2  11  -8   86.28   21.80  23
   2  11  -8  125.69   21.51  35
   2  11  -7 1094.74   53.59  18
   2  11  -7  914.97   47.78  23
   2  11  -7 1007.67   48.69  35
   2  11  -6 2616.48  106.38  16
   2  11  -6 2596.38  106.71  18
   2  11  -6 2495.05  102.92  35
   2  11  -6 2364.48  101.64  23
   2  11  -5  295.37   31.46  35
   2  11  -5  291.22   34.69  18
   2  11  -5  239.31   22.13  17
   2  11  -5  288.81   23.64  23
   2  11  -5  298.81   32.96  15
   2  11  -5  309.50   31.82  16
   2  11  -4 1662.68   75.96  15
   2  11  -4 1513.32   72.98  16
   2  11  -4 1696.09   77.50  18
   2  11  -3  981.66   50.76  16
   2  11  -3 1008.76   51.47  19
   2  11  -3 1051.29   55.87  15
   2  11  -3  959.64   51.74  35
   2  11  -2  607.48   40.70  18
   2  11  -2  539.37   33.85  16
   2  11  -2  549.51   36.63  19
   2  11  -2  568.08   41.66  15
   2  11  -2  556.95   38.14  35
   2  11  -1   71.69   25.42  35
   2  11  -1   43.40   23.19  19
   2  11  -1  112.89   28.39  18
   2  11  -1   44.99   29.31  15
   2  11   0  280.49   25.51  35
   2  11   0  251.42   26.39  19
   2  11   0  233.55   27.95  18
   2  11   0  242.40   32.13  15
   2  11   1  101.35   19.33  35
   2  11   1  127.76   23.53  18
   2  11   1   87.27   26.67  15
   2  11   1  135.30   21.98  19
   2  11   2    9.90   17.53  18
   2  11   2  -25.94   23.36  15
   2  11   2   12.82   17.74  19
   2  11   3   47.85   14.82  19
   2  11   4  465.27   23.53  19
   2  12 -11  277.52   15.06  16
   2  12 -11  256.90   14.86  17
   2  12 -10  170.23   16.08  16
   2  12 -10  158.91   14.38  17
   2  12 -10  158.82   14.99  23
   2  12  -9  469.15   26.57  16
   2  12  -9  446.63   23.54  23
   2  12  -8  172.75   16.72  17
   2  12  -8  197.13   21.24  18
   2  12  -8  201.32   17.16  23
   2  12  -7  225.82   18.66  23
   2  12  -7  258.83   22.26  35
   2  12  -7  286.01   25.67  16
   2  12  -7  263.67   25.68  18
   2  12  -6  118.64   22.55  16
   2  12  -6  139.64   24.27  18
   2  12  -6  105.27   21.40  35
   2  12  -5   79.21   21.58  16
   2  12  -5   42.12   23.79  18
   2  12  -4  775.99   41.92  15
   2  12  -4  728.24   38.26  16
   2  12  -4  743.39   39.36  35
   2  12  -3  253.69   27.32  15
   2  12  -3  197.40   20.15  16
   2  12  -3  266.93   27.71  18
   2  12  -3  207.75   24.20  35
   2  12  -2  836.41   42.60  15
   2  12  -2  767.67   41.86  18
   2  12  -2  735.51   38.66  35
   2  12  -1 2102.87   88.99  35
   2  12  -1 2384.45   93.26  15
   2  12  -1 2270.19   90.42  19
   2  12  -1 2223.07   91.81  18
   2  12   0  113.85   21.86  15
   2  12   0  163.79   17.96  19
   2  12   0  135.33   18.41  18
   2  12   1   24.07   17.70  15
   2  12   1   23.94   13.58  19
   2  12   2  109.47   15.41  15
   2  12   2  103.23   11.46  19
   2  13  -8   60.12   10.88  16
   2  13  -7   60.57   12.54  16
   2  13  -7   80.72   13.43  18
   2  13  -6   57.39   11.67  16
   2  13  -6   57.70   14.32  18
   2  13  -5  256.33   16.34  16
   2  13  -3   86.79   14.57  18
   2  13  -2  167.19   15.74  15
   2  13  -2  137.80   14.08  18
   2  13  -1  598.42   28.22  15
  -3  14   3  192.99   14.36  14
  -3  14   3  128.82   14.68  19
  -3  14   2  107.95   15.25  19
  -3  14   2  116.45   16.35  14
  -3  14   2  112.03   15.73  32
  -3  14   1  105.24   17.80  19
  -3  14   1  103.64   18.87  32
  -3  14   0  933.93   42.92  14
  -3  14   0  866.65   43.19  19
  -3  14  -1  934.13   45.81  15
  -3  14  -1  994.75   46.17  19
  -3  14  -2  125.51   20.73  19
  -3  14  -3   73.92   18.75  18
  -3  14  -4  189.66   22.99  18
  -3  14  -5   35.95   18.36  16
  -3  14  -6  208.44   22.96  16
  -3  14  -6  245.19   19.94  17
  -3  14  -7 1424.18   60.23  17
  -3  14  -8 1864.91   75.86  17
  -3  14  -9  814.28   37.47  17
  -3  13   6    4.44    8.43  19
  -3  13   5  216.44   17.52  19
  -3  13   5  226.41   17.36  14
  -3  13   5  221.15   17.34  32
  -3  13   4  276.54   20.94  14
  -3  13   4  210.01   20.93  19
  -3  13   4  225.41   21.06  32
  -3  13   4  257.40   19.81  22
  -3  13   3   74.34   20.31  19
  -3  13   3  110.19   18.32  22
  -3  13   3  120.19   20.74  14
  -3  13   3   95.11   21.08  32
  -3  13   2   83.71   22.66  19
  -3  13   2   97.29   19.91  15
  -3  13   2  129.09   24.90  32
  -3  13   1 1443.35   66.03  19
  -3  13   1 1482.20   65.17  15
  -3  13   1 1436.18   66.35  32
  -3  13   0  893.05   47.99  19
  -3  13   0  917.85   47.61  15
  -3  13   0  956.66   48.01  14
  -3  13   0  910.29   49.47  32
  -3  13  -1  310.66   29.56  19
  -3  13  -1  255.80   24.90  18
  -3  13  -1  333.44   31.11  15
  -3  13  -1  305.45   29.06  14
  -3  13  -1  349.30   32.41  32
  -3  13  -2  115.39   26.99  15
  -3  13  -2  116.34   23.96  14
  -3  13  -2  121.34   25.71  19
  -3  13  -2  126.09   29.50  32
  -3  13  -2  116.29   23.62  18
  -3  13  -3  484.84   32.33  16
  -3  13  -3  522.88   29.27  17
  -3  13  -3  510.38   37.39  15
  -3  13  -3  547.67   35.69  19
  -3  13  -3  498.04   35.76  18
  -3  13  -4   80.01   23.73  16
  -3  13  -4   60.46   19.67  17
  -3  13  -4   76.19   26.52  18
  -3  13  -5  719.02   43.64  18
  -3  13  -5  717.55   35.10   9
  -3  13  -5  662.04   40.90  16
  -3  13  -5  679.61   37.94  17
  -3  13  -6  253.69   22.06   9
  -3  13  -6  241.71   26.24  17
  -3  13  -6  264.00   30.50  18
  -3  13  -6  224.20   29.06  16
  -3  13  -7  107.69   19.08   9
  -3  13  -7  102.87   23.82  17
  -3  13  -7  144.35   27.04  16
  -3  13  -8   12.42   17.58   9
  -3  13  -8   34.24   21.59  17
  -3  13  -9  134.99   18.85   9
  -3  13  -9  189.34   25.00  16
  -3  13 -10  327.38   22.96   9
  -3  13 -10  409.19   25.70  17
  -3  13 -11  483.67   25.25   9
  -3  13 -11  530.78   27.06  17
  -3  13 -12  183.08   12.83   9
  -3  12   7  149.28   14.16  32
  -3  12   7  127.26   13.05  14
  -3  12   6  350.55   23.02  22
  -3  12   6  317.00   22.94  14
  -3  12   5  933.04   42.93  22
  -3  12   5  885.02   43.12  14
  -3  12   4  655.63   39.89  32
  -3  12   4  690.86   38.04  22
  -3  12   4  663.49   39.50  14
  -3  12   3  595.70   39.91  32
  -3  12   3  619.98   36.39  22
  -3  12   3  606.25   39.36  14
  -3  12   3  577.40   36.17  15
  -3  12   2 1742.66   78.64  32
  -3  12   2 1739.67   75.55  22
  -3  12   2 1693.53   76.66  15
  -3  12   1 1433.93   69.57  32
  -3  12   1 1368.23   67.30  15
  -3  12   1 1387.56   67.97  19
  -3  12   1 1594.01   66.49  22
  -3  12   0  305.76   26.94  22
  -3  12   0  299.52   30.78  14
  -3  12   0  184.64   30.43  15
  -3  12   0  270.27   25.71  18
  -3  12   0  259.54   30.53  19
  -3  12   0  307.68   27.39  10
  -3  12   0  255.14   32.87  32
  -3  12  -1  919.28   47.09  14
  -3  12  -1  897.11   49.99  15
  -3  12  -1  821.55   45.83  18
  -3  12  -1  830.01   48.22  19
  -3  12  -1  831.78   45.32  10
  -3  12  -1  901.30   50.69  32
  -3  12  -2  108.30   30.01  32
  -3  12  -2  104.65   29.87  15
  -3  12  -2   95.57   24.42  14
  -3  12  -2  112.33   22.67  10
  -3  12  -2   92.44   22.45  16
  -3  12  -2  147.71   19.80  17
  -3  12  -2  127.82   26.28  18
  -3  12  -2  134.83   26.05  19
  -3  12  -3 1234.06   61.07  15
  -3  12  -3 1204.50   56.43  14
  -3  12  -3 1111.46   58.78  18
  -3  12  -3 1147.59   57.93  19
  -3  12  -3 1196.58   57.17  16
  -3  12  -3 1170.73   54.45  17
  -3  12  -3 1156.08   59.93  32
  -3  12  -4  121.86   20.87   9
  -3  12  -4  103.49   17.84  11
  -3  12  -4  127.06   29.00  15
  -3  12  -4  140.93   23.69  14
  -3  12  -4   95.87   17.67  13
  -3  12  -4  100.16   29.06  18
  -3  12  -4  129.64   27.68  16
  -3  12  -4  100.19   23.89  17
  -3  12  -4  119.90   26.25  19
  -3  12  -5  603.08   34.55   9
  -3  12  -5  621.95   32.08  13
  -3  12  -5  602.48   31.05  11
  -3  12  -5  661.87   42.46  16
  -3  12  -5  554.47   37.48  17
  -3  12  -5  526.25   41.30  18
  -3  12  -6   94.94   22.77   9
  -3  12  -6  101.62   18.13  13
  -3  12  -6  152.89   31.51  16
  -3  12  -6  136.66   32.54  18
  -3  12  -6   84.41   26.52  17
  -3  12  -7 2242.82   91.33   9
  -3  12  -7 2186.93   88.64  13
  -3  12  -7 2076.80   93.57  17
  -3  12  -7 2242.90   96.56  18
  -3  12  -8   72.94   17.23  13
  -3  12  -8   97.01   30.52  16
  -3  12  -8   74.32   22.25   9
  -3  12  -9  267.77   21.27  13
  -3  12  -9  283.93   31.31  16
  -3  12  -9  292.83   29.76  17
  -3  12  -9  260.44   26.30   9
  -3  12 -10 1829.09   75.99  13
  -3  12 -10 2004.57   80.75  17
  -3  12 -10 1871.08   78.72   9
  -3  12 -11   41.71   13.00  13
  -3  12 -11   60.72   18.97  17
  -3  12 -12  405.75   23.39  17
  -3  12 -12  367.70   23.03   9
  -3  12 -13  205.14   14.52   9
  -3  11   9  188.28   13.85  22
  -3  11   8    8.30   15.03  32
  -3  11   8   13.43   13.03  14
  -3  11   7  125.89   21.65  32
  -3  11   7  130.10   20.28  14
  -3  11   6 1157.56   53.56  22
  -3  11   6 1016.76   53.68  32
  -3  11   6 1106.11   52.90  14
  -3  11   5  543.55   36.57  22
  -3  11   5  503.44   38.35  32
  -3  11   5  505.17   37.06  14
  -3  11   5  517.13   32.91  15
  -3  11   4 2000.50   85.63  22
  -3  11   4 1822.45   87.18  32
  -3  11   4 2008.76   86.84  14
  -3  11   4 2001.35   84.82  15
  -3  11   3 2863.73  121.85  32
  -3  11   3 3059.64  121.64  14
  -3  11   3 2809.41  119.84  15
  -3  11   3 2811.44  119.61  22
  -3  11   3 2974.12  118.51  10
  -3  11   2  133.24   32.00  32
  -3  11   2   56.09   25.60  15
  -3  11   2  101.08   24.40  22
  -3  11   2   98.68   25.52  10
  -3  11   1  407.96   34.03  14
  -3  11   1  379.92   34.38  15
  -3  11   1  445.41   31.44  22
  -3  11   1  336.86   34.95  32
  -3  11   0  953.93   47.50  22
  -3  11   0  963.83   52.52  32
  -3  11   0  930.71   49.78  14
  -3  11   0  949.82   52.02  15
  -3  11   0  881.10   47.59  18
  -3  11   0  949.57   48.01  10
  -3  11  -1 4526.73  175.51  10
  -3  11  -1 4476.93  175.47  22
  -3  11  -1 4414.39  177.05  14
  -3  11  -1 4480.58  178.99  15
  -3  11  -1 4330.86  177.14  18
  -3  11  -1 4446.57  177.75  19
  -3  11  -1 4284.68  175.04  16
  -3  11  -1 4739.41  178.68  33
  -3  11  -1 4521.15  178.61  32
  -3  11  -2 1862.87   77.35  11
  -3  11  -2 1902.33   76.35  13
  -3  11  -2 1789.67   82.22  32
  -3  11  -2 1739.96   79.92  14
  -3  11  -2 1883.04   83.22  15
  -3  11  -2 1937.07   77.10   9
  -3  11  -2 1887.55   79.19  10
  -3  11  -2 1770.67   80.57  16
  -3  11  -2 1886.93   78.34  17
  -3  11  -2 1776.88   82.07  18
  -3  11  -2 1824.91   81.65  19
  -3  11  -3 1002.61   45.62  13
  -3  11  -3  984.28   46.18  11
  -3  11  -3  986.31   53.29  32
  -3  11  -3 1026.83   54.67  33
  -3  11  -3 1024.70   53.74  15
  -3  11  -3 1016.59   49.57  14
  -3  11  -3  975.77   47.08   9
  -3  11  -3  961.70   47.27  10
  -3  11  -3 1048.34   51.89  16
  -3  11  -3  967.85   48.54  17
  -3  11  -3 1043.65   51.64  19
  -3  11  -3  982.43   52.93  18
  -3  11  -4 2364.63   96.10  11
  -3  11  -4 2414.77   96.02  13
  -3  11  -4 2326.60   97.38   9
  -3  11  -4 2348.17   96.12  10
  -3  11  -4 2459.28  102.00  33
  -3  11  -4 2409.30  103.43  15
  -3  11  -4 2382.85   98.62  14
  -3  11  -4 2403.79  100.48  19
  -3  11  -4 2348.26  103.22  18
  -3  11  -4 2378.99  101.54  16
  -3  11  -4 2353.68   99.58  17
  -3  11  -5  449.79   30.69   9
  -3  11  -5  433.37   31.61  23
  -3  11  -5  459.09   33.56  19
  -3  11  -5  431.39   37.11  18
  -3  11  -5  475.88   28.22  13
  -3  11  -5  424.39   27.22  11
  -3  11  -5  424.67   37.45  16
  -3  11  -5  459.18   33.68  17
  -3  11  -6  794.97   43.44   9
  -3  11  -6  839.24   44.17  23
  -3  11  -6  761.88   40.64  13
  -3  11  -6  846.83   39.08  11
  -3  11  -6  845.32   49.53  16
  -3  11  -6  779.87   46.56  17
  -3  11  -6  824.32   50.14  18
  -3  11  -7  255.39   26.83   9
  -3  11  -7  241.68   24.25  13
  -3  11  -8 1892.68   81.65   9
  -3  11  -8 1991.47   86.59  16
  -3  11  -8 1875.04   83.94  17
  -3  11  -8 1830.99   79.18  13
  -3  11  -9   20.04   26.97  17
  -3  11  -9   40.68   29.63  16
  -3  11  -9   23.64   19.32  13
  -3  11 -10  203.52   29.29  16
  -3  11 -10  189.83   27.82  17
  -3  11 -10  209.34   21.96  13
  -3  11 -11   72.16   22.58   9
  -3  11 -11   65.77   22.38  17
  -3  11 -11   73.98   18.08  13
  -3  11 -12   29.35   18.53   9
  -3  11 -12   67.80   18.10  17
  -3  11 -12   51.88   15.44  13
  -3  11 -13   36.29   14.35   9
  -3  11 -13   52.56   12.02  17
  -3  11 -13   14.35   11.83  13
  -3  11 -14   59.85    9.94   9
  -3  11 -14   49.27    7.91  13
  -3  10  10   65.19   11.00  32
  -3  10  10   74.22   11.50  22
  -3  10   9   39.56   17.01  22
  -3  10   9    8.99   16.96  32
  -3  10   9   43.58   14.25  14
  -3  10   8  935.25   47.73  32
  -3  10   8  945.69   47.32  22
  -3  10   8  961.75   46.07  14
  -3  10   7  563.97   40.43  32
  -3  10   7  698.62   38.83  14
  -3  10   6  955.05   54.24  32
  -3  10   6  956.25   52.25  22
  -3  10   6  984.89   48.92  15
  -3  10   6 1062.46   52.85  14
  -3  10   5   44.68   22.80  15
  -3  10   5   13.96   26.47  14
  -3  10   5   -4.83   26.21  22
  -3  10   5  -20.66   29.57  32
  -3  10   4 5602.98  234.41  32
  -3  10   4 5875.68  233.25  15
  -3  10   4 6053.14  234.45  14
  -3  10   4 5983.89  233.57  22
  -3  10   4 6202.25  231.44  10
  -3  10   3   79.07   27.95  32
  -3  10   3  115.05   26.90  14
  -3  10   3  144.32   24.92  15
  -3  10   3  112.65   25.58  22
  -3  10   3  139.55   25.31  10
  -3  10   2 2588.38  108.12  22
  -3  10   2 2459.27  109.99  32
  -3  10   2 2796.41  109.05  33
  -3  10   2 2560.15  109.67  15
  -3  10   2 2613.41  106.79  20
  -3  10   2 2632.53  107.70  10
  -3  10   1 1176.05   57.99  32
  -3  10   1 1188.96   56.11  33
  -3  10   1 1115.25   55.54  14
  -3  10   1 1120.06   56.34  15
  -3  10   1 1148.53   52.63  20
  -3  10   1 1060.78   53.56  22
  -3  10   0 2735.66  108.93  11
  -3  10   0 2657.26  109.85  10
  -3  10   0 2619.92  109.94  22
  -3  10   0 2802.64  112.97  32
  -3  10   0 2885.51  112.79  33
  -3  10   0 2815.61  112.11  14
  -3  10   0 2664.45  112.54  15
  -3  10   0 2613.69  110.94  18
  -3  10   0 2643.12  108.72  20
  -3  10  -1  531.55   29.59  20
  -3  10  -1  495.99   30.13  22
  -3  10  -1  469.79   29.49  11
  -3  10  -1  542.61   28.52  13
  -3  10  -1  539.61   28.51   9
  -3  10  -1  520.77   31.81  10
  -3  10  -1  554.27   35.57  32
  -3  10  -1  505.76   35.26  33
  -3  10  -1  486.87   32.48  14
  -3  10  -1  470.92   34.27  15
  -3  10  -1  489.68   28.86  17
  -3  10  -1  477.70   31.32  16
  -3  10  -1  485.79   32.48  18
  -3  10  -2  295.94   21.07  13
  -3  10  -2  303.90   23.11  11
  -3  10  -2  310.00   24.47  10
  -3  10  -2  317.28   22.76   9
  -3  10  -2  306.62   22.62  22
  -3  10  -2  296.03   25.58  14
  -3  10  -2  284.25   30.13  15
  -3  10  -2  339.54   29.81  35
  -3  10  -2  259.04   20.85  20
  -3  10  -2  290.33   26.65  19
  -3  10  -2  280.77   27.04  18
  -3  10  -2  259.63   25.27  16
  -3  10  -2  286.62   24.02  17
  -3  10  -3  819.70   37.94  13
  -3  10  -3  753.18   38.07  11
  -3  10  -3  758.87   38.67  10
  -3  10  -3  821.34   39.42   9
  -3  10  -3  760.19   38.62  23
  -3  10  -3  764.42   39.88  14
  -3  10  -3  812.17   44.66  15
  -3  10  -3  841.26   45.02  33
  -3  10  -3  738.32   44.69  18
  -3  10  -3  810.22   41.29  19
  -3  10  -3  743.53   43.03  16
  -3  10  -3  770.09   40.12  17
  -3  10  -4 2383.33   96.41  11
  -3  10  -4 2436.10   96.34  13
  -3  10  -4 2318.01   96.08  10
  -3  10  -4 2395.72   97.86   9
  -3  10  -4 2410.35   98.60  23
  -3  10  -4 2459.17  100.90  33
  -3  10  -4 2495.58  102.71  15
  -3  10  -4 2424.78   98.07  14
  -3  10  -4 2431.37   99.79  19
  -3  10  -4 2399.08  102.14  18
  -3  10  -4 2328.27   99.15  17
  -3  10  -4 2285.77  101.25  16
  -3  10  -5  203.42   19.88  11
  -3  10  -5  168.66   20.04  13
  -3  10  -5  188.56   23.78   9
  -3  10  -5  186.56   24.41  23
  -3  10  -5  211.20   26.17  33
  -3  10  -5  228.66   28.24  15
  -3  10  -5  202.92   24.08  19
  -3  10  -5  185.62   26.36  17
  -3  10  -5  174.44   28.86  16
  -3  10  -5  244.10   28.94  18
  -3  10  -615692.56  605.84  23
  -3  10  -616389.75  605.96  33
  -3  10  -615755.66  608.54  18
  -3  10  -615885.36  603.44  13
  -3  10  -615957.36  602.49  11
  -3  10  -616181.45  604.94   9
  -3  10  -7 8304.06  315.12   9
  -3  10  -7 8062.78  313.47  13
  -3  10  -7 8150.22  312.15  11
  -3  10  -7 8603.29  318.66  16
  -3  10  -7 7925.09  316.05  17
  -3  10  -7 8314.72  316.56  23
  -3  10  -8  136.80   18.33  11
  -3  10  -8  104.03   30.21  16
  -3  10  -8  122.14   27.61  17
  -3  10  -8  110.78   22.41  13
  -3  10  -9   16.57   24.52   9
  -3  10  -9   10.25   28.69  16
  -3  10  -9    3.60   27.20  17
  -3  10  -9    6.34   21.35  13
  -3  10 -10 1641.39   72.12   9
  -3  10 -10 1648.92   73.96  16
  -3  10 -10 1636.22   72.72  17
  -3  10 -10 1480.35   69.45  13
  -3  10 -11  722.22   41.56   9
  -3  10 -11  815.58   41.48  17
  -3  10 -11  694.05   39.41  13
  -3  10 -12   46.91   21.20   9
  -3  10 -12   87.18   19.33  17
  -3  10 -12   94.85   20.19  13
  -3  10 -13   58.39   17.28   9
  -3  10 -13   38.52   13.44  17
  -3  10 -13   50.84   16.01  13
  -3  10 -14  474.27   23.67  13
  -3  10 -14  468.46   24.09   9
  -3   9  11  438.11   23.11  22
  -3   9  11  426.36   23.04  32
  -3   9  10   65.16   17.97  22
  -3   9  10   72.11   19.44  32
  -3   9  10   48.82   14.49  14
  -3   9   9  187.50   25.88  22
  -3   9   9  200.20   27.24  32
  -3   9   9  209.43   23.65  14
  -3   9   8  989.16   50.84  14
  -3   9   7  354.78   33.05  14
  -3   9   7  274.00   26.54  15
  -3   9   6  647.01   36.31  10
  -3   9   6  628.01   38.83  15
  -3   9   6  653.30   42.35  14
  -3   9   5  360.13   29.36  10
  -3   9   5  370.69   29.33  20
  -3   9   5  330.99   29.49  15
  -3   9   5  414.16   34.63  14
  -3   9   4 1292.88   56.29  10
  -3   9   4 1236.90   56.11  20
  -3   9   4 1142.17   58.14  15
  -3   9   4 1134.81   59.16  14
  -3   9   3   35.06   21.03  10
  -3   9   3   94.27   20.16  33
  -3   9   3   58.07   24.74  32
  -3   9   3   40.79   20.03  15
  -3   9   3   60.46   24.03  14
  -3   9   2  140.67   22.48  33
  -3   9   2  113.33   24.40  32
  -3   9   2  112.62   21.50  15
  -3   9   2  105.49   21.01  10
  -3   9   2  113.27   20.85  20
  -3   9   2  106.13   20.03  22
  -3   9   1  540.34   30.10  11
  -3   9   1  496.04   30.80  22
  -3   9   1  498.50   34.43  32
  -3   9   1  567.08   33.50  33
  -3   9   1  521.74   32.49  15
  -3   9   1  544.09   32.40  14
  -3   9   1  578.01   31.03  20
  -3   9   0 1619.95   65.74  13
  -3   9   0 1555.57   66.41  11
  -3   9   0 1592.21   67.80  10
  -3   9   0 1534.61   67.55  22
  -3   9   0 1599.46   66.44  20
  -3   9   0 1575.49   70.15  33
  -3   9   0 1617.53   95.37  34
  -3   9   0 1609.65   68.66  35
  -3   9   0 1600.68   69.17  14
  -3   9   0 1598.37   69.75  15
  -3   9   0 1623.24   70.84  32
  -3   9  -1   27.64   13.35  13
  -3   9  -1   21.59   15.86  10
  -3   9  -1   39.33   14.13  11
  -3   9  -1   39.98   19.98  35
  -3   9  -1   35.13   16.66  14
  -3   9  -1   24.21   35.13  36
  -3   9  -2 1289.65   53.31  13
  -3   9  -2 1260.04   53.64  11
  -3   9  -2 1207.52   53.88  10
  -3   9  -2 1316.95   54.18   9
  -3   9  -2 1240.15   55.54  19
  -3   9  -2 1281.31   58.05  33
  -3   9  -2 1257.22   55.80  35
  -3   9  -2 1379.49   85.16  34
  -3   9  -2 1316.31   75.04  36
  -3   9  -2 1157.55   54.55  14
  -3   9  -2 1168.54   57.35  15
  -3   9  -3 3467.31  136.05   1
  -3   9  -3 3501.78  139.21  18
  -3   9  -3 3412.49  137.27  19
  -3   9  -3 3497.60  138.18  32
  -3   9  -3 3433.39  134.74  13
  -3   9  -3 3426.69  134.90  11
  -3   9  -3 3519.54  135.93   9
  -3   9  -3 3376.58  136.71  35
  -3   9  -3 3782.44  166.83  34
  -3   9  -3 3518.49  138.68  33
  -3   9  -3 3438.40  138.51  16
  -3   9  -3 3434.43  136.86  17
  -3   9  -3 3412.99  139.07  15
  -3   9  -4  642.42   34.95   1
  -3   9  -4  705.28   36.22  19
  -3   9  -4  610.52   39.09  18
  -3   9  -4  663.44   35.25  23
  -3   9  -4  702.30   36.98  32
  -3   9  -4  671.09   33.10  11
  -3   9  -4  702.36   33.48  13
  -3   9  -4  683.18   34.67   9
  -3   9  -4  524.28   57.09  34
  -3   9  -4  684.46   37.54  33
  -3   9  -4  665.72   36.36  35
  -3   9  -4  641.24   38.11  16
  -3   9  -4  668.93   36.25  17
  -3   9  -4  711.13   38.74  15
  -3   9  -4  658.70   33.68  14
  -3   9  -5  303.31   28.60  15
  -3   9  -5  265.01   20.43  14
  -3   9  -5  283.67   21.62  13
  -3   9  -5  272.36   20.71  11
  -3   9  -5  286.73   23.78   9
  -3   9  -5  257.29   24.14  23
  -3   9  -5  289.35   26.29  33
  -3   9  -5  266.01   23.17  19
  -3   9  -5  243.09   27.57  18
  -3   9  -5  278.38   24.96  17
  -3   9  -5  264.20   23.69   1
  -3   9  -6  668.65   33.18  11
  -3   9  -6  636.40   34.60  13
  -3   9  -6  653.67   37.42   9
  -3   9  -6  658.31   37.99   1
  -3   9  -6  713.02   38.01  23
  -3   9  -6  664.43   37.00  33
  -3   9  -6  671.35   37.59  17
  -3   9  -6  639.04   39.96  16
  -3   9  -7 7970.45  313.26  13
  -3   9  -7 8116.01  312.27  11
  -3   9  -7 8396.57  315.96  23
  -3   9  -7 8566.60  318.42  18
  -3   9  -7 8211.43  314.00  33
  -3   9  -7 8239.12  315.64   1
  -3   9  -7 8372.40  317.24  16
  -3   9  -7 7974.92  315.26  17
  -3   9  -8  322.68   28.58  13
  -3   9  -8  373.62   33.00  16
  -3   9  -8  357.86   31.13  17
  -3   9  -8  334.88   30.49   9
  -3   9  -8  364.99   24.54  11
  -3   9  -9 3687.98  140.82   1
  -3   9  -9 3419.50  139.16   9
  -3   9  -9 3409.98  135.56  11
  -3   9  -9 3627.08  141.82  16
  -3   9  -9 3424.71  139.60  17
  -3   9  -9 3253.66  137.61  13
  -3   9 -10  148.72   27.82   9
  -3   9 -10  164.58   19.09  11
  -3   9 -10  174.84   29.20  16
  -3   9 -10  123.00   25.83  17
  -3   9 -10  152.24   24.81  13
  -3   9 -11   23.02   15.42  11
  -3   9 -11   58.64   24.18   9
  -3   9 -11   25.06   22.63  17
  -3   9 -11   39.77   23.59  13
  -3   9 -12  213.71   25.31   9
  -3   9 -12  252.10   23.18  17
  -3   9 -12  215.83   26.11  13
  -3   9 -13  296.28   25.40  13
  -3   9 -13  354.54   24.85   9
  -3   9 -14   37.41   15.59  13
  -3   9 -14   42.28   14.03   9
  -3   9 -15  474.09   22.53  13
  -3   8  12  240.34   16.45  32
  -3   8  12  232.43   16.34  22
  -3   8  11    8.24   16.93  22
  -3   8  11   43.79   13.79  14
  -3   8  10   -7.54   19.32  14
  -3   8   9 1034.02   52.24  14
  -3   8   8  929.73   50.42  14
  -3   8   7   22.76   22.05  20
  -3   8   7   17.52   25.97  14
  -3   8   6  643.50   35.10  10
  -3   8   6  684.92   36.09  20
  -3   8   5  224.25   27.54  14
  -3   8   5  223.71   24.45  15
  -3   8   5  196.99   22.16  10
  -3   8   5  211.82   23.41  20
  -3   8   4  695.00   39.41  15
  -3   8   4  750.22   41.84  14
  -3   8   4  748.19   39.52  20
  -3   8   4  828.24   39.25  10
  -3   8   3  118.33   18.85  33
  -3   8   3  193.48   19.86  20
  -3   8   3  182.70   20.41  10
  -3   8   3  186.76   38.16  34
  -3   8   2 1972.27   84.22  14
  -3   8   2 1983.57   82.58  10
  -3   8   2 2007.36   81.86  20
  -3   8   2 2200.99  107.50  34
  -3   8   2 2047.40   83.79  33
  -3   8   2 2004.54   81.74  11
  -3   8   1  345.40   24.74  33
  -3   8   1  334.51   44.53  34
  -3   8   1  321.54   23.47  35
  -3   8   0 3046.56  139.00  34
  -3   8   0 2730.60  127.81  36
  -3   8  -1 2857.60  131.87   8
  -3   8  -1 2960.57  130.85  36
  -3   8  -2  147.30   37.44  34
  -3   8  -3 1815.50   98.07  34
  -3   8  -3 1796.11   88.66   8
  -3   8  -3 1719.21   88.81  36
  -3   8  -4  779.43   59.94  34
  -3   8  -5 9287.91  359.82  34
  -3   8  -5 8964.22  336.03  33
  -3   8  -5 8527.37  335.56   1
  -3   8  -6 4390.28  175.36  16
  -3   8  -6 4497.49  174.14  23
  -3   8  -6 4505.61  173.46  33
  -3   8  -6 4969.46  198.73  34
  -3   8  -6 4429.68  172.54  13
  -3   8  -6 4247.28  173.97   1
  -3   8  -7  210.05   24.64  16
  -3   8  -7  169.59   25.99  18
  -3   8  -7  170.70   21.02  13
  -3   8  -7  180.71   18.54  11
  -3   8  -7  149.44   22.78   9
  -3   8  -8  181.01   23.87   9
  -3   8  -8  187.91   20.07  11
  -3   8  -8  253.40   26.24  23
  -3   8  -8  215.54   22.96  13
  -3   8  -8  224.38   25.93   1
  -3   8  -8  211.42   25.46  17
  -3   8  -8  219.72   27.42  16
  -3   8  -9 2534.92  107.04   9
  -3   8  -9 2567.81  104.40  11
  -3   8  -9 2384.10  106.14  13
  -3   8  -9 2847.31  109.55   1
  -3   8  -9 2765.14  108.95  16
  -3   8  -9 2595.31  107.53  17
  -3   8 -10 1233.12   58.82   9
  -3   8 -10 1189.46   54.52  11
  -3   8 -10 1154.19   57.85  13
  -3   8 -10 1271.09   60.26   1
  -3   8 -10 1360.71   60.20  16
  -3   8 -10 1242.51   58.01  17
  -3   8 -11   43.76   24.71  13
  -3   8 -11   19.85   23.73   9
  -3   8 -11   47.17   17.70  11
  -3   8 -11   40.21   21.26  17
  -3   8 -12  381.61   30.40   9
  -3   8 -12  361.59   23.99  11
  -3   8 -13   84.61   19.98   9
  -3   8 -14   36.23   14.42   9
  -3   7  13  738.83   32.09  22
  -3   7  13  755.49   32.78  32
   3  -7 -12  689.99   29.17  46
  -3   7  12  645.65   30.76  14
  -3   7  11   22.04   18.33  14
   3  -7 -11   15.63   12.42  46
   3  -7 -10 1021.56   45.50  46
  -3   7  10 1076.06   52.21  14
   3  -7  -9  865.49   40.41  46
  -3   7   9  918.99   49.06  14
  -3   7   8  812.47   58.52   3
  -3   7   8  906.09   41.55  20
   3  -7  -8  750.99   37.28  46
  -3   7   8  790.72   46.87  14
  -3   7   7  828.13   60.20   3
  -3   7   7  890.70   43.78  20
  -3   7   6  822.57   38.87  10
  -3   7   6  848.52   55.60   3
  -3   7   6  775.03   40.79  20
  -3   7   5 5646.83  219.65  10
  -3   7   5 5653.80  232.34   3
  -3   7   5 5801.36  220.04  20
  -3   7   4   21.88   24.85  34
  -3   7   4   50.98   23.25   3
  -3   7   4   78.05   16.10  20
  -3   7   3 4873.94  201.01  34
  -3   7   3 4547.97  187.41   3
  -3   7   2  221.21   34.78  34
  -3   7   2  233.04   27.42   8
  -3   7   1  173.69   34.89  34
  -3   7   1  123.93   26.63   8
  -3   7   0 4559.11  189.11  34
  -3   7   0 4260.85  179.75   8
  -3   7   0 4234.64  179.47  36
  -3   7  -1  438.02   35.61   8
  -3   7  -1  432.83   38.21  36
  -3   7  -2  834.96   59.06  34
  -3   7  -3 7058.66  288.45  34
  -3   7  -3 7002.45  280.33   8
  -3   7  -3 7029.55  280.02  36
  -3   7  -4  199.47   27.49   8
  -3   7  -4  126.14   33.10  34
  -3   7  -5  214.48   27.97   8
  -3   7  -5  173.61   33.68  34
  -3   7  -6  137.68   30.70  34
  -3   7  -7  720.12   38.80  16
  -3   7  -7  717.73   37.72   9
  -3   7  -7  747.44   37.66  23
  -3   7  -7  722.18   38.03   1
  -3   7  -8 2070.70   84.37  16
  -3   7  -8 1898.06   82.43  17
  -3   7  -8 1885.62   83.00   9
  -3   7  -8 1981.42   83.87  23
  -3   7  -8 2069.50   84.34   1
  -3   7  -9  133.85   23.22   9
  -3   7  -9  124.70   21.78  17
  -3   7  -9  172.47   23.56  16
  -3   7  -9  123.49   23.35   1
  -3   7 -10 4343.61  176.73   9
  -3   7 -10 4600.50  177.86   1
  -3   7 -10 4532.55  176.06  17
  -3   7 -11  777.48   40.49   9
  -3   7 -11  762.32   41.50   1
  -3   7 -11  654.80   34.54  45
  -3   7 -12   80.90   16.02  45
  -3   7 -12   99.64   22.34   9
  -3   7 -13  143.76   20.40   9
  -3   7 -14  578.41   29.92   9
  -3   7 -14  669.49   34.45  13
  -3   7 -15  581.91   29.10  13
  -3   7 -16  215.17   12.33  13
   3  -6 -13  330.08   17.64  46
   3  -6 -12   20.62   13.45  46
  -3   6  12    9.74   15.72  14
  -3   6  11  263.24   26.96  14
   3  -6 -11  333.73   22.66  46
   3  -6 -10  243.34   21.49  46
  -3   6   9   23.42   35.78   3
   3  -6  -9   23.59   17.65  46
   3  -6  -9   50.37   15.94  27
  -3   6   8 1805.16   93.59   3
  -3   6   8 1761.80   73.08  20
   3  -6  -8 1640.76   88.46  39
  -3   6   7  412.10   26.52  20
   3  -6  -7  449.64   39.99  39
  -3   6   6 2664.88  119.19   3
   3  -6  -6 2356.46  114.01  39
  -3   6   6 2637.65  103.10  20
  -3   6   5  105.93   27.59   3
  -3   6   5   86.05   23.20  34
   3  -6  -5  100.72   22.80  39
  -3   6   4 2313.70  102.74   3
  -3   6   4 2582.54  109.61  34
  -3   6   4 2217.29  100.86   8
   3  -6  -4 2243.88   99.11  39
  -3   6   3 8345.31  325.12   3
  -3   6   3 9013.87  335.93  34
   3  -6  -3 8070.52  321.99  39
  -3   6   3 8419.14  327.40   8
  -3   6   2 3825.41  157.15   8
  -3   6   2 3944.20  153.02   3
   3  -6  -2 3585.42  149.24  39
  -3   6   2 4072.90  165.22  34
  -3   6   1 9516.08  320.41  34
  -3   6   1 8547.64  310.90   8
  -3   6   0 9616.65  369.22  36
  -3   6   0 9380.80  369.87   8
  -3   6  -1 3548.35  151.02  34
  -3   6  -1 3321.71  142.36  36
  -3   6  -1 3427.80  142.84   8
  -3   6  -2  267.94   34.66  34
  -3   6  -3 4457.79  176.84  34
  -3   6  -3 4417.78  169.61   8
   3  -6   3 3892.56  158.27  38
  -3   6  -4 2187.32   96.77   8
   3  -6   4 2072.88   86.71  38
  -3   6  -5   18.74   24.53  34
  -3   6  -5   43.62   19.39   8
  -3   6  -6  448.79   38.05  34
  -3   6  -6  492.10   33.98   8
  -3   6  -7  292.69   22.64   1
  -3   6  -8 1057.44   49.58   9
  -3   6  -8 1079.71   50.35   1
  -3   6  -8 1156.65   50.69  16
  -3   6  -8 1028.87   48.59  17
  -3   6  -9  166.74   16.26  45
  -3   6  -9  169.83   21.40   9
  -3   6  -9  154.32   22.84   1
  -3   6  -9  188.43   19.88  17
  -3   6 -10  267.62   20.65  45
  -3   6 -10  288.20   25.85   1
  -3   6 -10  242.72   24.65   9
  -3   6 -11 1986.62   79.95  45
  -3   6 -11 2004.28   82.69   1
  -3   6 -11 1823.03   81.88   9
  -3   6 -12   26.58   19.98   9
  -3   6 -12   35.59   16.78  45
  -3   6 -13 2074.52   82.79   9
  -3   6 -13 1984.90   82.37  45
  -3   6 -15  277.90   20.28  13
   3  -6  15  270.82   16.45  41
  -3   6 -16   73.23    9.09  13
   3  -5 -14  423.15   20.39  46
   3  -5 -13  203.19   17.15  46
  -3   5  12  238.28   24.40  14
   3  -5 -12  320.21   22.96  46
   3  -5 -11 1723.56   72.51  27
  -3   5  11 1771.59   71.73  41
   3  -5 -11 1746.26   73.34  46
   3  -5 -10  123.94   20.91  46
  -3   5  10  145.33   18.94  41
   3  -5 -10  188.66   20.58  27
   3  -5  -9  160.61   18.47  37
  -3   5   9  152.61   18.66  41
  -3   5   9  123.26   40.93   3
   3  -5  -9  169.47   18.59  27
   3  -5  -8  116.07   16.18  27
  -3   5   8  136.59   16.54  41
  -3   5   8  158.39   38.04   3
   3  -5  -8   89.47   28.74  39
   3  -5  -8   94.36   15.74  37
  -3   5   7  126.13   15.35  20
   3  -5  -7   87.86   26.07  39
   3  -5  -7  135.65   14.55  27
   3  -5  -7  112.63   13.80  37
  -3   5   7  135.83   33.14   3
  -3   5   6  426.22   38.55   3
   3  -5  -6  331.19   32.25  39
   3  -5  -5  935.47   48.18  39
  -3   5   5  968.41   52.70   3
  -3   5   5  784.69   43.22   8
  -3   5   5  760.71   47.75  34
  -3   5   4 7022.97  266.13  34
  -3   5   4 6847.34  261.36   3
  -3   5   4 6594.85  259.24   8
   3  -5  -4 6232.81  257.32  39
  -3   5   3 3302.06  133.59  34
  -3   5   3 3055.82  125.89   3
  -3   5   3 3087.60  126.63   8
   3  -5  -3 2901.13  121.94  39
  -3   5   2   44.75   20.07  34
  -3   5   2   61.83   15.99   3
  -3   5   2   28.00   11.26   2
  -3   5   2   20.97   15.25   8
   3  -5  -2   33.08   10.10  39
  -3   5   124718.88  864.76  34
  -3   5   123706.19  853.72   3
  -3   5   123076.49  850.66   2
  -3   5   123890.48  858.10   8
   3  -5  -121110.91  848.88  39
  -3   5   012694.79  431.04   2
   3  -5   010982.80  426.41  39
  -3   5  -1  396.87   35.82  34
  -3   5  -2  116.36   24.07  34
  -3   5  -2   92.09   17.95   8
   3  -5   3  170.62   14.26  38
  -3   5  -3  146.22   26.35  34
  -3   5  -3  173.18   20.37   8
   3  -5   4  823.63   39.50  38
  -3   5  -4  866.96   45.27   8
   3  -5   5 1880.56   81.17  38
  -3   5  -5 2113.34   93.16  34
  -3   5  -5 2076.23   86.85   8
  -3   5  -6  849.45   48.62  21
  -3   5  -6  749.82   47.28  34
  -3   5  -6  878.82   43.44   8
   3  -5   6  773.01   39.15  38
  -3   5  -7  447.57   38.63  21
  -3   5  -8   51.71   16.66   1
  -3   5  -8   68.19   31.45  21
  -3   5  -9 1454.06   63.00   1
  -3   5  -9 1373.35   61.98   9
  -3   5  -9 1429.91   60.36  45
  -3   5 -10 2650.37  105.27   1
  -3   5 -10 2545.91  102.55  45
  -3   5 -10 2580.00  124.85  21
  -3   5 -10 2539.53  104.23   9
  -3   5 -10 2543.15  101.03  37
  -3   5 -11 1124.21   51.80   1
  -3   5 -11 1100.27   50.83  45
  -3   5 -11 1171.62   74.27  21
  -3   5 -11 1054.27   51.55   9
  -3   5 -11 1153.23   48.34  37
  -3   5 -12  113.33   19.88  45
  -3   5 -13 1134.58   50.77  45
  -3   5 -14  118.64   16.43  45
  -3   5 -15  -12.46   14.16  13
  -3   5 -16  176.42   11.97  13
   3  -4 -15   42.09    8.00  46
   3  -4 -14  198.14   16.26  46
   3  -4 -13  381.65   24.26  46
  -3   4  13  380.91   22.75  41
   3  -4 -13  326.38   21.55  45
   3  -4 -12   82.45   16.63  45
   3  -4 -12   66.81   19.56  46
   3  -4 -12   84.16   20.02  27
  -3   4  12   85.62   19.17  41
   3  -4 -11  684.93   35.91  45
   3  -4 -11  722.16   38.80  46
  -3   4  11  750.84   37.28  41
   3  -4 -11  768.87   37.97  27
   3  -4 -10  147.18   20.57  27
   3  -4 -10  173.47   20.55  37
   3  -4 -10  152.08   18.59  45
   3  -4 -10  146.62   21.75  46
  -3   4  10  147.99   41.93   3
  -3   4  10  169.05   21.46  41
   3  -4  -911877.89  458.07  45
   3  -4  -912128.79  458.48  37
  -3   4   912840.78  480.86   3
   3  -4  -912216.79  458.45  27
  -3   4   912149.89  458.17  41
   3  -4  -8 3072.38  120.13  37
   3  -4  -8 3179.69  137.89  39
  -3   4   8 3107.05  139.59   3
   3  -4  -8 3035.67  120.16  27
   3  -4  -7   56.73   25.31  39
  -3   4   7   27.63   30.09   3
   3  -4  -6 2202.13  100.18  39
  -3   4   6 2343.56  103.52   3
   3  -4  -5 3022.93  119.63  39
  -3   4   5 2699.54  115.47   8
  -3   4   5 3045.96  123.10   3
  -3   4   5 2709.40  120.12  34
   3  -4  -4 7562.96  280.00  39
  -3   4   4 6881.52  279.55   8
  -3   4   4 6977.10  284.42  34
  -3   4   4 7473.63  282.79   3
  -3   4   3  118.22   21.22  34
  -3   4   3  129.38   20.55   3
   3  -4  -3  156.51   15.21  39
  -3   4   214054.27  503.23  34
  -3   4   213265.88  495.79   3
   3  -4  -212621.29  491.61  39
  -3   4   1 8100.89  299.40  34
  -3   4   1 8144.82  291.14   3
  -3   4   1 8120.44  289.37   2
   3  -4  -1 7121.57  285.41  39
  -3   4   0 5805.39  222.90   2
  -3   4  -1 3887.76  153.90  34
  -3   4  -1 3608.07  144.61   2
  -3   4  -2 1325.05   65.53  34
   3  -4   3 3634.15  145.43  38
  -3   4  -3 3949.39  154.89  34
   3  -4   4  831.93   40.04  38
  -3   4  -4  923.81   48.36  34
  -3   4  -510612.60  399.60  21
  -3   4  -510457.01  400.02  34
   3  -4   510437.81  393.84  38
  -3   4  -5 9920.32  395.22   8
  -3   4  -6  135.24   20.41  34
  -3   4  -6  117.77   27.12  21
  -3   4  -6  130.63   15.37   8
   3  -4   6  118.15   17.66  38
  -3   4  -7 4454.64  176.62  21
   3  -4   7 4025.83  166.40  38
  -3   4  -8 1307.00   73.71  21
  -3   4  -9  464.91   24.25  37
  -3   4  -9  453.55   25.99  45
  -3   4  -9  440.25   27.45   1
  -3   4  -9  450.45   45.65  21
   3  -4   9  421.04   36.07   4
  -3   4 -10  152.24   40.15  21
  -3   4 -10  210.17   18.34  37
  -3   4 -10  190.56   20.45  45
  -3   4 -10  183.49   20.49   1
  -3   4 -11  345.91   26.38  45
  -3   4 -11  403.75   48.71  21
  -3   4 -11  360.38   23.32  37
  -3   4 -12  701.42   33.88  46
  -3   4 -12  756.37   37.72  45
  -3   4 -12  721.94   35.82  37
  -3   4 -13 1082.78   49.36  45
  -3   4 -14   75.95   16.68  45
  -3   4 -15   90.28   12.66  45
   3  -4  16   42.45    7.42  29
   3  -3 -15   20.63   10.41  46
   3  -3 -14   10.19   12.66  45
   3  -3 -14   25.44   15.07  46
  -3   3  14   15.51   14.53  41
   3  -3 -13  273.83   23.50  46
   3  -3 -13  279.11   21.91  45
  -3   3  13  299.13   23.94  41
   3  -3 -12 5737.04  212.17  27
   3  -3 -12 5413.14  211.58  45
   3  -3 -12 5618.38  211.99  46
  -3   3  12 5272.44  209.67  40
  -3   3  12 5524.04  211.68  41
   3  -3 -11  519.74   31.61  27
  -3   3  11  539.50   32.48  41
   3  -3 -11  528.78   32.55  46
  -3   3  11  546.56   29.57  40
   3  -3 -11  473.76   30.39  45
   3  -3 -10  538.02   29.24  45
   3  -3 -10  516.77   30.13  46
   3  -3 -10  491.15   30.76  27
  -3   3  10  528.70   29.10  40
   3  -3 -10  484.96   29.33  37
   3  -3  -9  671.09   33.73  27
   3  -3  -9  665.12   33.54  37
   3  -3  -9  633.82   32.56  45
   3  -3  -8  808.26   36.04  37
   3  -3  -8  763.98   35.59  45
   3  -3  -7 1618.04   78.58  39
   3  -3  -617183.05  556.43  39
  -3   3   613059.38  548.51  34
   3  -3  -5  826.06   42.64  39
  -3   3   5  785.14   42.67  34
   3  -3  -4 4503.45  180.21  39
  -3   3   4 4711.99  184.68  34
   3  -3  -3  333.83   20.48  39
  -3   3   3  366.43   27.98  34
  -3   3   221636.91  821.47  34
  -3   3   1 2075.51   85.73   3
  -3   3   1 2115.96   85.11   2
  -3   3   025090.17  847.98  34
  -3   3   023622.09  839.73   2
  -3   3  -1 8821.49  325.95  34
  -3   3  -1 8139.41  318.65   2
  -3   3  -2  123.25    8.49  39
   3  -3   2  131.21   13.28  38
  -3   3  -2  149.32   21.56  34
  -3   3  -3  365.80   19.52  39
   3  -3   3  364.36   21.62  38
  -3   3  -3  387.12   28.76  34
   3  -3   411451.60  442.31  38
  -3   3  -411772.19  441.88  39
  -3   3  -411711.09  447.05  34
  -3   3  -511646.30  431.78  39
  -3   3  -510686.80  432.76  34
   3  -3   511487.00  430.91  38
   3  -3   6 2862.52  112.62  38
  -3   3  -6 3047.81  115.26  39
   3  -3   7 2412.83  105.22  38
  -3   3  -7 2566.53  109.38  39
   3  -3   8 5870.77  221.51  47
  -3   3  -8 5718.28  235.18  39
  -3   3  -8 5751.61  221.70  45
  -3   3  -9  808.24   38.10  45
   3  -3   9  803.65   51.46   4
  -3   3 -10 2258.82   92.30  45
  -3   3 -10 2401.43  115.94  21
   3  -3  10 2166.75  107.07   4
  -3   3 -10 2260.93   91.01  37
  -3   3 -11  101.90   21.53  45
  -3   3 -11  105.24   18.29  37
  -3   3 -12 2262.65   93.22  37
  -3   3 -12 2362.62   95.20  45
  -3   3 -13   70.12   14.96  46
  -3   3 -13   60.43   19.86  45
  -3   3 -13   61.11   16.95  37
  -3   3 -14   38.70   16.24  45
  -3   3 -15  596.75   28.00  45
   3  -3  16   41.76    7.29  29
   3  -2 -15   77.04   13.33  46
  -3   2  15   78.60   13.78  41
   3  -2 -14   61.06   17.73  46
  -3   2  14   74.00   18.49  41
   3  -2 -14   71.57   16.24  45
  -3   2  13  560.88   33.54  41
   3  -2 -13  582.54   32.86  45
   3  -2 -13  547.33   33.79  46
   3  -2 -13  618.54   34.07  27
  -3   2  13  567.21   30.94  40
  -3   2  12   45.03   21.55  41
   3  -2 -12   52.90   20.48  45
   3  -2 -12   46.96   21.41  46
  -3   2  12   75.17   19.99  40
   3  -2 -12   87.66   22.76  27
   3  -2 -11  525.50   31.45  45
   3  -2 -11  524.82   31.96  46
  -3   2  11  519.21   55.08   3
   3  -2 -11  497.48   32.04  27
  -3   2  11  579.58   33.76  41
  -3   2  1017736.84  683.72   3
   3  -2 -1017502.24  663.18  46
   3  -2 -1017633.14  663.23  45
   3  -2 -1017624.14  663.16  27
   3  -2  -9 2605.26  101.74  37
  -3   2   9 2779.56  122.78   3
   3  -2  -9 2489.89  101.32  46
   3  -2  -9 2531.35  101.33  45
   3  -2  -9 2534.05  101.30  28
   3  -2  -8 1904.35   76.98  37
  -3   2   8 1991.76   94.97   3
  -3   2   7 1793.84   86.50   3
  -3   2   6  114.10   25.93   3
  -3   2   6   67.38   13.78  34
  -3   2   5  882.27   46.60   3
  -3   2   5  751.02   41.55  34
  -3   2   4   88.17   19.39   3
  -3   2   4   75.38   17.73  34
  -3   2   3 5816.22  225.81   3
  -3   2   2 4743.30  184.62   3
   3  -2  -111185.90  422.06   5
   3  -2   018240.24  684.34   5
  -3   2  -116545.25  620.64  39
   3  -2   2  943.30   43.67  38
  -3   2  -2  998.29   41.57  39
  -3   2  -2 1039.35   46.22   2
  -3   2  -3 4892.57  196.58  34
  -3   2  -3 4832.79  190.89  39
   3  -2   3 5109.79  192.48  38
  -3   2  -3 4965.69  194.30  21
  -3   2  -446907.48 1808.55  34
  -3   2  -448463.66 1809.11  21
  -3   2  -448630.86 1806.18  39
   3  -2   448432.76 1806.13  38
  -3   2  -5 5816.94  222.75  21
  -3   2  -5 5801.45  219.57  39
   3  -2   5 5901.74  219.20  38
  -3   2  -6 3565.39  144.73  21
  -3   2  -6 3428.94  140.84  39
   3  -2   6 3249.96  138.96  38
  -3   2  -7  212.07   31.32  21
  -3   2  -7  208.84   28.59  39
   3  -2   7  205.55   25.98  38
  -3   2  -8  339.65   37.07  39
  -3   2  -8  324.02   40.36  21
  -3   2  -8  369.07   22.15  45
   3  -2   8  368.45   22.32  47
   3  -2   9  776.70   54.87   4
  -3   2  -9  835.29   61.70  21
  -3   2  -9  810.03   56.37  39
  -3   2  -9  873.27   40.08  45
   3  -2   9  835.92   40.30  47
  -3   2 -10  106.03   18.60  37
  -3   2 -10   87.15   19.30  45
   3  -2  10   74.83   33.70   4
  -3   2 -11 9462.05  357.74  37
  -3   2 -11 9182.23  382.04  21
   3  -2  11 8964.89  375.48   4
  -3   2 -11 9529.09  358.71  45
  -3   2 -12 2962.30  119.30  37
  -3   2 -12 3038.01  120.52  45
  -3   2 -13  494.52   28.66  37
  -3   2 -13  523.92   31.33  45
  -3   2 -14  313.09   21.74  45
  -3   2 -14  288.36   18.53  46
   3  -2  15   92.21   13.27  29
  -3   2 -15   80.60   12.12  45
  -3   1  16  222.28   13.54  44
  -3   1  16  224.68   14.27  41
  -3   1  15   80.02   16.11  41
   3  -1 -14  424.59   27.24  45
   3  -1 -14  471.64   28.93  27
  -3   1  14  447.61   26.65  40
  -3   1  14  428.23   28.80  41
   3  -1 -13 1712.87   74.09  45
   3  -1 -13 1741.65   73.88  27
  -3   1  13 1741.23   73.16  40
  -3   1  13 1764.67   74.48  41
   3  -1 -12   32.79   21.02  45
   3  -1 -12   25.61   21.32  27
  -3   1  12   24.52   22.77  41
   3  -1 -11  114.08   21.19  27
  -3   1  11   65.48   39.30   3
   3  -1 -11   69.05   19.11  45
   3  -1 -10 1143.29   50.79  46
   3  -1 -10 1093.76   50.52  28
   3  -1 -10 1159.10   50.71  27
  -3   1  10 1176.64   71.24   3
   3  -1 -10 1143.03   51.36  45
   3  -1  -9  119.52   16.60  46
   3  -1  -9  127.99   16.49  45
  -3   1   9  139.87   33.79   3
   3  -1  -9  115.91   15.85  28
  -3   1   8  235.03   32.41   3
  -3   1   7  798.71   50.02   3
  -3   1   6  412.06   31.86   3
  -3   1   6  262.41   22.81  34
  -3   1   510405.61  399.66   3
  -3   1   4  275.19   22.30   3
  -3   1   3 1015.94   46.90   3
  -3   1   2  748.13   36.00   3
   3  -1  -123129.99  868.93   5
  -3   1   0 1581.66   63.08   2
   3  -1   0 1428.91   60.94   5
  -3   1  -1 7224.03  280.65   2
   3  -1   1 7437.01  279.89  38
  -3   1  -2 1329.11   57.43   2
  -3   1  -2 1263.85   55.34  39
   3  -1   2 1329.61   56.38  38
   3  -1   314733.67  546.22  38
  -3   1  -314262.67  545.83  39
  -3   1  -314219.27  547.25  21
  -3   1  -4  179.65   22.25  21
   3  -1   4  229.38   22.05  38
  -3   1  -4  222.54   19.82  39
  -3   1  -5 1225.20   58.96  21
   3  -1   5 1177.34   55.45  38
  -3   1  -5 1275.26   57.58  39
  -3   1  -6 7628.08  296.35  39
   3  -1   6 7474.30  294.31  38
  -3   1  -6 7461.74  298.13  21
  -3   1  -710344.81  397.18  39
  -3   1  -710090.71  398.28  21
   3  -1   7 9988.69  394.21  38
  -3   1  -8  968.67   43.59  45
  -3   1  -8  998.84   60.38  39
  -3   1  -8  996.83   61.78  21
   3  -1   8  945.38   43.60  47
   3  -1   9  696.90   36.66  47
  -3   1  -9  675.90   35.90  45
   3  -1   9  742.00   53.83   4
  -3   1  -9  736.45   57.35  21
  -3   1  -9  698.41   52.83  39
  -3   1 -10  117.56   21.08  45
  -3   1 -10  147.46   37.21  39
  -3   1 -10  139.70   40.38  21
   3  -1  10  144.49   37.46   4
  -3   1 -11  970.44   47.28  45
  -3   1 -11  921.72   45.18  37
  -3   1 -12  959.28   47.31  45
  -3   1 -12  991.85   46.64  37
  -3   1 -13 1009.93   47.77  45
  -3   1 -13 1026.16   46.54  37
  -3   1 -14 1123.36   47.02  45
  -3   1 -14 1051.04   44.89  46
  -3   1 -14 1048.40   45.77  37
  -3   1 -15  177.13   12.91  45
   3   0 -15   34.91   13.95  46
  -3   0  15   39.03   15.19  40
   3   0 -14   36.49   18.66  46
   3   0 -14   13.03   19.15  27
   3   0 -14   31.81   19.40  45
  -3   0  14   27.84   19.62  40
   3   0 -13 1031.80   48.36  46
   3   0 -13 1086.09   49.20  27
   3   0 -13 1032.88   50.01  45
  -3   0  13 1001.50   49.60  40
   3   0 -12  760.95   39.42  46
   3   0 -12  807.44   41.83  45
   3   0 -12  764.48   40.57  27
  -3   0  12  706.16   59.12   3
  -3   0  11 4691.14  209.06   3
   3   0 -11 4989.71  190.23  46
   3   0 -11 4934.12  190.28  27
   3   0 -11 5032.57  190.97  45
  -3   0  11 4723.91  190.38  41
  -3   0  10   65.27   34.13   3
   3   0 -10   52.95   17.74  45
   3   0 -10   46.19   16.03  28
   3   0 -10   24.01   16.20  46
  -3   0   9  138.04   33.28   3
   3   0  -9  110.02   15.72  46
   3   0  -9  101.54   15.97  45
  -3   0   8  121.67   27.58   3
  -3   0   7  968.62   53.92   3
  -3   0   6  187.51   24.01   3
  -3   0   5  175.81   20.83   3
  -3   0   4  563.86   31.45   3
   3   0  -3 8818.12  337.54   5
  -3   0   3 8778.94  335.54   3
   3   0  -2 1096.65   49.37   5
   3   0  -122726.40  855.28   5
  -3   0   0  139.08   15.05   2
   3   0   0  140.63   12.90  38
  -3   0  -1   47.78   13.69   2
  -3   0  -2 1074.54   48.59   2
  -3   0  -2 1047.53   48.56  39
  -3   0  -3  288.40   24.07  39
  -3   0  -3  312.72   23.27  21
  -3   0  -4  200.13   21.80  39
   3   0   4  185.78   21.70  38
  -3   0  -4  178.82   21.35  21
  -3   0  -5 3299.16  139.61  39
   3   0   5 3397.44  138.43  38
  -3   0  -5 3342.17  139.75  21
  -3   0  -6 1715.85   79.82  39
  -3   0  -6 1574.16   78.30  21
   3   0   6 1536.68   76.54  38
  -3   0  -7  107.60   14.60  45
  -3   0  -7   69.88   28.43  21
  -3   0  -7   96.24   29.16  39
   3   0   7   67.80   14.38  47
  -3   0  -8 4976.60  211.78  39
   3   0   8 5088.21  194.39  47
   3   0   8 5040.14  211.18   4
  -3   0  -8 4856.57  211.04  21
   3   0   9  892.64   61.77   4
  -3   0  -9  847.08   61.40  21
  -3   0  -9  876.35   61.17  39
  -3   0 -10  280.49   44.61  39
  -3   0 -10  275.59   41.68  21
   3   0  10  270.07   42.38   4
  -3   0 -11  129.96   22.00  37
  -3   0 -12  482.34   31.16  37
  -3   0 -13  318.72   23.27  37
  -3   0 -14   17.13   11.20  46
   3   0  14   28.66   13.54  29
  -3   0 -14   12.49   11.94  37
   3   0  15  193.42   11.61  29
  -3  -1  16   29.46   11.39  40
  -3  -1  16   41.04   12.54  41
  -3  -1  15   25.46   17.49  41
  -3  -1  15   33.71   16.85  40
   3   1 -15   45.22   14.26  46
   3   1 -14    3.05   17.53  46
   3   1 -14   16.47   18.59  27
  -3  -1  14    7.64   21.77  41
  -3  -1  14  -22.03   21.00  40
   3   1 -13 1132.75   55.03  45
   3   1 -13 1242.33   53.90  27
   3   1 -13 1176.21   53.60  46
  -3  -1  13 1183.45   55.81  41
   3   1 -12  200.38   23.03  46
  -3  -1  12  186.71   36.82   3
   3   1 -12  141.98   23.35  45
   3   1 -12  173.58   23.09  27
  -3  -1  12  205.29   26.36  41
   3   1 -11 1008.64   45.46  46
  -3  -1  11  847.32   62.14   3
   3   1 -11  980.83   47.82  45
   3   1 -11  946.02   45.49  28
   3   1 -11 1012.58   46.08  27
  -3  -1  11  980.74   47.60  41
   3   1 -10 1085.26   47.45  46
  -3  -1  10 1108.48   65.17   3
   3   1 -10 1089.77   48.74  45
   3   1 -10 1033.14   46.85  28
  -3  -1  10 1003.09   47.92  41
   3   1  -9 1224.37   52.34  46
   3   1  -9 1242.92   52.37  28
  -3  -1   9 1250.72   67.63   3
   3   1  -9 1229.75   53.63  45
  -3  -1   8 2638.41  115.59   3
   3   1  -7 2042.22   89.53  36
  -3  -1   7 2524.31   98.05   3
  -3  -1   6 8043.73  311.79   3
  -3  -1   5  287.77   22.99   3
   3   1  -4  135.52   21.82   5
  -3  -1   4  248.69   18.84   3
   3   1  -3 2153.35   92.50   5
  -3  -1   3 2214.67   88.70   3
   3   1  -2  335.71   23.96   5
   3   1  -1   57.13   15.52   5
   3   1  -1   57.24   10.65  38
   3   1   0  159.40   14.03  38
  -3  -1   0  126.00   15.11   2
   3   1   1 1191.75   51.72  38
  -3  -1  -1 1132.76   51.10   2
   3   1   2 2455.48  101.12  38
  -3  -1  -2 2479.06  103.63  39
   3   1   3   14.15   17.06  38
  -3  -1  -3   15.99   16.87  39
  -3  -1  -4 7002.78  272.42  39
  -3  -1  -4 6821.21  269.51  21
  -3  -1  -5 2224.75   99.94  39
   3   1   5 2148.36   95.53   6
  -3  -1  -5 2248.15   97.71  21
  -3  -1  -6 1182.36   65.36  39
  -3  -1  -6 1197.02   63.00  21
  -3  -1  -7 1644.31   84.70  21
   3   1   7 1720.72   70.36  47
  -3  -1  -7 1710.44   88.48  39
   3   1   8  148.70   20.18  47
   3   1   8  123.58   35.37   4
  -3  -1  -8  167.01   20.50  45
  -3  -1  -8  198.98   37.83  39
  -3  -1  -8  141.19   33.52  21
  -3  -1  -9 2763.39  110.11  45
  -3  -1  -9 2713.44  131.91  39
  -3  -1  -9 2566.70  126.96  21
   3   1   9 2759.85  130.77   4
  -3  -1 -10 1178.57   54.62  45
  -3  -1 -11 1490.86   66.25  45
  -3  -1 -12 1043.61   49.05  45
   3   1  13  447.90   26.00  29
  -3  -1 -13  456.56   26.58  45
  -3  -1 -14  333.81   17.62  46
   3   1  14  331.95   18.03  29
  -3  -1 -14  335.38   18.68  45
  -3  -2  16   68.83   13.04  41
  -3  -2  16   81.03   13.08  40
   3   2 -16   51.01   11.28   9
  -3  -2  15  546.84   30.18  40
  -3  -2  15  529.64   29.68  41
   3   2 -14  984.43   44.81  27
   3   2 -14  943.93   44.12  46
  -3  -2  14 1016.49   46.92  41
   3   2 -13  950.01   44.01  27
  -3  -2  13  875.90   45.99  41
   3   2 -13  910.26   43.34  46
   3   2 -12 3038.55  117.41  46
   3   2 -12 2952.17  119.36  45
   3   2 -12 2884.38  117.07  27
   3   2 -12 3015.41  142.10   5
  -3  -2  12 2889.13  117.84  41
   3   2 -11  312.50   43.55   5
   3   2 -11  319.94   23.79  46
  -3  -2  11  253.48   37.82   3
   3   2 -11  304.23   26.62  45
   3   2 -11  290.82   23.28  27
   3   2 -11  297.23   23.14  28
  -3  -2  11  255.57   25.04  41
   3   2 -10 1799.99   94.91   5
   3   2 -10 1758.82   70.07  46
  -3  -2  10 1609.31   84.53   3
   3   2 -10 1718.91   72.16  45
   3   2 -10 1622.85   70.02  28
  -3  -2  10 1688.31   70.74  41
   3   2  -9  295.77   40.94   5
   3   2  -9  254.31   18.78  46
   3   2  -9  249.09   18.14  28
  -3  -2   9  199.41   30.22   3
   3   2  -9  236.72   20.62  45
  -3  -2   9  245.26   19.82  41
   3   2  -8 2916.13  115.46  45
   3   2  -8 3039.23  133.31   5
  -3  -2   8 2932.81  125.32   3
   3   2  -7  253.19   23.44  36
  -3  -2   7  265.06   25.56   3
   3   2  -6  712.60   39.67  36
  -3  -2   6  769.47   39.78   3
  -3  -2   5 1564.18   67.60   3
  -3  -2   411467.70  434.80   3
   3   2  -321685.70  814.02  38
   3   2  -2 5011.70  191.24  38
   3   2  -2 4921.08  197.46   5
  -3  -2   1  139.58   16.27   2
   3   2  -1  138.88   13.37  38
  -3  -2   0 1575.07   66.52   2
   3   2   0 1588.94   66.45  38
  -3  -2  -110097.81  395.84   2
   3   2   110846.80  397.88  38
   3   2   2  160.18   20.02  38
   3   2   3  203.55   21.99  36
   3   2   3  182.00   23.41  38
   3   2   4 7324.83  283.64   6
  -3  -2  -4 6921.52  283.32  39
   3   2   4 7246.40  280.44  38
   3   2   4 7028.06  276.57  36
  -3  -2  -5 3852.66  163.92  39
   3   2   6  200.67   17.20  47
  -3  -2  -6  206.45   33.60  39
  -3  -2  -6  176.25   28.08  21
   3   2   7  212.13   20.59  47
   3   2   7  211.16   38.66   4
  -3  -2  -7  249.21   37.79  39
   3   2   8  209.60   23.38  47
  -3  -2  -8  229.55   22.77  45
  -3  -2  -8  252.35   40.77  39
  -3  -2  -9   55.55   21.11  45
  -3  -2  -9   14.41   34.67  39
  -3  -2 -10   84.57   23.01  45
  -3  -2 -11  944.34   45.12  45
   3   2  11  896.00   44.43  29
  -3  -2 -11  949.34   45.22  37
  -3  -2 -12  183.98   20.82  45
   3   2  12  187.50   19.37  29
  -3  -2 -12  143.02   19.26  37
  -3  -2 -13   37.61   13.71  45
   3   2  13   71.53   12.08  29
  -3  -2 -13   46.57   12.89  37
  -3  -2 -14  104.81    8.82  46
  -3  -3  16  103.53   13.51  44
   3   3 -16   82.80   12.77   9
  -3  -3  15  968.88   43.15  41
   3   3 -14  153.55   17.62  27
  -3  -3  14  183.27   22.15  41
  -3  -3  14  149.78   24.08  40
   3   3 -13  219.36   21.02  46
  -3  -3  13  232.48   24.39  41
   3   3 -13  259.72   21.48  27
   3   3 -12 1907.34   78.20  46
   3   3 -12 1897.69   77.91  27
  -3  -3  12 1872.40   79.24  41
   3   3 -11  119.43   40.01   5
   3   3 -11   82.10   17.50  46
   3   3 -11   70.37   17.10  27
   3   3 -11   73.38   18.54  28
  -3  -3  11   76.43   20.96  41
   3   3 -10   95.94   34.98   5
   3   3 -10   93.16   15.80  46
   3   3 -10   81.18   15.85  28
  -3  -3  10   55.43   18.96  41
   3   3  -9   99.35   34.05   5
   3   3  -9   82.68   14.62  46
   3   3  -9   54.59   12.96  28
  -3  -3   9   84.34   16.78  41
   3   3  -8 2451.82   95.57  46
  -3  -3   8 2377.50   95.71  41
   3   3  -8 2628.36  116.68   5
   3   3  -7 2527.90  114.60  36
   3   3  -7 2963.00  123.80   5
   3   3  -7 2768.56  122.31   6
   3   3  -6 1738.39   83.47   5
   3   3  -6 1648.16   85.52   6
   3   3  -6 1808.08   78.35  36
  -3  -3   6 1617.40   72.00   3
   3   3  -5  126.54   25.39   5
   3   3  -5  106.25   30.54   6
   3   3  -5  113.68   23.44  36
   3   3  -451458.44 1846.46   5
   3   3  -448316.57 1834.03  38
   3   3  -450604.04 1844.56  36
   3   3  -314770.77  554.66  38
   3   3  -314690.27  563.84  36
   3   3  -2 5656.74  216.33  38
   3   3  -1 6713.74  257.29  38
  -3  -3   1 6717.14  258.08   2
   3   3   0  260.13   28.25  36
   3   3   0  301.99   21.46  38
  -3  -3   0  323.77   20.47   2
   3   3   1  182.97   24.17  36
   3   3   1  178.39   19.45  38
   3   3   2 1909.25   88.19  36
   3   3   2 2091.89   87.17  38
   3   3   2 1933.54   96.70   6
   3   3   310123.31  387.69  38
   3   3   3 9493.49  387.09  36
   3   3   310739.90  396.77   6
   3   3   4 2144.37   97.99  36
   3   3   4 2460.64  107.16   6
   3   3   5   14.93   12.82  47
   3   3   6  466.33   26.75  47
   3   3   6  403.53   45.13   4
   3   3   6  455.62   26.21  29
   3   3   7  780.36   37.72  47
   3   3   7  772.40   57.52   4
   3   3   7  690.72   36.71  29
   3   3   8  540.19   31.83  29
   3   3   8  502.94   51.20   4
  -3  -3  -8  555.58   32.65  45
  -3  -3  -9  589.18   34.77  45
   3   3   9  572.44   33.44  29
  -3  -3 -10 2637.50  106.32  45
   3   3  10 2589.66  104.77  29
  -3  -3 -11  393.85   26.47  45
  -3  -3 -11  411.11   25.58  37
   3   3  11  329.05   23.84  29
  -3  -3 -12  127.03   16.35  45
  -3  -3 -12  126.96   15.59  37
   3   3  12  141.73   13.73  29
  -3  -3 -13   97.33   11.01  46
  -3  -3 -13  113.35   11.26  45
  -3  -3 -13  120.14   10.89  37
  -3  -4  16   30.54   12.34  40
  -3  -4  16   37.66   11.01  44
   3   4 -16   11.41   12.12   9
  -3  -4  15   60.99   17.52  40
  -3  -4  15   66.23   14.27  41
  -3  -4  14   46.01   17.83  41
  -3  -4  14   25.51   21.15  40
   3   4 -13  151.91   17.09  27
  -3  -4  13  170.65   21.65  41
  -3  -4  13  161.00   25.51  40
  -3  -4  12 1687.43   71.12  41
   3   4 -12 1671.64   68.97  27
   3   4 -11  966.00   43.20  27
   3   4 -11  948.48   47.01  23
   3   4 -11  977.39   62.27  21
  -3  -4  11  982.48   45.44  41
   3   4 -11 1028.66   68.65   5
  -3  -4  10 1293.96   56.43  41
   3   4 -10 1333.25   56.10  28
   3   4 -10 1340.01   55.24  27
   3   4 -10 1213.67   78.56   5
   3   4  -9   74.76   34.03   5
  -3  -4   9   81.76   15.35  41
   3   4  -9   74.85   14.00  28
  -3  -4   8  149.62   15.35  41
   3   4  -8  119.36   26.77  36
   3   4  -8  138.66   32.46   5
   3   4  -7   93.44   24.32  36
   3   4  -7   14.49   26.20   5
   3   4  -7   55.90   30.53   6
   3   4  -6  738.74   48.05  36
   3   4  -6  680.47   55.14   6
   3   4  -6  777.61   51.27   5
   3   4  -522755.10  872.67  36
   3   4  -522570.30  880.96   6
   3   4  -523409.29  874.73   5
   3   4  -421977.40  844.87  36
   3   4  -421199.81  852.67   6
   3   4  -423139.39  846.18   5
   3   4  -3  623.54   53.92   6
   3   4  -2 3745.76  177.85   6
   3   4  -2 4055.16  170.04  36
   3   4  -2 4036.64  158.14  38
  -3  -4   2 4371.09  162.19   2
   3   4  -1  447.13   37.15  36
   3   4  -1  443.34   25.04  38
   3   4   0 1296.72   75.77   6
   3   4   0 1279.45   65.55  36
   3   4   0 1209.00   55.60  38
   3   4   1 4157.87  173.20   6
   3   4   1 3692.96  161.49  36
  -3  -4  -2 4429.15  183.27  39
   3   4   2 4625.21  189.43   6
   3   4   2 4068.41  178.16  36
  -3  -4  -3  870.68   55.11  39
   3   4   3  865.48   59.43   6
   3   4   3  738.31   49.47  36
  -3  -4  -4  150.69   33.84  39
   3   4   4  132.02   14.35  47
   3   4   4   64.07   27.37   4
   3   4   4  112.05   34.45   6
   3   4   5  532.60   27.76  47
  -3  -4  -5  478.78   49.23  39
   3   4   5  485.04   46.03   4
   3   4   5  533.99   27.20  29
   3   4   5  496.75   28.89  22
   3   4   6 2669.33  106.62  29
  -3  -4  -6 2593.82  128.72  39
   3   4   6 2762.02  107.00  47
   3   4   6 2488.40  125.09   4
   3   4   7 1948.61   80.96  29
  -3  -4  -7 2002.35   82.72  45
   3   4   7 1954.72  102.47   4
  -3  -4  -8  159.02   22.02  45
   3   4   8  110.89   18.92  29
  -3  -4  -9  377.86   27.98  45
   3   4   9  350.34   24.49  29
  -3  -4 -10  773.34   37.49  45
  -3  -4 -10  753.53   37.31  37
   3   4  10  697.38   34.45  29
  -3  -4 -11   28.31   15.11  45
  -3  -4 -11   58.43   14.91  37
  -3  -4 -12  104.93   12.09  45
  -3  -4 -12  110.36   11.91  37
  -3  -5  16   38.26   10.86  40
   3   5 -16   43.95   11.56   9
  -3  -5  15   26.59   15.63  40
  -3  -5  15   20.97   13.22  44
  -3  -5  14   65.47   20.08  40
  -3  -5  14   66.60   17.38  44
  -3  -5  13  522.29   28.53  41
  -3  -5  13  501.30   32.18  40
   3   5 -12  492.44   31.52  23
  -3  -5  12  487.95   28.72  41
  -3  -5  12  492.07   32.22  40
   3   5 -11   39.24   22.84  23
  -3  -5  11   49.26   17.66  41
   3   5 -11   27.45   33.36   5
   3   5 -10  282.92   41.59   5
   3   5  -9 1601.56   85.16   5
   3   5  -9 1506.05   68.40  16
   3   5  -8 1745.82   75.22  16
   3   5  -8 1787.79   91.49   5
  -3  -5   8 1675.09   69.42  40
   3   5  -8 1635.16   84.69  36
   3   5  -7  709.03   51.74  36
   3   5  -7  852.79   62.61   6
   3   5  -7  697.72   54.97   5
   3   5  -7  793.73   37.43  48
   3   5  -6 1389.05   75.91  36
   3   5  -6 1376.45   84.97   6
   3   5  -6 1481.45   77.07   5
   3   5  -6 1421.48   60.60  48
   3   5  -5 1719.20  104.12   6
   3   5  -5 1998.76   96.44   5
   3   5  -5 2038.97   95.26  36
   3   5  -4  265.09   44.85   6
   3   5  -4  217.60   36.90  36
   3   5  -3 1472.12   88.58   6
   3   5  -2 1399.96   87.06   6
   3   5  -2 1408.19   76.58  36
   3   5  -1 1004.49   61.47  36
   3   5   0 5371.57  223.37   6
   3   5   0 4917.68  211.12  36
   3   5   1  145.30   21.94   4
   3   5   1   80.99   39.96   6
  -3  -5  -1  187.63   32.36  39
   3   5   1  168.49   33.31  36
   3   5   2 2077.26  104.66  36
   3   5   2 2132.63   89.81  48
   3   5   2 2405.40  118.82   6
   3   5   2 2326.43  100.23   4
   3   5   3   35.96   27.79  36
   3   5   3   63.50   39.75   6
  -3  -5  -3   88.27   34.28  39
   3   5   3   97.38   17.27  22
   3   5   3   36.30   25.61   4
   3   5   4 7433.01  289.48  22
  -3  -5  -4 8087.66  311.23  39
   3   5   4 7473.00  303.24   4
   3   5   5 6339.94  249.43  22
  -3  -5  -5 6526.71  270.55  39
   3   5   5 6799.60  266.70   4
   3   5   6  214.29   19.05  29
   3   5   6  223.15   23.29  22
  -3  -5  -6  195.27   41.75  39
   3   5   6  193.91   37.88   4
  -3  -5  -7  171.50   23.16  45
   3   5   7  166.10   17.99  29
   3   5   7  145.66   20.31  22
   3   5   8  313.66   21.09  29
  -3  -5  -8  348.49   26.91  45
  -3  -5  -9 3033.15  119.95  45
  -3  -5 -10   12.72   13.92  37
  -3  -5 -10   24.49   14.73  45
  -3  -5 -11  171.74   13.36  37
  -3  -5 -11  177.18   13.66  45
   3   6 -16  346.18   18.10   9
  -3  -6  15  416.63   22.40  40
   3   6 -15  460.60   25.83   9
  -3  -6  14  604.61   29.40  44
  -3  -6  14  656.54   31.48  40
  -3  -6  13  637.01   32.63  44
   3   6 -13  715.82   35.54  23
  -3  -6  13  652.87   34.59  40
  -3  -6  12  614.64   33.60  44
   3   6 -12  709.28   38.87  23
  -3  -6  12  682.52   35.59  40
  -3  -6  11   13.84   17.95  44
   3   6 -11   -6.27   24.01  23
  -3  -6  11   42.80   20.15  40
   3   6 -10  168.57   25.32  16
   3   6 -10  132.67   37.15   5
   3   6 -10  162.74   27.02  23
  -3  -6  10  152.48   20.92  40
  -3  -6   9   33.76   16.89  40
   3   6  -9   57.24   24.48  16
   3   6  -9   10.64   31.50   5
   3   6  -8   40.32   32.16  36
   3   6  -8   66.10   22.82  16
   3   6  -8   89.10   22.00  18
   3   6  -8  125.72   35.58   5
   3   6  -7  725.69   53.63   5
   3   6  -7  601.73   37.85   7
   3   6  -7  598.87   36.19  18
   3   6  -7  652.44   36.53  15
   3   6  -7  644.28   53.45  36
   3   6  -7  653.72   34.21  48
   3   6  -7  607.20   37.29  30
   3   6  -6   82.66   25.55   7
   3   6  -6   37.58   43.33   6
   3   6  -6   93.89   20.58  18
   3   6  -6  104.97   20.76  15
   3   6  -6  108.99   36.11  36
   3   6  -6   82.68   19.96  48
   3   6  -6   78.13   22.96  30
   3   6  -5 1086.39   49.97  19
   3   6  -5 1040.73   78.99   6
   3   6  -5  987.57   52.30   7
   3   6  -5 1108.87   51.71  18
   3   6  -5 1092.34   50.97  15
   3   6  -5  961.08   65.90  36
   3   6  -5 1022.53   49.13  48
   3   6  -5 1070.97   51.54  30
   3   6  -4  752.37   69.43   6
   3   6  -4  798.57   45.81   7
   3   6  -4  853.95   44.75  18
   3   6  -4  803.08   61.82  36
   3   6  -4  953.50   42.27  19
   3   6  -4  785.89   44.71  30
   3   6  -4  888.27   42.10  48
   3   6  -3  263.20   26.37  30
   3   6  -3  165.19   27.27   7
   3   6  -3  288.53   50.27   6
   3   6  -2 1158.36   73.00  36
   3   6  -2 1348.83   55.21  14
   3   6  -2 1144.62   54.51  48
   3   6  -1   21.33   18.08  48
   3   6  -1   24.01   35.58  36
   3   6  -1   28.56   22.53  30
   3   6  -1   59.28   16.00  14
   3   6  -1   72.15   20.91  15
   3   6  -1   39.40   25.44   7
   3   6  -1    7.09   45.28   6
   3   6   0 3827.20  169.36   6
   3   6   0 3575.23  139.99   7
   3   6   0 3563.53  137.48  22
   3   6   0 3187.00  154.18  36
   3   6   0 3382.31  139.70  15
   3   6   0 3412.16  136.42  14
   3   6   0 3335.93  136.39  48
   3   6   0 3543.36  139.10  30
   3   6   1 1712.55  104.03   6
   3   6   1 1660.37   76.76   7
   3   6   1 1731.83   72.88  22
   3   6   1 1674.39   89.93  36
   3   6   1 1617.47   71.92  48
   3   6   1 1742.31   71.86  14
   3   6   1 1770.82   75.16  30
  -3  -6  -1 1825.34   94.51  39
   3   6   2  364.67   26.38  22
   3   6   2  285.18   40.36  36
  -3  -6  -2  331.17   45.91  39
   3   6   2  338.92   30.42   7
   3   6   2  325.41   51.24   6
   3   6   2  315.69   28.16  30
   3   6   2  313.28   24.24  48
   3   6   3 1827.68  108.55   6
   3   6   3 2017.19   85.40   7
   3   6   3 1997.93   83.92  22
  -3  -6  -3 1957.00  103.90  39
   3   6   4 2414.60  100.85  22
  -3  -6  -4 2537.39  123.34  39
   3   6   5 1440.45   64.20  22
  -3  -6  -5 1398.89   84.75  39
   3   6   6   29.85   19.32  22
   3   6   7  525.53   31.42  22
  -3  -6  -7  547.35   31.68  45
  -3  -6  -8  123.46   18.54  45
  -3  -6  -9   12.98   13.43  45
  -3  -6  -9   31.26   12.64  37
  -3  -6 -10  558.97   24.52  45
  -3  -6 -10  509.48   23.84  37
   3   6  11  526.93   24.96  15
  -3  -7  14   59.04   12.50  40
  -3  -7  13  394.51   23.90  40
   3   7 -13  426.66   30.49   9
   3   7 -13  480.42   27.98  23
   3   7 -12   48.55   21.83  23
  -3  -7  12   44.06   16.48  40
   3   7 -11 1144.66   54.74  16
   3   7 -11 1156.91   57.48  23
   3   7 -10  229.74   31.07  23
   3   7 -10  233.13   27.94  16
   3   7  -9  487.47   33.81  18
   3   7  -9  507.85   38.16  16
   3   7  -8  -10.10   35.89  36
   3   7  -8   50.51   26.51   7
   3   7  -8   68.20   24.37  18
   3   7  -8   69.90   28.55  16
   3   7  -7 2142.09   94.22  16
   3   7  -7 2211.91   92.71  18
   3   7  -7 2046.49   91.53  30
   3   7  -7 1993.94  109.26  36
   3   7  -7 2146.22  121.46   6
   3   7  -7 2016.04   92.31   7
   3   7  -7 2273.32   92.48  15
   3   7  -6   28.77   29.35   7
   3   7  -6   46.87   49.64   6
   3   7  -6   48.17   23.90  18
   3   7  -6    2.92   21.57  48
   3   7  -6   19.53   37.13  36
   3   7  -6   52.87   23.96  15
   3   7  -6   14.70   28.09  30
   3   7  -5  371.01   28.95  19
   3   7  -5  407.41   36.26   7
   3   7  -5  379.81   61.45   6
   3   7  -5  383.26   32.49  18
   3   7  -5  346.08   33.27  30
   3   7  -5  404.10   48.39  36
   3   7  -5  306.61   29.90  48
   3   7  -5  401.77   30.92  15
   3   7  -4 2710.25  107.11  19
   3   7  -4 2836.88  110.66  18
   3   7  -4 2277.17  108.53  30
   3   7  -4 2586.52  127.86  36
   3   7  -4 2790.44  109.18  15
   3   7  -4 2360.78  109.72   7
   3   7  -4 2454.08  139.87   6
   3   7  -3   81.72   23.04  48
   3   7  -3  118.17   20.22  19
   3   7  -3  105.47   26.50  18
   3   7  -3  144.14   41.20  36
   3   7  -3  133.96   25.02  15
   3   7  -3   98.27   29.24  30
   3   7  -3  147.21   52.48   6
   3   7  -3  113.22   31.64   7
   3   7  -2  145.98   43.02  36
   3   7  -2  147.51   25.87  15
   3   7  -2  178.10   21.47  19
   3   7  -2  112.49   24.88  48
   3   7  -1  173.63   29.01  30
   3   7  -1  166.34   32.06   7
   3   7  -1  204.06   57.82   6
   3   7  -1  162.24   24.17  48
   3   7  -1  176.89   43.25  36
   3   7  -1  127.14   20.55  19
   3   7  -1  174.84   21.99  14
   3   7  -1  208.48   28.36  15
   3   7   0  212.42   29.89  30
   3   7   0  208.63   24.44  22
   3   7   0  108.66   39.93  36
   3   7   0  166.23   25.52  48
   3   7   0  149.50   32.23   7
   3   7   0  205.84   56.45   6
   3   7   0  180.68   29.67  15
   3   7   0  205.50   22.93  14
  -3  -7   0  281.42   42.39  39
   3   7   1  854.53   74.40   6
   3   7   1  701.16   45.18   7
   3   7   1  702.04   43.77  15
   3   7   1  672.50   37.32  14
   3   7   1  660.43   43.00  30
   3   7   1  703.48   39.15  22
   3   7   1  642.97   58.69  36
  -3  -7  -1  718.37   58.27  39
  -3  -7  -2 1514.66   85.84  39
   3   7   2 1510.40   64.76  22
   3   7   2 1284.40   92.69   6
   3   7   2 1458.05   67.83   7
   3   7   2 1155.57   79.11  36
   3   7   2 1455.90   70.24  15
   3   7   2 1351.14   61.94  14
  -3  -7  -3 1280.50   79.54  39
   3   7   3 1210.57   59.92   7
   3   7   3 1285.24   58.98  22
   3   7   4  483.10   33.12  22
   3   7   5  179.26   23.96  22
  -3  -7  -6  454.59   26.74  45
   3   7   6  387.31   28.21  22
  -3  -7  -7  338.96   22.40  45
   3   7   7  352.49   23.25  22
  -3  -7  -8  249.85   17.37  45
  -3  -7  -9  303.96   15.35  45
   3   8 -15  668.54   28.68   9
   3   8 -14   99.02   14.83   9
   3   8 -13   61.94   17.34  23
   3   8 -13   58.41   17.62   9
   3   8 -12  419.11   29.35  23
   3   8 -12  346.79   27.57   9
   3   8 -11  823.75   43.09  16
   3   8 -11  870.13   45.71  23
   3   8 -11  758.05   42.20   9
   3   8 -10  122.78   26.87  16
   3   8 -10   65.19   22.29   9
   3   8 -10   92.50   22.05  18
   3   8 -10  114.23   28.15  23
   3   8  -9  515.52   33.21   9
   3   8  -9  530.07   36.43  18
   3   8  -9  552.42   32.04  35
   3   8  -9  520.23   39.94  23
   3   8  -9  555.84   40.16  16
   3   8  -8  284.22   28.04  35
   3   8  -8  235.45   24.16   9
   3   8  -8  284.89   30.04  18
   3   8  -8  256.46   34.74  16
   3   8  -7  119.30   27.26  15
   3   8  -7   81.74   31.22  16
   3   8  -7  103.54   31.78   7
   3   8  -7   52.70   48.57   6
   3   8  -7   72.78   27.74  18
   3   8  -7   46.78   39.99  36
   3   8  -6  313.59   49.64  36
   3   8  -6  341.90   61.69   6
   3   8  -6  341.23   36.70   7
   3   8  -6  343.09   30.95  15
   3   8  -6  227.40   34.84  16
   3   8  -6  254.98   34.92  30
   3   8  -6  310.12   33.91  18
   3   8  -5  275.19   48.45  36
   3   8  -5  332.52   31.46  15
   3   8  -5  351.57   38.47   7
   3   8  -5  295.54   62.56   6
   3   8  -5  347.54   35.02  18
   3   8  -5  259.17   35.59  30
   3   8  -4   37.40   31.40  30
   3   8  -4   89.80   33.97   7
   3   8  -4   94.27   55.78   6
   3   8  -4   64.09   27.95  15
   3   8  -4   64.93   24.35  19
   3   8  -4  104.66   29.09  18
   3   8  -3   67.84   42.50  36
   3   8  -3   75.03   34.82   7
   3   8  -3   67.84   53.70   6
   3   8  -3   43.65   26.56  15
   3   8  -3   96.03   23.56  19
   3   8  -3   26.99   28.39  18
   3   8  -2  104.59   31.10  30
   3   8  -2   90.20   45.31  36
   3   8  -2  144.29   24.46  19
   3   8  -2  138.71   28.87  15
   3   8  -2  149.84   32.29  18
   3   8  -2  153.51   56.52   6
   3   8  -1 1206.15   85.39  36
   3   8  -1 1439.60   65.25  19
   3   8  -1 1310.92  101.31   6
   3   8  -1 1358.97   71.10   7
   3   8  -1 1531.35   70.16  15
  -3  -8   1 1315.89   86.01  39
   3   8  -1 1523.24   69.71  30
   3   8   0   63.97   22.80  19
   3   8   0   73.51   21.42  14
   3   8   0   51.35   30.92  15
   3   8   0   -3.09   41.65  36
  -3  -8   0   61.38   38.06  39
   3   8   0   30.49   31.60   7
   3   8   0  160.39   54.36   6
   3   8   1  880.86   80.93   6
   3   8   1 1019.51   54.16   7
   3   8   1  880.89   54.18  15
   3   8   1  884.21   45.95  14
   3   8   2  484.23   44.24  15
   3   8   2  544.19   32.75  14
   3   8   2  592.34   36.60  22
   3   8   2  507.80   34.17  35
   3   8   3 2080.81   87.96  22
   3   8   3 2006.40   93.68  15
   3   8   4   30.51   32.43  15
   3   8   4   46.69   21.39  22
   3   8   5 1961.80   84.95  18
  -3  -8  -5 1973.97   79.57  45
   3   8   5 2022.68   82.50  22
   3   8   5 1900.73   89.11  15
   3   8   6  912.11   48.90  15
  -3  -8  -6  862.13   38.36  45
   3   8   7  367.16   29.22  15
   3   9 -14   30.33    8.70  17
   3   9 -14   43.04    8.71   9
   3   9 -13 1141.63   50.02   9
   3   9 -13 1308.66   51.70  23
   3   9 -12  998.39   44.32  16
   3   9 -12  920.45   44.04   9
   3   9 -11   24.05   20.38  16
   3   9 -11   41.34   17.57   9
   3   9 -11   50.45   23.06  23
   3   9 -10  925.26   44.61  18
   3   9 -10  920.41   48.64  23
   3   9 -10  971.78   48.12  16
   3   9 -10  815.87   41.74   9
   3   9  -9 1612.01   72.48  18
   3   9  -9 1631.78   68.29  35
   3   9  -9 1684.84   75.20  16
   3   9  -9 1555.32   67.45   9
   3   9  -8  537.52   39.22  23
   3   9  -8  558.10   35.89  35
   3   9  -8  586.57   41.79  16
   3   9  -8  649.23   40.55  18
   3   9  -7   28.85   25.48  23
   3   9  -7   79.26   27.22  35
   3   9  -7   55.86   31.98  16
   3   9  -7   62.29   28.72  18
   3   9  -6  405.64   35.64  15
   3   9  -6  397.69   38.27  18
   3   9  -6  399.86   41.39   7
   3   9  -5 2137.11   92.49  15
   3   9  -5 1933.25   93.42  16
   3   9  -5 2176.60   94.48  18
   3   9  -5 2007.69   93.78   7
   3   9  -4  100.77   25.40  19
   3   9  -4   75.75   31.28  16
   3   9  -4  102.12   30.21  15
   3   9  -4   78.78   32.44  18
   3   9  -4   75.26   36.07   7
   3   9  -3  367.38   31.89  19
   3   9  -3  305.73   36.00  16
   3   9  -3  375.66   37.39  15
   3   9  -3  410.80   38.95  18
   3   9  -2 1361.83   62.81  19
   3   9  -2 1342.01   67.36  15
   3   9  -2 1272.40   64.77  16
   3   9  -2 1324.63   69.25   7
   3   9  -1  146.84   36.91   7
   3   9  -1   77.55   29.35  15
   3   9  -1   54.47   24.63  16
   3   9  -1   94.92   25.57  19
   3   9   0  429.65   35.36  35
   3   9   0  425.33   32.00  16
   3   9   0  480.06   41.11  18
   3   9   0  485.02   41.29  15
   3   9   0  470.43   33.60  19
   3   9   1 2253.56   95.05  35
   3   9   1 2226.60  101.43  18
   3   9   1 2374.40  101.75  15
   3   9   1 2321.15   96.71  19
   3   9   2 3589.94  141.89  35
   3   9   2 3623.99  148.47  18
   3   9   2 3627.50  149.27  15
   3   9   2 3637.72  144.54  19
   3   9   3  103.91   26.76  18
   3   9   3   93.48   29.88  15
   3   9   3   79.05   21.23  19
   3   9   4  150.20   23.17  18
   3   9   4  124.79   29.06  15
   3   9   4  128.06   19.35  19
   3   9   5  362.36   29.54  15
   3   9   5  305.98   21.01  19
   3   9   6  396.44   27.16  15
   3  10 -13  212.76   14.28  17
   3  10 -12  119.84   15.68  23
   3  10 -12   98.32   12.53  16
   3  10 -11   44.54   18.33  23
   3  10 -11   16.82   16.67  16
   3  10 -10  105.96   17.81  18
   3  10 -10   51.52   21.99  16
   3  10  -9  104.26   23.97  23
   3  10  -9   98.34   21.77  18
   3  10  -9  129.41   26.77  16
   3  10  -8   46.46   23.66  23
   3  10  -8   81.24   21.65  35
   3  10  -8   57.35   24.44  18
   3  10  -8   45.15   27.10  16
   3  10  -7  260.45   28.50  35
   3  10  -7  232.43   33.22  16
   3  10  -7  255.19   27.62  23
   3  10  -6  158.63   25.16  23
   3  10  -6  166.87   29.75  18
   3  10  -6  183.40   29.61  15
   3  10  -6  175.62   29.09  35
   3  10  -5  107.49   22.78  23
   3  10  -5  131.76   32.49  18
   3  10  -5  167.82   29.50  15
   3  10  -5  121.03   30.52  16
   3  10  -5  134.82   30.10  35
   3  10  -4   45.79   18.64  23
   3  10  -4   61.20   30.59  18
   3  10  -4   67.09   29.31  15
   3  10  -4   66.29   28.22  16
   3  10  -3 1697.06   77.90  35
   3  10  -3 1637.58   78.16  16
   3  10  -3 1844.51   83.31  18
   3  10  -3 1811.84   80.79  15
   3  10  -3 1779.75   77.15  19
   3  10  -2 1259.79   61.59  35
   3  10  -2 1313.76   60.86  19
   3  10  -2 1320.05   61.65  16
   3  10  -2 1289.31   64.82  15
   3  10  -1   73.61   27.12  35
   3  10  -1  122.14   32.11  18
   3  10  -1   53.66   28.16  15
   3  10  -1   91.67   21.78  16
   3  10  -1   88.61   23.11  19
   3  10   0 2220.64   94.79  35
   3  10   0 2353.04   95.84  19
   3  10   0 2319.10  100.06  18
   3  10   0 2357.88  100.32  15
   3  10   1  117.76   20.91  35
   3  10   1  148.05   27.22  18
   3  10   1  114.68   28.89  15
   3  10   1  123.35   21.38  19
   3  10   2  298.88   28.30  18
   3  10   2  368.05   31.04  15
   3  10   2  338.28   24.71  19
   3  10   3   36.83   17.83  18
   3  10   3   53.80   22.47  15
   3  10   3   29.80   14.44  19
   3  10   4  576.87   31.46  15
   3  10   4  489.85   24.88  19
   3  10   5  118.45   15.96  15
   3  11 -11  517.12   25.49  16
   3  11 -11  562.43   26.06  17
   3  11 -10  931.38   40.15  23
   3  11 -10  932.10   40.94  16
   3  11 -10  806.65   39.16  17
   3  11  -9   92.31   17.16  23
   3  11  -9   65.18   15.82  18
   3  11  -8   31.82   16.67  35
   3  11  -8   52.06   19.29  18
   3  11  -8   20.21   21.79  16
   3  11  -8   49.91   17.19  23
   3  11  -7  607.88   35.88  18
   3  11  -7  552.87   31.86  23
   3  11  -7  600.15   33.16  35
   3  11  -6  765.19   38.52  23
   3  11  -6  801.99   41.95  35
   3  11  -6  876.94   45.41  18
   3  11  -6  824.05   44.35  16
   3  11  -5  452.50   36.12  18
   3  11  -5  511.22   34.87  16
   3  11  -5  527.83   34.37  15
   3  11  -4  507.09   36.89  18
   3  11  -4  478.47   32.39  16
   3  11  -4  477.91   33.95  15
   3  11  -4  415.01   33.04  35
   3  11  -3  521.08   32.98  16
   3  11  -3  500.61   34.10  35
   3  11  -3  580.40   36.36  15
   3  11  -2  438.57   31.00  35
   3  11  -2  484.53   34.02  15
   3  11  -1   50.78   23.81  15
   3  11  -1   46.39   17.40  19
   3  11  -1   57.49   23.10  18
   3  11  -1   46.99   19.49  35
   3  11   0 1288.41   56.58  15
   3  11   0 1227.72   52.33  19
   3  11   0 1192.78   55.84  18
   3  11   0 1144.90   51.42  35
   3  11   1  854.75   41.51  18
   3  11   1  857.21   43.34  15
   3  11   1  891.84   38.97  19
   3  11   2  177.32   16.11  18
   3  11   2  196.02   20.15  15
   3  11   2  171.17   13.50  19
   3  11   3   67.01   13.81  15
   3  12  -9  105.03   12.89  16
   3  12  -8 1050.41   45.00  18
   3  12  -7  250.42   19.40  18
   3  12  -7  205.30   19.65  16
   3  12  -6  211.19   20.59  18
   3  12  -6  189.75   18.04  35
   3  12  -6  187.76   19.39  16
   3  12  -5  125.88   17.59  16
   3  12  -5  156.20   20.39  18
   3  12  -4 1057.94   46.47  18
   3  12  -4  986.69   43.71  35
   3  12  -4  924.77   42.42  16
   3  12  -3   69.91   16.66  15
   3  12  -3   44.81   15.76  35
   3  12  -2  347.67   23.26  15
   3  12  -2  311.20   20.78  35
   3  12  -2  309.82   23.08  18
   3  12  -1  186.48   17.45  18
   3  12  -1  196.42   18.27  15
   3  12   0   39.65   10.70  18
   3  12   0   44.08   12.91  15
  -4  14   4   94.17   11.37  14
  -4  14   4   61.85    9.84  19
  -4  14   4   65.84   12.20  32
  -4  14   3  103.70   13.67  19
  -4  14   3   99.23   15.93  32
  -4  14   2  242.13   20.45  14
  -4  14   2  184.09   18.55  19
  -4  14   2  248.03   21.57  32
  -4  14   1  919.41   41.43  14
  -4  14   1  841.23   40.61  19
  -4  14   1  823.28   42.41  32
  -4  14   0 1405.77   59.40  14
  -4  14   0 1297.41   58.72  19
  -4  14   0 1355.53   60.77  32
  -4  14  -1  656.60   34.58  14
  -4  14  -1  605.51   34.05  19
  -4  14  -2  157.32   21.18  19
  -4  14  -6  396.66   26.04  17
  -4  14  -7  697.16   35.57  17
  -4  14  -8  237.97   18.05   9
  -4  14  -8  190.22   20.34  17
  -4  14  -9  166.17   15.10   9
  -4  13   6   39.36   11.05  14
  -4  13   6   14.77    9.44  19
  -4  13   6   27.35    9.22  22
  -4  13   6   33.43   11.19  32
  -4  13   5  540.68   28.99  19
  -4  13   5  584.73   28.78  22
  -4  13   5  526.82   30.54  32
  -4  13   4  133.78   20.31  14
  -4  13   4   82.63   18.36  19
  -4  13   4  101.56   16.86  22
  -4  13   4   79.97   20.75  32
  -4  13   3  298.90   26.11  19
  -4  13   3  375.18   24.76  22
  -4  13   3  307.39   29.44  32
  -4  13   2  250.54   25.48  19
  -4  13   2  276.92   26.67  14
  -4  13   2  239.74   22.52  22
  -4  13   2  245.58   28.66  32
  -4  13   1 1251.57   61.63  32
  -4  13   1 1256.04   58.88  19
  -4  13   1 1313.78   59.71  14
  -4  13   0  379.89   35.78  32
  -4  13   0  423.06   30.79  14
  -4  13   0  335.43   28.60  15
  -4  13   0  338.81   29.80  19
  -4  13  -1  110.59   30.30  32
  -4  13  -1  147.03   24.97  15
  -4  13  -1  149.06   24.73  14
  -4  13  -1  115.16   23.04  10
  -4  13  -1  125.10   23.83  19
  -4  13  -2  467.02   31.80  14
  -4  13  -2  500.41   35.21  15
  -4  13  -2  435.72   30.50  10
  -4  13  -2  452.93   31.48  18
  -4  13  -2  504.41   33.53  19
  -4  13  -3   80.90   22.29  16
  -4  13  -3   53.47   23.41  18
  -4  13  -3   67.64   22.92  19
  -4  13  -3   65.46   21.02  14
  -4  13  -4   71.61   17.29  13
  -4  13  -4   88.64   22.54  17
  -4  13  -4  107.59   24.38  16
  -4  13  -4  100.43   25.96  18
  -4  13  -5  866.04   40.97   9
  -4  13  -5  774.00   38.62  13
  -4  13  -5  763.86   38.01  11
  -4  13  -5  833.24   45.92  16
  -4  13  -5  911.13   43.98  17
  -4  13  -6  463.63   29.34   9
  -4  13  -6  418.47   26.35  13
  -4  13  -6  451.77   35.10  16
  -4  13  -6  450.43   32.55  17
  -4  13  -7  157.50   21.95   9
  -4  13  -7  150.29   18.27  13
  -4  13  -7  181.20   28.84  16
  -4  13  -7  136.76   25.42  17
  -4  13  -8  580.21   33.55   9
  -4  13  -8  634.50   30.82  13
  -4  13  -9  370.21   25.52   9
  -4  13  -9  350.69   22.07  13
  -4  13  -9  407.25   28.63  17
  -4  13 -10  214.36   19.98   9
  -4  13 -10  219.49   16.01  13
  -4  13 -10  262.79   22.38  17
  -4  13 -11   22.80    9.63  13
  -4  13 -11   42.65   14.79  17
  -4  13 -12  153.11   12.81   9
  -4  12   8  269.57   14.52  14
  -4  12   8  273.52   15.32  22
  -4  12   7  146.38   16.27  14
  -4  12   7  158.39   15.90  22
  -4  12   7  139.86   17.69  32
  -4  12   6  753.26   37.52  14
  -4  12   6  708.46   36.25  22
  -4  12   6  689.12   38.62  32
  -4  12   5  518.52   34.87  14
  -4  12   5  561.56   32.47  22
  -4  12   5  519.27   35.73  32
  -4  12   4   27.08   27.49  32
  -4  12   4  -21.60   25.41  14
  -4  12   4   11.26   20.83  22
  -4  12   3 1665.06   77.74  32
  -4  12   3 1816.92   74.47  10
  -4  12   3 1606.22   73.69  22
  -4  12   2 2356.51  103.18  32
  -4  12   2 2529.01  102.12  14
  -4  12   2 2151.56   98.65  15
  -4  12   2 2576.10  100.15  10
  -4  12   2 2421.39   99.36  22
  -4  12   1  916.91   48.45  19
  -4  12   1  942.66   52.73  32
  -4  12   1  922.14   49.26  14
  -4  12   1  879.89   47.22  15
  -4  12   1  920.96   45.81  22
  -4  12   0  342.24   31.02  19
  -4  12   0  366.68   31.49  10
  -4  12   0  372.82   37.31  32
  -4  12   0  375.31   32.21  14
  -4  12   0  367.24   31.20  15
  -4  12   0  397.52   27.68  22
  -4  12  -1  184.65   24.54  10
  -4  12  -1  171.66   26.72  19
  -4  12  -1  219.08   32.30  33
  -4  12  -1  166.55   26.60  14
  -4  12  -1  200.03   27.42  15
  -4  12  -1  171.99   23.54  18
  -4  12  -2 1562.40   66.70  10
  -4  12  -2 1402.46   68.55  18
  -4  12  -2 1493.09   68.80  19
  -4  12  -2 1560.52   68.25  14
  -4  12  -2 1474.57   70.10  15
  -4  12  -2 1473.72   67.31  16
  -4  12  -2 1538.87   66.26  17
  -4  12  -2 1589.37   66.41  11
  -4  12  -3  189.76   22.11  13
  -4  12  -3  211.97   23.25   9
  -4  12  -3  171.40   22.30  10
  -4  12  -3  202.09   23.82  11
  -4  12  -3  206.99   27.24  19
  -4  12  -3  264.66   33.22  33
  -4  12  -3  247.74   30.51  15
  -4  12  -3  247.35   25.04  14
  -4  12  -3  241.14   25.75  17
  -4  12  -3  206.71   28.80  18
  -4  12  -3  216.22   27.61  16
  -4  12  -4  531.86   31.70  13
  -4  12  -4  574.06   32.49  11
  -4  12  -4  533.61   31.62  10
  -4  12  -4  552.68   34.07   9
  -4  12  -4  543.49   38.81  18
  -4  12  -4  539.62   35.29  19
  -4  12  -4  686.55   42.01  33
  -4  12  -4  598.17   34.04  14
  -4  12  -4  579.59   37.62  16
  -4  12  -4  535.38   36.10  17
  -4  12  -5  805.31   41.98   9
  -4  12  -5  777.67   40.38  13
  -4  12  -5  829.17   39.73  11
  -4  12  -5  799.81   47.50  16
  -4  12  -5  762.28   44.55  17
  -4  12  -5  845.49   48.48  18
  -4  12  -6  146.55   29.09  17
  -4  12  -6  193.15   32.22  16
  -4  12  -6  154.51   21.88  13
  -4  12  -6  144.50   24.08   9
  -4  12  -6  172.89   20.22  11
  -4  12  -7 2983.13  117.53  13
  -4  12  -7 2860.21  116.05  11
  -4  12  -7 3030.13  119.60   9
  -4  12  -8   70.56   27.25  17
  -4  12  -8   92.39   20.48  13
  -4  12  -8   87.90   23.65   9
  -4  12  -8   82.39   15.78  11
  -4  12  -9  435.84   28.37  13
  -4  12  -9  498.07   34.23  17
  -4  12 -10  534.14   29.93  13
  -4  12 -10  573.42   34.19  17
  -4  12 -11  105.64   18.98  17
  -4  12 -11   64.34   15.55  13
  -4  12 -11   61.25   18.34   9
  -4  12 -12  322.87   18.74  13
  -4  12 -12  332.13   21.22   9
  -4  12 -13   11.57    7.61  13
  -4  12 -13   15.98   10.08   9
  -4  11   9  439.52   22.13  14
  -4  11   9  431.11   23.60  32
  -4  11   8  115.19   17.60  14
  -4  11   8  120.20   18.19  22
  -4  11   8  154.66   20.65  32
  -4  11   7  371.46   30.76  32
  -4  11   7  415.82   28.89  22
  -4  11   7  388.71   29.29  14
  -4  11   6  375.56   34.28  32
  -4  11   6  350.34   30.02  22
  -4  11   6  435.76   32.38  14
  -4  11   5  204.36   32.93  32
  -4  11   5  302.93   32.09  14
  -4  11   5  297.04   28.94  22
  -4  11   4 1514.98   64.98  10
  -4  11   4 1426.95   66.47  22
  -4  11   4 1344.05   69.59  32
  -4  11   3 3761.48  156.79  32
  -4  11   3 3850.52  153.06  20
  -4  11   3 3780.98  153.98  22
  -4  11   3 3976.95  153.75  10
  -4  11   2 1098.30   54.57  10
  -4  11   2 1111.29   53.07  20
  -4  11   2 1084.48   56.37  14
  -4  11   2 1108.31   54.09  15
  -4  11   2 1105.37   53.70  22
  -4  11   2  969.09   57.50  32
  -4  11   2 1222.06   55.27  33
  -4  11   1 1678.92   70.67  20
  -4  11   1 1699.49   74.42  33
  -4  11   1 1616.44   73.33  14
  -4  11   1 1493.88   71.73  15
  -4  11   1 1580.63   70.86  22
  -4  11   0 3073.58  122.79  11
  -4  11   0 3104.49  122.21  20
  -4  11   0 2987.40  123.80  10
  -4  11   0 3058.79  126.65  33
  -4  11   0 3016.49  124.86  14
  -4  11   0 3037.41  125.09  15
  -4  11   0 3054.77  122.77  22
  -4  11  -1 1625.23   67.51  13
  -4  11  -1 1571.20   68.97  11
  -4  11  -1 1577.02   67.30  20
  -4  11  -1 1573.70   70.93  19
  -4  11  -1 1477.47   70.03  18
  -4  11  -1 1563.43   69.67  10
  -4  11  -1 1582.03   68.25  22
  -4  11  -1 1602.91   70.84  14
  -4  11  -1 1668.52   72.87  15
  -4  11  -1 1757.61   74.76  33
  -4  11  -1 1508.42   68.85  16
  -4  11  -1 1641.58   68.37  17
  -4  11  -2   90.54   22.07  19
  -4  11  -2   86.85   16.94  20
  -4  11  -2   95.26   21.25  10
  -4  11  -2   99.25   20.01  11
  -4  11  -2  113.48   21.01   9
  -4  11  -2  115.55   19.10  13
  -4  11  -2  113.65   28.17  32
  -4  11  -2   80.86   21.43  14
  -4  11  -2  113.34   25.68  15
  -4  11  -2   95.04   22.95  16
  -4  11  -2  115.94   21.24  17
  -4  11  -2  118.10   23.79  18
  -4  11  -3  450.11   34.78  33
  -4  11  -3  333.29   25.81  11
  -4  11  -3  353.25   24.88  13
  -4  11  -3  328.92   26.67  10
  -4  11  -3  331.98   25.80   9
  -4  11  -3  315.44   27.74  19
  -4  11  -3  359.73   31.86  18
  -4  11  -3  348.38   32.09  32
  -4  11  -3  368.53   32.20  15
  -4  11  -3  332.34   26.42  14
  -4  11  -3  343.25   30.60  16
  -4  11  -3  341.51   28.79  17
  -4  11  -4 6708.36  253.31  13
  -4  11  -4 6576.75  253.25  11
  -4  11  -4 6385.11  252.72  10
  -4  11  -4 6804.44  254.37   9
  -4  11  -4 6708.75  255.61  19
  -4  11  -4 6607.90  258.11  18
  -4  11  -4 6690.85  257.63  33
  -4  11  -4 6776.96  257.08  32
  -4  11  -4 6528.86  253.93  14
  -4  11  -4 6373.31  257.10  16
  -4  11  -4 6436.63  255.47  17
  -4  11  -5 4047.45  160.12   9
  -4  11  -5 3952.42  164.19  18
  -4  11  -5 4060.98  162.31  33
  -4  11  -5 4026.35  163.18  16
  -4  11  -5 4032.77  161.77  17
  -4  11  -5 4086.68  158.41  11
  -4  11  -5 4071.87  158.83  13
  -4  11  -6   42.32   24.00  33
  -4  11  -6   93.94   29.87  16
  -4  11  -6   62.32   30.36  18
  -4  11  -6   34.37   21.43  13
  -4  11  -6   25.83   18.54  11
  -4  11  -6   13.26   22.52   9
  -4  11  -7 1363.80   67.49  17
  -4  11  -7 1412.63   61.61  11
  -4  11  -7 1483.78   64.22  13
  -4  11  -7 1466.45   65.49   9
  -4  11  -8 2653.91  106.77  11
  -4  11  -8 2629.22  108.51  13
  -4  11  -8 2732.84  114.20  16
  -4  11  -8 2727.08  112.04  17
  -4  11  -9 1924.03   82.73  17
  -4  11  -9 1903.82   76.72  11
  -4  11  -9 1800.80   79.07  13
  -4  11  -9 1876.22   81.04   9
  -4  11 -10   81.82   24.96  17
  -4  11 -10   43.81   21.00  13
  -4  11 -10   46.59   23.71   9
  -4  11 -11  342.57   25.79  13
  -4  11 -11  320.29   27.45   9
  -4  11 -12  569.39   28.79  17
  -4  11 -12  526.58   28.56  13
  -4  11 -12  467.17   29.06   9
  -4  11 -13   28.36   12.44  13
  -4  11 -13   55.48   13.68   9
  -4  11 -14  594.74   25.22  13
  -4  10  10   95.24   15.13  32
  -4  10  10   78.33   11.99  14
  -4  10   9  125.06   21.85  32
  -4  10   9  133.14   19.71  14
  -4  10   8  284.38   29.35  32
  -4  10   8  189.63   26.08  22
  -4  10   8  250.67   26.48  14
  -4  10   7  616.49   43.18  32
  -4  10   7  710.96   42.08  14
  -4  10   7  638.12   40.49  22
  -4  10   6  737.14   48.46  32
  -4  10   6  866.90   48.27  14
  -4  10   6  808.67   41.26  10
  -4  10   6  761.95   45.54  22
  -4  10   5 1746.71   83.66  32
  -4  10   5 1841.06   83.16  14
  -4  10   5 1951.04   79.77  20
  -4  10   5 1759.22   80.95  22
  -4  10   5 1813.33   78.44  10
  -4  10   4  746.33   49.78  32
  -4  10   4  796.99   46.25  22
  -4  10   4  898.23   46.80  20
  -4  10   3  280.17   26.24  33
  -4  10   3  235.24   32.00  32
  -4  10   3  256.96   30.10  14
  -4  10   3  177.43   25.15  22
  -4  10   3  248.50   27.63  10
  -4  10   2  350.82   28.33  10
  -4  10   2  350.40   30.30  14
  -4  10   2  424.15   30.01  33
  -4  10   2  300.66   27.38  20
  -4  10   2  263.98   26.51  22
  -4  10   1  855.83   43.32  11
  -4  10   1  864.47   42.90  20
  -4  10   1  871.34   46.28  14
  -4  10   1  870.95   44.43  15
  -4  10   1  867.49   43.17  22
  -4  10   1  919.30   72.90  34
  -4  10   1  878.52   46.71  33
  -4  10   0  203.11   48.69  34
  -4  10   0  131.36   17.92  13
  -4  10   0  132.81   18.66  22
  -4  10   0  112.38   20.43  20
  -4  10   0  134.22   22.15  10
  -4  10   0  129.10   20.85  11
  -4  10   0  142.28   27.34  33
  -4  10   0  160.69   22.68  14
  -4  10   0  132.55   21.41  15
  -4  10   0  124.64   17.76  17
  -4  10  -1 2249.21   90.75  13
  -4  10  -1 2235.45   91.57  11
  -4  10  -1 2134.27   90.13  20
  -4  10  -1 2095.27   93.02  18
  -4  10  -1 2334.43   92.51  10
  -4  10  -1 2356.28   91.44   9
  -4  10  -1 2258.20   91.16  22
  -4  10  -1 2352.91   95.35  32
  -4  10  -1 2248.19   93.36  14
  -4  10  -1 2172.95   93.79  15
  -4  10  -1 2181.36   92.49  16
  -4  10  -1 2265.83   91.51  17
  -4  10  -2  159.00   48.83  34
  -4  10  -2  137.79   18.57  13
  -4  10  -2  127.48   20.28  19
  -4  10  -2  117.59   16.57  20
  -4  10  -2  106.34   20.11  10
  -4  10  -2  109.68   19.10  11
  -4  10  -2  152.44   20.14   9
  -4  10  -2   97.85   23.44  32
  -4  10  -2  102.19   26.47  33
  -4  10  -2  130.35   19.74  14
  -4  10  -2  145.87   22.67  15
  -4  10  -2  135.07   21.59  16
  -4  10  -2  115.73   20.72  17
  -4  10  -2   93.90   22.23  18
  -4  10  -3 4219.71  165.89  33
  -4  10  -3 4376.75  197.27  34
  -4  10  -3 4218.99  161.37  13
  -4  10  -3 4088.72  161.39  11
  -4  10  -3 4033.77  164.89  18
  -4  10  -3 4020.50  162.66  19
  -4  10  -3 4017.03  161.48  10
  -4  10  -3 4210.72  162.00   9
  -4  10  -3 4038.87  161.99   1
  -4  10  -3 4286.15  164.96  32
  -4  10  -3 4131.69  162.12  14
  -4  10  -3 4099.45  164.93  15
  -4  10  -3 4212.61  164.81  16
  -4  10  -3 4202.35  163.29  17
  -4  10  -4  474.91   59.19  34
  -4  10  -4  560.11   36.35  33
  -4  10  -4  504.89   30.20  11
  -4  10  -4  472.48   29.99  13
  -4  10  -4  506.16   31.51  19
  -4  10  -4  474.32   35.41  18
  -4  10  -4  531.89   29.10  10
  -4  10  -4  531.62   31.63   9
  -4  10  -4  533.68   31.95   1
  -4  10  -4  499.05   33.93  32
  -4  10  -4  528.49   34.67  15
  -4  10  -4  484.70   28.72  14
  -4  10  -4  447.80   34.25  16
  -4  10  -4  497.82   32.87  17
  -4  10  -5 2877.07  120.88  18
  -4  10  -5 2913.78  117.06   9
  -4  10  -5 2936.89  119.03  33
  -4  10  -5 3332.50  152.26  34
  -4  10  -5 2852.11  120.23  16
  -4  10  -5 2898.50  118.32  17
  -4  10  -5 2841.79  117.74   1
  -4  10  -5 2877.98  116.00  13
  -4  10  -5 2869.02  115.43  11
  -4  10  -6 2936.26  122.05  33
  -4  10  -6 2861.99  122.21   1
  -4  10  -6 3009.79  120.05  13
  -4  10  -6 3015.49  119.42  11
  -4  10  -6 3134.67  125.82  18
  -4  10  -7 5084.05  199.91   1
  -4  10  -7 5135.75  201.22  16
  -4  10  -7 4918.34  199.20  17
  -4  10  -7 5080.59  197.18  13
  -4  10  -7 5065.40  196.25  11
  -4  10  -7 5076.73  198.02  33
  -4  10  -8 5115.06  206.33   9
  -4  10  -8 5659.46  209.78  16
  -4  10  -8 5359.89  207.83  17
  -4  10  -8 5165.44  205.53  13
  -4  10  -8 5222.10  204.12  11
  -4  10  -9 1695.63   77.53   9
  -4  10  -9 1714.47   79.67   1
  -4  10  -9 1907.14   81.28  16
  -4  10  -9 1874.95   78.87  17
  -4  10  -9 1720.71   76.45  13
  -4  10  -9 1713.24   73.65  11
  -4  10 -10  940.75   43.37  11
  -4  10 -10  849.94   47.21  13
  -4  10 -10  971.48   48.94  17
  -4  10 -10  969.59   48.74   9
  -4  10 -11   87.99   22.30  13
  -4  10 -11  110.43   22.38  17
  -4  10 -11  110.59   23.79   9
  -4  10 -11  118.11   16.94  11
  -4  10 -12  200.57   22.58  13
  -4  10 -12  188.19   19.70  17
  -4  10 -12  213.15   22.71   9
  -4  10 -13  367.21   23.00  13
  -4  10 -13  300.85   21.51   9
  -4  10 -14 1059.96   42.17  13
  -4  10 -14  963.14   40.93   9
  -4   9  11   50.03   10.96  14
  -4   9  11   57.85   14.85  32
  -4   9  11   43.96   13.92  22
  -4   9  10   43.35   17.89  14
  -4   9  10   85.91   21.73  32
  -4   9  10   28.88   19.42  22
  -4   9   9  142.11   24.28  14
  -4   9   8  674.95   42.85  14
  -4   9   7  124.42   19.93  10
  -4   9   7  158.88   23.71  20
  -4   9   7  120.53   29.00  14
  -4   9   6 1450.58   69.39  14
  -4   9   6 1464.78   65.09  20
  -4   9   6 1393.76   62.67  10
  -4   9   5 3195.55  137.14  14
  -4   9   5 3398.38  133.88  20
  -4   9   5 3374.77  133.49  10
  -4   9   4  493.86   29.86  33
  -4   9   4  453.04   32.74  20
  -4   9   4  481.55   31.72  10
  -4   9   3 1731.83   99.94  34
  -4   9   3 1695.38   74.54  33
  -4   9   3 1694.84   76.71  14
  -4   9   3 1793.27   74.74  10
  -4   9   2 1096.20   54.08  10
  -4   9   2 1245.15   55.88  33
  -4   9   2 1239.84   79.84  34
  -4   9   2 1184.22   53.26  20
  -4   9   2 1243.20   53.12  12
  -4   9   2 1121.70   55.64  14
  -4   9   1 2103.68   82.10  12
  -4   9   1 1986.12   81.19  11
  -4   9   1 1962.01   81.42  20
  -4   9   1 2021.51   84.50  32
  -4   9   1 2046.32  111.66  34
  -4   9   1 1942.82   84.10  33
  -4   9   1 1969.65   83.56  14
  -4   9   1 1826.36   81.18  22
  -4   9   0  300.06   26.52  32
  -4   9   0  285.55   23.54  10
  -4   9   0  331.84   23.01  11
  -4   9   0  342.90   21.96  13
  -4   9   0  321.27   24.08  12
  -4   9   0  358.41   41.34   8
  -4   9   0  319.91   22.72  20
  -4   9   0  283.72   27.88  33
  -4   9   0  306.35   49.93  34
  -4   9   0  307.24   24.29  14
  -4   9  -1 1266.10   55.74  11
  -4   9  -1 1315.04   55.27  13
  -4   9  -1 1281.07   56.62  12
  -4   9  -1 1235.52   56.38  14
  -4   9  -1 1265.54   56.47  10
  -4   9  -1 1446.18   76.40   8
  -4   9  -1 1306.77   55.25   9
  -4   9  -1 1340.45   58.48  32
  -4   9  -2  278.80   38.23   8
  -4   9  -2  148.17   43.69  34
  -4   9  -2  230.29   21.04  16
  -4   9  -2  217.78   20.62  17
  -4   9  -2  217.32   19.34  11
  -4   9  -2  219.46   18.81  13
  -4   9  -2  191.04   22.62  32
  -4   9  -2  204.08   24.44  33
  -4   9  -2  178.46   18.92  10
  -4   9  -2  216.74   19.08   9
  -4   9  -3  499.32   45.82   8
  -4   9  -3  467.27   27.74   9
  -4   9  -3  463.24   31.22  18
  -4   9  -3  450.38   28.19  12
  -4   9  -3  474.93   26.60  13
  -4   9  -3  429.85   26.08  11
  -4   9  -3  455.23   31.18  33
  -4   9  -3  496.59   53.63  34
  -4   9  -3  453.75   29.68  16
  -4   9  -3  425.97   27.98  17
  -4   9  -3  457.84   28.89  32
  -4   9  -3  449.78   26.86   1
  -4   9  -4 4875.29  186.30   9
  -4   9  -4 4818.77  189.08  18
  -4   9  -4 4674.61  185.29  11
  -4   9  -4 4988.22  185.78  13
  -4   9  -4 4862.22  186.24  12
  -4   9  -4 4520.11  188.25  33
  -4   9  -4 4999.74  216.91  34
  -4   9  -4 4771.14  188.41  16
  -4   9  -4 4807.66  187.26  17
  -4   9  -4 4993.40  187.73  32
  -4   9  -4 4562.86  186.65   1
  -4   9  -5 2302.72   92.69  13
  -4   9  -5 2308.34   92.46  12
  -4   9  -5 2285.63   92.11  11
  -4   9  -5 2259.34   96.90  18
  -4   9  -5 2159.24   94.03   1
  -4   9  -5 2350.61  121.36  34
  -4   9  -5 2285.40   94.99  33
  -4   9  -610559.30  399.85   1
  -4   9  -610674.50  397.95  13
  -4   9  -610491.81  401.00  16
  -4   9  -610510.21  399.59  17
  -4   9  -610477.11  398.51   9
  -4   9  -610199.31  397.21  11
  -4   9  -610442.21  399.07  33
  -4   9  -610283.51  424.56  34
  -4   9  -7  610.91   39.31   1
  -4   9  -7  649.47   36.71  13
  -4   9  -7  724.47   41.58  16
  -4   9  -7  670.74   39.71  17
  -4   9  -7  694.26   39.10   9
  -4   9  -7  686.54   35.90  11
  -4   9  -7  682.21   36.99  33
  -4   9  -8 1923.01   84.31   9
  -4   9  -8 1860.77   82.24  11
  -4   9  -8 1937.63   83.69  13
  -4   9  -8 2090.44   87.65  16
  -4   9  -8 2157.20   86.14  17
  -4   9  -9  190.48   21.50  11
  -4   9  -9  209.45   26.74   9
  -4   9  -9  260.09   30.78   1
  -4   9  -9  210.38   27.20  17
  -4   9 -10 1591.41   73.04   9
  -4   9 -10 1626.52   70.33  11
  -4   9 -10 1812.79   75.94   1
  -4   9 -10 1633.78   72.78  17
  -4   9 -11   28.99   22.80   9
  -4   9 -11   11.87   17.68  11
  -4   9 -11   13.18   20.20  17
  -4   9 -12  333.40   22.90  11
  -4   9 -12  361.57   27.08   9
  -4   9 -12  380.50   24.41  17
  -4   9 -13  615.36   31.43   9
  -4   9 -14   54.75   11.19   9
  -4   9 -15   37.82    9.35  13
  -4   8  12  294.56   19.66  22
  -4   8  12  321.83   20.56  32
  -4   8  12  273.59   16.17  14
  -4   8  11   33.80   16.79  14
  -4   8  10  518.11   34.20  14
  -4   8   9 1265.03   61.66  14
  -4   8   8  310.28   26.15  20
  -4   8   8  259.01   33.23  14
  -4   8   7 1452.68   63.12  20
  -4   8   7 1382.03   60.83  10
  -4   8   7 1410.17   68.53  14
  -4   8   6  132.82   23.39  20
  -4   8   6  137.30   27.83  14
  -4   8   6  127.24   20.40  10
  -4   8   6   84.54   31.21   3
  -4   8   5  126.91   30.11   3
  -4   8   5  143.10   21.36  10
  -4   8   5  126.81   21.05  20
  -4   8   4  549.31   30.64  20
  -4   8   4  547.44   50.55  34
  -4   8   4  447.02   29.39  33
  -4   8   4  501.36   30.98  10
  -4   8   3  162.38   19.90  33
  -4   8   3  134.27   21.46  14
  -4   8   3  125.12   19.09  10
  -4   8   3  192.72   39.41  34
  -4   8   2 1358.74   62.43  20
  -4   8   2 1657.37   90.58  34
  -4   8   2 1546.11   64.97  33
  -4   8   2 1570.05   79.76   8
  -4   8   1   64.00   35.09  34
  -4   8   1   64.60   27.90   8
  -4   8   1   37.81   16.81  33
  -4   8   0  953.70   59.68   8
  -4   8   0  988.85   70.53  34
  -4   8  -1  188.20   33.14   8
  -4   8  -2   63.50   37.04  34
  -4   8  -3 4550.41  196.51   8
  -4   8  -3 4861.08  208.23  34
  -4   8  -4 5976.79  236.40  34
  -4   8  -4 5312.46  209.80  33
  -4   8  -4 5255.17  208.88   1
  -4   8  -4 5884.94  225.92   8
  -4   8  -5 2945.54  115.16  13
  -4   8  -5 2923.27  118.65  18
  -4   8  -5 2999.31  115.85   9
  -4   8  -5 3084.05  132.08   8
  -4   8  -5 2794.52  116.79  33
  -4   8  -5 3014.74  140.83  34
  -4   8  -5 2815.59  116.65   1
  -4   8  -5 2869.49  116.48  17
  -4   8  -6  240.69   17.97  12
  -4   8  -6  242.02   21.74   9
  -4   8  -6  203.70   20.22  11
  -4   8  -6  215.59   20.92  33
  -4   8  -6  195.29   37.92  34
  -4   8  -6  232.50   23.56   1
  -4   8  -6  229.12   25.00  16
  -4   8  -6  209.47   22.56  17
  -4   8  -7 1499.61   65.66  16
  -4   8  -7 1441.88   63.58  17
  -4   8  -7 1442.92   63.02   9
  -4   8  -7 1325.88   60.95  11
  -4   8  -8 6190.29  237.64   1
  -4   8  -8 6122.95  237.70  16
  -4   8  -8 5900.91  235.99  17
  -4   8  -8 6156.43  235.79   9
  -4   8  -9 2980.60  118.04   1
  -4   8  -9 2800.00  115.65  17
  -4   8  -9 2783.51  115.89   9
  -4   8 -10  981.93   47.02  17
  -4   8 -10  932.15   47.76   9
  -4   8 -10  900.04   48.61  13
  -4   8 -10  944.04   50.93   1
  -4   8 -11  296.90   24.50  17
  -4   8 -11  320.53   30.70   1
  -4   8 -11  306.56   27.15   9
  -4   8 -11  242.03   28.86  13
  -4   8 -12  436.33   28.53   9
  -4   8 -12  415.18   27.00  11
  -4   8 -12  381.06   31.88  13
  -4   8 -13   33.31   15.81   9
  -4   8 -13   45.56   14.81  11
  -4   8 -13   27.76   20.58  13
  -4   8 -14  709.35   34.66  13
  -4   8 -15  291.36   17.15  13
  -4   7  13  186.64   14.77  22
  -4   7  12  226.81   19.14  14
   4  -7 -12  203.73   13.92  46
  -4   7  11   23.93   20.33  14
   4  -7 -11   54.30   13.01  46
  -4   7  10 2202.32   94.53  14
   4  -7 -10 2182.09   87.26  46
  -4   7   9  506.17   29.36  20
   4  -7  -9  460.45   26.71  46
  -4   7   8   60.23   34.75   3
  -4   7   8   53.47   19.35  20
  -4   7   7  343.96   43.37   3
  -4   7   7  387.41   27.23  20
  -4   7   6 1408.39   79.06   3
  -4   7   6 1489.19   63.43  10
  -4   7   6 1481.03   63.91  20
  -4   7   5 3048.31  148.61  34
  -4   7   5 3371.61  132.36  10
  -4   7   5 3373.24  146.61   3
  -4   7   5 3439.64  132.80  20
  -4   7   4   31.98   29.94  34
  -4   7   4   31.35   23.00   8
  -4   7   4   57.22   26.15   3
  -4   7   4   44.78   15.54  20
  -4   7   3 2891.50  130.30   3
  -4   7   3 3132.37  135.08   8
  -4   7   2 2856.99  128.02   8
  -4   7   2 2945.25  137.06  34
  -4   7   1  169.23   27.58   8
  -4   7   1  221.49   38.60  34
  -4   7   0  708.12   46.80   8
  -4   7  -1 1666.66   80.92   8
  -4   7  -1 1509.83   87.66  34
  -4   7  -2 4517.77  196.80  34
   4  -7   3  595.39   32.80  38
  -4   7  -3  685.60   45.12   8
  -4   7  -3  675.91   53.99  34
  -4   7  -4  490.79   37.95   8
  -4   7  -4  448.52   44.90  34
  -4   7  -5  105.52   25.66   8
  -4   7  -5  135.71   34.70  34
  -4   7  -6   21.55   21.66   8
  -4   7  -6   30.86   26.48  34
  -4   7  -7  487.46   29.00   9
  -4   7  -7  435.51   29.64   1
  -4   7  -7  405.25   30.10  16
  -4   7  -7  458.21   28.09  17
  -4   7  -8  213.13   23.10   9
  -4   7  -8  196.26   24.61   1
  -4   7  -8  196.54   22.61  17
  -4   7  -9  278.24   26.10   9
  -4   7  -9  319.47   29.48   1
  -4   7  -9  315.21   25.66  17
  -4   7 -10  167.39   26.72   1
  -4   7 -10  158.56   23.51   9
  -4   7 -11  595.76   36.63   1
  -4   7 -11  557.89   34.12   9
  -4   7 -12  227.05   24.42   1
  -4   7 -12  196.27   22.04   9
  -4   7 -13 1273.02   57.83  13
   4  -7  14  569.19   27.39  29
  -4   7 -14  703.00   32.70  13
  -4   7 -15  148.80   13.80  13
   4  -6 -13  390.38   20.02  46
  -4   6  13  386.60   22.07  14
   4  -6 -12  819.78   36.67  46
  -4   6  12  790.71   41.57  14
   4  -6 -11  731.75   35.57  46
   4  -6 -10  638.44   33.57  46
   4  -6 -10  641.98   32.70  27
   4  -6  -9  132.08   17.79  27
  -4   6   9  124.40   18.27  20
  -4   6   8 1324.83   79.76   3
   4  -6  -8 1284.56   55.20  27
  -4   6   8 1327.51   56.85  20
   4  -6  -8 1284.08   55.57  46
  -4   6   7  624.81   32.49  20
  -4   6   7  560.76   50.00   3
   4  -6  -7  557.14   28.91  46
  -4   6   6  729.44   53.46   3
  -4   6   6  746.27   36.84  20
  -4   6   5 1007.08   61.14  34
  -4   6   5 1023.62   60.08   3
  -4   6   4 1473.62   73.33   8
  -4   6   4 1492.72   80.54  34
  -4   6   4 1567.69   74.99   3
  -4   6   3 1089.00   56.52   8
  -4   6   3 1030.32   63.38  34
  -4   6   3 1008.31   54.11   3
  -4   6   3  984.83   47.74   2
  -4   6   2 1821.84   83.27   8
  -4   6   2 1895.65   91.07  34
  -4   6   2 1695.17   74.30   2
  -4   6   1 1094.93   59.96   8
  -4   6   1 1127.56   51.29   2
  -4   6   1 1209.99   68.38  34
  -4   6   0 5413.15  210.68   2
  -4   6  -110697.10  423.31  34
  -4   6  -2 7899.08  318.89  34
  -4   6  -3 5152.27  208.41  34
   4  -6   3 4877.41  192.48  38
  -4   6  -3 4875.88  200.23   8
  -4   6  -4 1929.74   94.47  34
   4  -6   4 1813.93   78.43  38
  -4   6  -4 1887.16   86.79   8
  -4   6  -5  205.46   31.18  34
   4  -6   5  196.76   19.20  38
  -4   6  -5  188.73   25.58   8
  -4   6  -6  118.33   28.31  34
  -4   6  -6  134.46   22.01   8
  -4   6  -7  685.82   41.39   8
  -4   6  -8   66.61   18.85   1
  -4   6  -8   97.11   17.78   9
  -4   6  -8   94.97   16.85  17
  -4   6  -9  845.36   42.01   1
  -4   6  -9  737.77   39.25   9
  -4   6 -10  170.90   24.59   1
  -4   6 -10  164.10   17.00  45
  -4   6 -10  125.01   21.01   9
  -4   6 -11   78.59   22.01   1
  -4   6 -11   79.33   16.15  45
  -4   6 -11   70.09   18.75   9
  -4   6 -12  649.32   34.50   1
  -4   6 -12  571.91   30.81  45
  -4   6 -14  614.18   32.59  13
   4  -6  15   36.90    9.38  41
  -4   6 -15   25.50   11.32  13
   4  -6  15   41.82    8.43  29
   4  -5 -14   61.08   10.35  46
   4  -5 -13   69.51   14.30  46
  -4   5  13   64.65   17.15  14
   4  -5 -12  344.55   24.12  46
  -4   5  12  319.84   21.82  41
   4  -5 -12  355.25   23.86  27
   4  -5 -11  814.23   40.66  46
  -4   5  11  799.91   39.52  41
   4  -5 -11  914.30   41.26  27
   4  -5 -10  258.83   23.67  46
   4  -5 -10  260.73   23.47  27
  -4   5  10  249.28   22.12  41
   4  -5  -9 1382.16   58.19  46
  -4   5   9 1366.70   82.13   3
   4  -5  -9 1368.27   58.48  27
  -4   5   9 1297.76   57.48  41
  -4   5   8  285.78   20.91  20
   4  -5  -8  276.56   20.32  46
  -4   5   8  294.31   43.02   3
   4  -5  -8  245.26   19.27  28
   4  -5  -8  278.87   20.84  27
  -4   5   8  268.63   20.59  41
  -4   5   7 1542.69   65.99  20
  -4   5   7 1767.03   87.11   3
  -4   5   7 1611.09   64.39  41
   4  -5  -7 1549.38   64.70  46
  -4   5   6   48.40   28.48   3
  -4   5   511663.10  461.11  34
   4  -5  -511497.70  453.30  39
  -4   5   511472.50  454.50   8
  -4   5   513019.98  460.68   3
  -4   5   4 3076.64  130.72  34
   4  -5  -4 2751.94  118.08  39
  -4   5   4 3114.10  125.76   3
  -4   5   4 2884.86  122.99   8
  -4   5   3 1114.51   66.52  34
  -4   5   3 1265.46   61.52   3
  -4   5   3 1285.69   57.74   2
  -4   5   2 3311.96  143.60  34
  -4   5   2 3166.68  132.91   3
  -4   5   2 3267.99  130.44   2
  -4   5   118441.83  695.74  34
  -4   5   117916.14  682.70   2
  -4   5   0 2601.04  106.30   2
  -4   5  -1  461.91   39.90  34
  -4   5  -1  505.78   30.19   2
  -4   5  -2  415.26   37.77  34
   4  -5   311545.70  443.15  38
  -4   5  -311885.09  455.83  34
   4  -5   4 1836.24   79.04  38
  -4   5  -4 1899.28   90.46  34
  -4   5  -5 5635.28  226.14   8
   4  -5   5 5761.77  222.41  38
  -4   5  -5 5602.08  231.80  34
  -4   5  -6  180.98   21.45   8
   4  -5   6  156.74   20.64  38
  -4   5  -6  142.77   25.50  34
   4  -5   7  741.28   41.73  38
  -4   5  -8   15.05   11.70  45
  -4   5  -8   36.16   14.80   9
  -4   5  -9 1046.47   49.22   1
  -4   5  -9 1018.11   45.28  45
  -4   5 -10 2661.22  107.27   1
  -4   5 -10 2589.43  104.60  45
  -4   5 -11   35.76   14.08  37
  -4   5 -11   15.47   19.20   1
  -4   5 -11   26.68   17.35  45
  -4   5 -12 1803.01   71.72  45
  -4   5 -12 1643.79   69.14  37
  -4   5 -13  584.19   30.48  45
  -4   5 -14  690.02   34.60  13
   4  -5  15    4.29   10.08  29
  -4   5 -15    9.81   11.31  13
  -4   4  14   81.03   13.94  14
   4  -4 -14   82.48   13.60  46
   4  -4 -13  627.78   31.74  46
   4  -4 -13  618.25   31.79  27
  -4   4  13  557.72   30.51  41
   4  -4 -12   66.76   20.07  46
  -4   4  12   59.36   18.86  41
   4  -4 -12   46.46   19.68  27
   4  -4 -12   84.38   16.23  45
   4  -4 -11    7.16   19.77  46
  -4   4  11   17.77   19.63  41
   4  -4 -11   -5.31   20.16  27
   4  -4 -11    7.56   15.08  45
   4  -4 -10 1121.36   51.04  46
  -4   4  10 1093.70   50.63  41
   4  -4 -10 1143.66   51.46  27
  -4   4   9  609.03   30.66  40
   4  -4  -9  588.75   32.48  46
  -4   4   9  645.53   32.64  41
   4  -4  -9  585.19   31.47  28
  -4   4   8  135.21   15.46  40
  -4   4   8   96.12   16.79  41
   4  -4  -8  111.39   14.28  28
   4  -4  -8  113.75   16.42  46
   4  -4  -7  907.48   40.15  46
  -4   4   7  966.16   60.28   3
  -4   4   6 3818.07  171.57  34
  -4   4   6 4769.96  178.10   3
  -4   4   5 1243.98   67.00  34
  -4   4   5 1403.91   68.08   3
  -4   4   4 4438.12  187.99  34
  -4   4   4 4619.31  184.20   3
  -4   4   311774.19  440.53  34
  -4   4   310962.50  432.58   3
  -4   4   222751.50  859.23  34
  -4   4   221576.21  850.48   3
  -4   4   223245.79  849.76   2
   4  -4  -1 7109.47  275.87   5
  -4   4   1 7624.26  280.85   2
  -4   4   0 6375.99  207.03   2
  -4   4   0 6144.92  218.21  34
  -4   4  -124832.58  938.36   2
  -4   4  -125014.87  948.20  34
   4  -4   2 7115.33  276.21  38
  -4   4  -2 7333.09  287.19  34
   4  -4   3 6748.31  259.85  38
  -4   4  -3 6657.87  269.28  34
   4  -4   4 3338.89  136.13  38
  -4   4  -4 3441.36  144.62  34
   4  -4   5  580.74   34.12  38
  -4   4  -5  560.11   39.43  34
  -4   4  -6 3787.37  161.02   8
   4  -4   6 4345.22  163.98  38
   4  -4   7   22.26   18.43  38
   4  -4   8 1733.08   85.17  38
  -4   4  -8 1896.46   74.86  45
   4  -4   8 1830.34   74.75  47
  -4   4  -9  577.77   86.51  37
   4  -4   9  608.06   31.08  47
  -4   4  -9  582.69   31.18  45
  -4   4 -10 4076.34  160.32  37
  -4   4 -10 4038.83  162.64   1
  -4   4 -10 4322.41  161.70  45
  -4   4 -11  463.09   29.61  45
  -4   4 -11  496.43   27.59  37
  -4   4 -12 2301.70   92.12  45
  -4   4 -12 2220.41   90.41  37
  -4   4 -13  328.87   23.49  45
  -4   4 -13  330.84   20.75  37
  -4   4 -14   34.93   13.08  45
  -4   4 -15  123.50   11.73  13
   4  -4  15  157.39   13.22  29
   4  -3 -15   15.67   10.06  46
   4  -3 -14   30.74   14.49  46
  -4   3  14   61.53   15.43  41
   4  -3 -13  224.47   19.98  45
   4  -3 -13  224.54   22.35  46
   4  -3 -13  284.30   24.36  27
  -4   3  13  272.11   23.61  41
   4  -3 -12   57.03   21.04  46
   4  -3 -12   18.97   21.45  27
  -4   3  12   15.44   21.37  41
  -4   3  12   66.30   18.37  40
   4  -3 -12   26.17   16.79  45
   4  -3 -11   33.79   20.33  46
   4  -3 -11   23.10   17.66  45
   4  -3 -11   66.31   19.91  27
  -4   3  11   25.08   22.31  41
  -4   3  11   15.32   18.80  40
  -4   3  10  400.84   28.25  41
   4  -3 -10  430.36   27.83  46
  -4   3  10  451.75   51.14   3
   4  -3 -10  406.74   25.85  45
   4  -3 -10  379.90   27.08  28
   4  -3 -10  375.24   27.62  27
  -4   3  10  417.56   26.76  40
  -4   3   9 2523.26   97.94  41
   4  -3  -9 2526.73   97.87  46
  -4   3   9 2605.11  120.25   3
   4  -3  -9 2296.62   96.65  45
   4  -3  -9 2419.56   97.22  28
  -4   3   9 2400.96   96.72  40
  -4   3   8  292.53   21.39  41
   4  -3  -8  329.48   20.89  46
   4  -3  -8  305.05   19.35  45
  -4   3   8  318.55   20.80  40
   4  -3  -8  326.65   20.70  28
  -4   3   8  343.88   41.10   3
  -4   3   7 1239.98   69.66   3
  -4   3   6 6398.65  237.74   3
  -4   3   6 5455.19  232.66  34
  -4   3   5 1181.51   62.15   3
  -4   3   5 1237.48   63.36  34
  -4   3   4  142.47   24.30  34
  -4   3   3 1812.11   86.16  34
  -4   3   2  104.17   24.46  34
  -4   3   1 1568.78   65.97   2
   4  -3  -1 1436.63   60.65   5
  -4   3   0 2731.20  104.48   2
   4  -3   0 2430.31   98.23   5
  -4   3   0 2644.24  112.65  34
  -4   3  -1  470.22   19.71  39
  -4   3  -1  529.79   37.83  34
   4  -3   213578.08  523.89  38
  -4   3  -213850.38  519.55  39
  -4   3  -214189.47  533.60  34
   4  -3   3 5002.19  199.04  38
  -4   3  -3 5017.54  195.72  39
  -4   3  -3 5483.69  207.90  34
  -4   3  -4 8916.22  342.55  39
   4  -3   4 9116.27  345.21  38
  -4   3  -4 8814.97  350.67  34
   4  -3   5  490.13   33.48  38
  -4   3  -5  546.77   31.75  39
  -4   3  -5  481.66   35.24  34
   4  -3   6  290.50   27.60  38
  -4   3  -6  293.27   26.46  39
  -4   3  -7 1798.05   83.36  39
  -4   3  -7 1809.58   90.53  21
   4  -3   7 1726.29   82.91  38
   4  -3   8 1131.77   63.26  38
   4  -3   8 1184.92   50.94  47
  -4   3  -8 1176.63   70.40  21
  -4   3  -8 1200.04   65.29  39
  -4   3  -8 1181.70   50.86  45
  -4   3  -9 1644.65   68.17  45
   4  -3   9 1610.94   68.85  47
   4  -3  10  465.77   45.20   4
  -4   3 -10  455.45   27.05  37
  -4   3 -10  480.38   28.95  45
  -4   3 -11  775.42   37.46  37
  -4   3 -11  727.23   39.34  45
  -4   3 -12 1584.21   67.11  37
  -4   3 -12 1618.06   68.49  45
  -4   3 -13  687.85   34.11  37
  -4   3 -13  740.77   35.91  45
  -4   3 -14  101.63   14.95  45
   4  -3  14  108.56   17.19  29
  -4   3 -15   65.42    9.21  45
   4  -3  15   70.37   10.86  29
   4  -2 -15   31.76   12.41  46
  -4   2  15   20.06   12.14  44
  -4   2  15   22.47   12.50  41
   4  -2 -14  801.06   38.32  46
   4  -2 -14  816.72   38.74  27
  -4   2  14  790.15   38.52  41
   4  -2 -13   47.13   21.00  46
   4  -2 -13   47.22   21.18  27
  -4   2  13   18.86   20.68  41
  -4   2  13   62.15   18.74  40
   4  -2 -13   21.43   17.14  45
   4  -2 -12  174.62   22.60  46
   4  -2 -12  150.47   20.73  45
   4  -2 -12  196.84   23.51  27
  -4   2  12  131.11   23.29  41
  -4   2  12  139.17   22.78  40
  -4   2  11  792.83   41.21  41
   4  -2 -11  782.20   39.88  46
   4  -2 -11  727.92   39.00  45
   4  -2 -11  790.87   40.69  27
  -4   2  11  779.95   39.28  40
  -4   2  10  598.99   35.36  41
   4  -2 -10  632.02   33.63  46
  -4   2  10  693.39   56.97   3
   4  -2 -10  599.64   33.00  45
   4  -2 -10  605.37   32.74  28
  -4   2  10  616.50   33.37  40
  -4   2   9   86.36   17.88  41
   4  -2  -9   92.30   16.92  46
  -4   2   9  101.55   36.02   3
   4  -2  -9   86.68   14.94  45
   4  -2  -9   95.80   16.12  28
  -4   2   9   97.67   17.77  40
   4  -2  -8  385.49   22.35  46
  -4   2   8  398.00   23.37  41
  -4   2   8  394.88   23.66  40
  -4   2   8  389.37   42.06   3
   4  -2  -8  348.25   21.64  45
  -4   2   7 3930.06  166.39   3
  -4   2   6  403.10   32.93  34
  -4   2   6  505.08   38.69   3
  -4   2   5  839.04   49.79  34
  -4   2   5  894.93   49.08   3
  -4   2   4 8329.27  323.15   3
  -4   2   3 4212.02  167.95   3
   4  -2  -2 5232.35  203.15   5
   4  -2  -1  108.60   12.66   5
  -4   2   0 4598.87  177.17   2
   4  -2   0 4425.24  173.35   5
   4  -2   1  136.39   15.53  38
  -4   2  -1  134.94   11.42  39
  -4   2  -1  136.75   19.33   2
   4  -2   2   46.83   13.97  38
  -4   2  -2   83.20   11.12  39
  -4   2  -2   40.63   18.28   2
   4  -2   315777.26  580.32  38
  -4   2  -314901.67  577.77  39
  -4   2  -4 9764.19  392.71  34
   4  -2   410332.11  388.77  38
  -4   2  -410144.01  387.47  39
  -4   2  -5  722.47   39.81  39
   4  -2   5  689.58   39.73  38
  -4   2  -6 1356.45   70.84  21
   4  -2   6 1309.55   64.79  38
  -4   2  -6 1286.93   65.26  39
   4  -2   7 4584.11  190.63  38
   4  -2   7 4626.59  178.63  47
  -4   2  -7 4751.43  196.73  21
  -4   2  -7 4596.19  178.50  45
  -4   2  -7 4900.92  192.80  39
   4  -2   8  135.20   28.19  38
  -4   2  -8  151.75   35.53  21
   4  -2   8  141.75   17.28  47
  -4   2  -8  146.67   17.05  45
  -4   2  -8  158.64   32.03  39
   4  -2   9  128.29   20.67  47
  -4   2  -9  120.62   31.04  39
  -4   2  -9  106.33   19.13  45
  -4   2 -10 1113.85   51.24  45
   4  -2  10 1147.07   69.73   4
  -4   2 -10 1001.22   67.89  39
  -4   2 -11 1868.88   77.24  37
  -4   2 -11 1824.08   78.27  45
  -4   2 -12    8.26   17.61  37
  -4   2 -12    1.24   20.42  45
  -4   2 -13  293.64   20.96  37
  -4   2 -13  296.47   23.39  45
   4  -2  14  261.86   19.39  29
  -4   2 -14  225.16   17.46  45
   4  -2  15    8.32    8.49  29
  -4   1  16    9.24    8.09  44
  -4   1  15  234.73   15.82  40
  -4   1  15  220.68   19.04  41
  -4   1  14 1275.58   53.59  40
  -4   1  14 1195.66   54.86  41
  -4   1  13  177.86   25.52  41
  -4   1  13  156.99   23.16  40
   4  -1 -13  164.13   21.44  45
  -4   1  12 2642.09  106.63  40
   4  -1 -12 2628.37  106.91  45
   4  -1 -11  407.19   28.35  45
   4  -1 -11  401.91   27.96  28
  -4   1  11  393.08   47.76   3
  -4   1  11  440.98   29.74  40
   4  -1 -11  414.66   28.20  46
  -4   1  10 1130.32   71.35   3
   4  -1 -10 1110.68   51.59  28
   4  -1 -10 1121.17   51.30  45
   4  -1 -10 1202.13   51.70  46
  -4   1   9  441.13   45.91   3
   4  -1  -9  431.78   26.02  28
   4  -1  -9  455.87   25.67  46
   4  -1  -9  438.51   26.11  45
  -4   1   8 5499.98  212.73   3
   4  -1  -8 4945.62  196.30  45
   4  -1  -8 5215.22  196.27  46
  -4   1   7  520.93   36.48  34
  -4   1   7  632.26   42.90   3
  -4   1   6 2243.97  100.04   3
  -4   1   5  802.27   45.32   3
  -4   1   4 2797.69  115.98   3
   4  -1  -3  589.26   33.24   5
  -4   1   3  518.41   31.92   3
   4  -1  -2 5382.66  209.88   5
   4  -1  -1 4913.23  199.44   5
  -4   1   1 5423.56  201.73   2
  -4   1   0   63.97   16.90   2
  -4   1  -1 3663.90  146.57   2
  -4   1  -2 1537.79   67.10  39
   4  -1   2 1509.59   68.14  38
  -4   1  -2 1610.87   69.56   2
   4  -1   315776.86  598.62  38
  -4   1  -315722.96  598.09  39
   4  -1   4  198.48   24.95  38
  -4   1  -4  179.54   21.43  39
   4  -1   5 3306.87  137.43  38
  -4   1  -5 3270.25  137.32  39
   4  -1   6 2733.25  119.71  38
  -4   1  -6 2761.25  120.95  39
  -4   1  -7  210.44   17.19  45
   4  -1   7  183.26   30.38  38
   4  -1   7  190.45   17.53  47
  -4   1  -7  187.01   31.60  39
   4  -1   8  131.46   19.32  47
  -4   1  -8   97.22   31.81  39
  -4   1  -8  117.87   17.66  45
  -4   1  -9  584.82   50.57  39
   4  -1   9  512.25   32.57  47
   4  -1   9  642.66   52.82   4
  -4   1  -9  558.39   31.82  45
  -4   1 -10 5702.52  217.35  45
   4  -1  10 5507.44  237.35   4
  -4   1 -10 5378.38  235.63  39
  -4   1 -11   19.49   20.41  37
  -4   1 -11   31.40   21.87  45
  -4   1 -12  848.24   42.35  37
  -4   1 -12  917.07   43.56  45
  -4   1 -13  673.82   33.01  37
  -4   1 -13  682.33   33.90  45
  -4   1 -14  218.66   15.62  45
  -4   1 -14  212.86   14.40  37
  -4   1 -14  185.17   13.42  46
  -4   0  16  273.87   16.54  44
  -4   0  15  725.54   34.01  40
  -4   0  14   60.00   21.15  41
  -4   0  14   70.46   20.56  40
   4   0 -14   59.60   18.53  46
   4   0 -14   85.97   19.67  27
  -4   0  13 1013.63   49.13  40
   4   0 -13 1019.92   47.95  27
   4   0 -13  986.25   46.94  46
  -4   0  13  996.93   49.67  41
  -4   0  12 1570.64   67.42  41
   4   0 -12 1592.91   66.87  27
  -4   0  12 1526.66   67.38  40
   4   0 -12 1456.14   65.67  46
   4   0 -12 1514.42   66.92  45
  -4   0  11  624.84   35.45  41
   4   0 -11  546.66   33.13  46
  -4   0  11  496.36   51.35   3
  -4   0  11  546.64   35.50  40
   4   0 -11  597.79   34.03  45
   4   0 -10 1126.99   51.08  45
  -4   0  10 1105.59   69.71   3
  -4   0  10 1118.44   51.39  41
   4   0  -9   91.66   17.21  45
  -4   0   9  122.99   31.47   3
  -4   0   9  112.97   18.78  41
   4   0  -8 2022.43   82.01  45
  -4   0   8 2111.92   97.30   3
  -4   0   8 2039.78   82.03  41
  -4   0   7    6.07   22.58   3
  -4   0   6 3538.33  146.57   3
   4   0  -518634.73  699.82   5
  -4   0   518117.54  696.25   3
   4   0  -4  980.91   51.44   5
  -4   0   4 1035.45   49.70   3
   4   0  -3 1642.61   73.19   5
   4   0  -2  335.96   25.25   5
  -4   0   1 5102.35  194.49   2
   4   0  -1 4824.73  193.84   5
   4   0  -1 4899.61  191.85  38
   4   0   0 2626.03  105.27  38
  -4   0   0 2560.72  106.79   2
   4   0   1 1454.31   63.16  38
  -4   0  -1 1380.35   63.54   2
  -4   0  -212789.48  481.25  39
   4   0   212441.69  479.90  38
  -4   0  -212543.89  480.13   2
  -4   0  -3 4375.23  176.51  39
  -4   0  -4 1350.46   65.89  39
   4   0   5 3818.96  154.85  38
  -4   0  -5 3588.56  155.10  39
   4   0   6 3184.49  141.83  38
  -4   0  -6 3468.73  144.60  39
   4   0   7  615.09   48.33  38
  -4   0  -7  704.72   50.85  39
  -4   0  -8 1316.75   74.62  39
  -4   0  -8 1262.84   56.20  45
  -4   0  -9  968.64   69.11  39
   4   0   9 1129.04   51.91  47
   4   0   9 1028.50   71.67   4
  -4   0  -9 1063.96   50.83  45
  -4   0 -10  195.27   24.12  45
  -4   0 -11 2162.24   88.96  37
   4   0  12  636.90   35.70  29
  -4   0 -12  707.88   34.83  37
   4   0  13  255.25   20.34  29
  -4   0 -13  254.87   18.96  37
   4   0  14    5.89    9.88  29
  -4   0 -14    8.25    9.80  45
  -4   0 -14   17.97    8.20  46
  -4  -1  16   71.19   11.79  40
  -4  -1  15   79.69   16.89  41
  -4  -1  15   77.35   17.36  40
  -4  -1  14  167.79   23.05  41
  -4  -1  14  182.92   23.45  40
   4   1 -14  197.49   20.88  27
   4   1 -14  199.49   20.42  46
  -4  -1  13  824.79   42.74  40
   4   1 -13  765.66   39.62  27
  -4  -1  13  787.97   42.43  41
   4   1 -13  802.76   40.14  46
  -4  -1  12  231.02   26.44  41
   4   1 -12  205.87   22.71  27
   4   1 -12  234.08   22.77  46
   4   1 -11   97.91   22.05  45
  -4  -1  11  136.66   34.90   3
  -4  -1  11   97.64   23.54  41
   4   1 -11  115.21   21.12  28
   4   1 -11  103.32   20.27  46
   4   1 -10  172.89   21.18  45
   4   1 -10  173.18   18.92  28
  -4  -1  10  144.88   33.84   3
  -4  -1  10  157.18   22.12  41
   4   1 -10  137.88   19.44  46
  -4  -1   9 1238.39   54.74  41
   4   1  -9 1265.00   53.48  28
  -4  -1   9 1233.23   68.80   3
   4   1  -9 1255.06   54.93  45
   4   1  -9 1262.05   53.59  46
  -4  -1   8  467.27   25.79  41
   4   1  -8  467.69   24.67  46
  -4  -1   8  475.80   38.18   3
   4   1  -8  441.43   25.83  45
   4   1  -8  506.02   44.59   5
   4   1  -7  187.44   23.37  36
  -4  -1   7  255.14   28.69   3
   4   1  -7  184.28   32.45   5
  -4  -1   6 4315.88  177.24   3
   4   1  -6 4542.83  183.74   5
  -4  -1   5 1216.85   57.97   3
   4   1  -5 1272.06   64.89   5
   4   1  -4 1209.57   60.68   5
   4   1  -3  131.62   22.89   5
   4   1  -2  506.36   27.06  38
   4   1  -2  464.48   32.50   5
   4   1  -1 1495.81   63.33  38
  -4  -1   1 1433.93   65.82   2
   4   1   0 3297.58  125.62  38
  -4  -1   0 2915.23  125.35   2
   4   1   1  220.11   21.81  38
  -4  -1  -1  183.98   21.15   2
  -4  -1  -2  586.23   38.83  39
   4   1   2  633.24   36.16  38
   4   1   3   31.66   21.40  38
  -4  -1  -3    7.61   20.96  39
   4   1   4  215.82   26.95  38
  -4  -1  -4  263.06   30.91  39
   4   1   5 7550.49  287.11  47
  -4  -1  -5 7613.95  302.18  39
   4   1   6   96.69   15.29  47
  -4  -1  -6   64.51   30.20  39
   4   1   7 3501.58  137.79  47
  -4  -1  -7 3522.69  157.01  39
   4   1   8  198.44   24.11  47
  -4  -1  -8  146.17   37.08  39
  -4  -1  -9  242.72   42.01  39
   4   1   9  284.09   45.08   4
   4   1  10  752.04   40.43  29
   4   1  11  367.74   28.01  29
   4   1  12  229.74   20.87  29
   4   1  13   16.12   11.77  29
  -4  -2  16   57.94   11.96  40
  -4  -2  16   56.87   12.26  44
  -4  -2  15   56.52   16.04  41
  -4  -2  15   47.56   17.46  44
  -4  -2  14 1236.93   53.75  41
   4   2 -14 1168.76   51.50  27
  -4  -2  13  336.09   28.23  41
  -4  -2  13  313.96   30.37  40
   4   2 -13  335.94   24.31  27
  -4  -2  12  125.94   24.88  41
  -4  -2  12  150.00   27.52  40
   4   2 -12  152.19   20.05  27
   4   2 -12  160.61   20.52  46
  -4  -2  11  525.21   33.54  41
   4   2 -11  532.55   31.43  28
  -4  -2  11  517.18   35.12  40
   4   2 -11  546.56   30.65  46
   4   2 -11  519.74   54.41   5
   4   2 -10  710.49   35.96  46
   4   2 -10  749.39   60.19   5
   4   2 -10  710.03   35.74  28
  -4  -2  10  771.32   37.58  41
  -4  -2   9  971.75   43.45  41
   4   2  -9  925.18   41.97  28
  -4  -2   9  837.62   54.04   3
   4   2  -9  979.24   67.59   5
   4   2  -9  951.79   42.76  46
  -4  -2   8  211.83   27.70   3
   4   2  -8  184.39   17.00  46
  -4  -2   8  238.11   18.70  41
   4   2  -7 1212.91   67.54   6
   4   2  -7 1102.02   57.54  36
  -4  -2   7 1136.17   57.21   3
   4   2  -6 1615.44   73.31  36
  -4  -2   6 1485.02   69.45   3
   4   2  -5  256.65   31.47   5
   4   2  -4  643.68   31.71  38
   4   2  -4  711.13   44.41   5
   4   2  -3  262.55   18.05  38
   4   2  -3  273.71   30.50   5
   4   2  -2 1033.50   46.38  38
   4   2  -2  979.64   53.66   5
   4   2  -115689.36  593.71  38
  -4  -2   115669.96  595.35   2
   4   2   0 6028.16  227.85  38
  -4  -2   0 5652.74  227.35   2
   4   2   1 2610.10  104.23  38
  -4  -2  -1 2358.31  102.28   2
  -4  -2  -2   60.07   25.19  39
   4   2   2   45.17   20.05  38
  -4  -2  -3 9634.12  359.81  39
   4   2   3 8469.07  352.84  36
   4   2   3 9412.23  354.63  38
   4   2   4 4214.25  184.45  36
   4   2   4 4799.69  189.39  38
   4   2   4 4920.14  195.39   6
  -4  -2  -4 4666.24  193.27  39
   4   2   5 1202.94   51.25  29
   4   2   5 1183.22   66.29  38
   4   2   5 1175.40   50.94  47
  -4  -2  -5 1194.63   69.19  39
   4   2   6   48.54   16.79  29
   4   2   6   66.62   17.11  47
  -4  -2  -6   60.38   30.41  39
   4   2   7  189.77   21.55  29
   4   2   7  183.70   21.35  47
  -4  -2  -7  223.14   40.78  39
   4   2   7  195.07   39.22   4
   4   2   8  889.33   43.18  29
   4   2   8  946.66   65.34   4
   4   2   8  892.44   44.85  47
  -4  -2  -8  845.93   44.32  45
  -4  -2  -8  820.94   63.76  39
  -4  -2  -9   58.53   22.45  45
   4   2   9   36.13   21.26  29
  -4  -2 -10  980.06   48.36  45
   4   2  10 1001.60   47.44  29
  -4  -2 -11  842.74   40.08  45
  -4  -2 -11  777.10   38.77  37
   4   2  11  792.47   38.89  29
  -4  -2 -12   -3.02   13.90  45
  -4  -2 -12    5.20   13.75  37
   4   2  12   14.65   12.76  29
  -4  -2 -13  274.79   15.57  37
  -4  -2 -13  281.69   16.01  45
  -4  -3  16  329.84   19.15  40
  -4  -3  16  354.26   18.45  44
  -4  -3  15  355.94   23.72  40
  -4  -3  15  352.16   23.15  44
  -4  -3  14  270.92   25.35  40
   4   3 -14  259.84   19.10  27
  -4  -3  14  281.17   23.32  41
   4   3 -13   98.58   17.52  27
  -4  -3  13   96.65   21.70  41
  -4  -3  13  109.66   25.71  40
   4   3 -12   26.59   16.68  27
  -4  -3  12   39.35   21.71  41
  -4  -3  12   33.72   25.34  40
  -4  -3  11  182.19   22.09  41
  -4  -3  11  163.96   25.41  40
   4   3 -11  162.55   43.11   5
   4   3 -11  187.72   19.56  27
   4   3 -11  202.09   21.34  28
  -4  -3  10  764.15   40.04  40
   4   3 -10  743.74   37.18  28
   4   3 -10  814.18   61.82   5
  -4  -3  10  775.25   38.69  41
  -4  -3   9 1579.84   65.52  40
   4   3  -9 1512.27   63.52  28
   4   3  -9 1538.80   86.35   5
  -4  -3   9 1518.65   64.49  41
   4   3  -8   75.24   13.08  28
   4   3  -8  128.29   35.29   5
   4   3  -8   66.47   24.46  36
  -4  -3   8   78.17   15.78  41
  -4  -3   8   77.74   17.21  40
   4   3  -7   81.79   33.31   5
   4   3  -7   12.06   31.91   6
   4   3  -7   31.77   23.21  36
  -4  -3   7   47.71   14.70  40
   4   3  -6  482.13   48.61   6
   4   3  -6  504.54   38.93  36
   4   3  -5 2728.37  119.62  36
   4   3  -412067.09  467.08  36
   4   3  -3 3900.08  151.82  38
   4   3  -2 1870.85   78.37  38
  -4  -3   2 1921.13   82.81   2
   4   3  -1 5089.05  192.38  38
  -4  -3   1 4705.58  192.72   2
   4   3   0  725.67   48.25  36
   4   3   0  763.99   40.07  38
  -4  -3   0  756.80   39.13   2
   4   3   1   51.49   26.06  36
   4   3   1   38.30   18.32  38
  -4  -3  -2 2742.65  122.07  39
   4   3   2 2585.58  116.59  36
   4   3   2 2674.52  114.27  38
   4   3   3 1595.58   82.32  36
   4   3   3 1769.25   82.89  38
  -4  -3  -3 1808.00   89.44  39
   4   3   3 1820.62   94.18   6
   4   3   4  404.22   23.16  29
  -4  -3  -4  412.58   43.95  39
   4   3   4  357.78   43.49   6
   4   3   4  385.51   22.20  47
  -4  -3  -5  744.33   55.75  39
   4   3   5  726.06   35.69  47
   4   3   5  752.70   36.16  29
   4   3   6  729.52   36.25  29
   4   3   6  687.85   35.62  47
   4   3   6  742.15   56.19   4
  -4  -3  -6  641.46   54.34  39
   4   3   7  423.55   28.35  47
   4   3   7  474.18   49.21   4
  -4  -3  -7  414.73   50.25  39
   4   3   7  416.15   28.17  29
  -4  -3  -8  269.84   27.02  45
   4   3   8  243.87   23.80  29
  -4  -3  -9  728.42   38.86  45
   4   3   9  689.94   36.82  29
  -4  -3 -10 1829.96   75.33  45
   4   3  10 1761.20   73.66  29
  -4  -3 -11  243.16   19.71  37
  -4  -3 -11  241.69   20.33  45
   4   3  11  249.71   17.79  29
  -4  -3 -12   38.38   11.24  45
  -4  -3 -12   49.33   10.78  37
  -4  -4  16   40.01    9.54  44
   4   4 -16   45.82   10.90   9
  -4  -4  16   30.63   10.30  40
  -4  -4  15  218.07   17.57  44
  -4  -4  15  213.80   18.80  40
  -4  -4  14   44.23   18.49  44
  -4  -4  14   26.11   19.81  40
  -4  -4  13  159.98   22.57  44
  -4  -4  13  147.93   20.53  41
  -4  -4  13  151.48   24.04  40
   4   4 -13  147.02   15.65  27
  -4  -4  12  920.60   43.45  41
   4   4 -12  897.41   40.89  27
  -4  -4  12  946.11   46.33  40
   4   4 -11  699.79   38.88  23
  -4  -4  11  746.65   36.70  41
   4   4 -11  661.25   33.63  27
   4   4 -11  709.81   34.77  28
  -4  -4  11  724.76   39.78  40
   4   4 -10   12.18   14.85  28
   4   4 -10   40.15   37.52   5
  -4  -4  10   23.61   18.51  41
  -4  -4  10   16.57   20.98  40
   4   4  -9   86.04   14.64  28
   4   4  -9   60.08   38.70   5
  -4  -4   9  117.44   17.90  41
  -4  -4   9   80.94   20.51  40
  -4  -4   8   84.60   14.66  41
  -4  -4   8   89.17   17.55  40
  -4  -4   8   75.70   16.65  44
   4   4  -8   77.13   12.80  28
   4   4  -8   91.17   28.33  36
   4   4  -8  112.39   34.82   5
   4   4  -7  616.78   51.08   5
   4   4  -7  471.64   54.16   6
  -4  -4   7  631.88   30.15  44
   4   4  -7  591.47   30.68  48
  -4  -4   7  573.37   29.77  40
   4   4  -7  479.82   45.14  36
   4   4  -6 1631.28   93.91   6
   4   4  -6 1765.34   88.68   5
   4   4  -6 1588.23   84.38  36
   4   4  -6 1666.49   68.96  48
   4   4  -528780.14 1118.55  36
   4   4  -528876.24 1129.52   6
   4   4  -530595.22 1121.78   5
   4   4  -4  154.95   33.48  36
   4   4  -4  171.18   41.33   6
   4   4  -4  136.91   30.98   5
  -4  -4   3 1997.34   86.36   2
   4   4  -3 1810.77  105.19   6
   4   4  -2  816.16   67.13   6
   4   4  -2  873.41   56.57  36
   4   4  -1 3820.05  171.75  36
   4   4  -1 4161.73  160.92  38
   4   4   0  863.02   68.36   6
   4   4   0  765.36   53.77  36
   4   4   0  834.22   42.90  38
   4   4   1 1741.68   90.33  36
   4   4   1 1742.77   80.83  38
   4   4   2 2802.97  113.34  48
   4   4   2 3145.37  141.80   6
   4   4   2 2968.12  129.46  36
   4   4   3 3489.20  134.43  29
   4   4   3 3596.19  161.42   6
   4   4   3 3460.63  133.61  47
   4   4   3 3147.42  148.41  36
   4   4   4  363.12  106.81  47
   4   4   4  297.03   37.87   4
   4   4   4  343.00   22.26  29
   4   4   5  104.87   17.70  47
   4   4   5  147.81   33.56   4
   4   4   5  111.58   17.32  29
   4   4   6  533.54   29.99  29
   4   4   6  532.12   30.45  47
   4   4   6  530.74   49.70   4
  -4  -4  -7   80.97   21.91  45
   4   4   7   38.05   18.32  29
  -4  -4  -8  529.50   33.09  45
   4   4   8  510.69   29.52  29
  -4  -4  -9 1081.27   48.53  45
   4   4   9 1025.35   45.94  29
  -4  -4 -10  647.15   31.49  37
  -4  -4 -10  609.90   32.02  45
  -4  -4 -11   16.38   10.57  37
  -4  -4 -11   24.69   11.78  45
   4   5 -16   58.01    9.77   9
  -4  -5  15    5.09   11.18  44
  -4  -5  15    7.92   13.00  40
  -4  -5  14   31.65   15.18  44
  -4  -5  14   27.65   17.07  40
  -4  -5  13  255.20   22.63  44
  -4  -5  13  309.30   24.70  40
   4   5 -12   83.24   21.00  23
  -4  -5  12   78.56   20.22  44
  -4  -5  12   71.73   21.34  40
   4   5 -11   24.96   22.14  23
  -4  -5  11   21.65   19.44  44
  -4  -5  11   22.69   21.23  40
  -4  -5  10 1909.40   79.89  44
  -4  -5  10 1993.48   80.37  40
   4   5 -10 1827.23  103.40   5
  -4  -5   9   84.84   20.14  40
   4   5  -9   96.92   38.78   5
  -4  -5   9   77.44   18.87  44
   4   5  -9  120.31   24.45  16
  -4  -5   8  405.21   25.27  40
   4   5  -8  486.43   44.49  36
  -4  -5   8  420.99   25.92  44
   4   5  -8  429.73   27.51  48
   4   5  -8  424.99   49.65   5
   4   5  -7  521.55   30.07  48
   4   5  -7  522.06   48.63  36
   4   5  -7  472.55   34.27  30
   4   5  -7  543.56   59.88   6
   4   5  -7  528.13   51.21   5
   4   5  -7  484.77   35.37   7
   4   5  -6 4895.02  194.79  18
   4   5  -6 5024.80  193.37  48
   4   5  -6 4898.74  210.64  36
   4   5  -6 4910.21  194.65  30
   4   5  -6 5196.35  212.93   5
   4   5  -6 5177.00  223.30   6
   4   5  -5 2498.00  103.89  18
   4   5  -5 2666.01  133.43   6
   4   5  -5 2452.45  120.08  36
   4   5  -5 2587.27  101.62  48
   4   5  -5 2397.15  103.70  30
   4   5  -4  271.89   25.87  18
   4   5  -4  347.37   55.11   6
   4   5  -4  312.04   28.31  30
   4   5  -4  316.12   25.13  48
   4   5  -4  326.31   41.94  36
   4   5  -3  127.14   47.90   6
   4   5  -2  197.55   21.81  48
   4   5  -2  275.75   39.65  36
   4   5  -1  210.35   52.06   6
   4   5  -1  225.03   37.05  36
   4   5  -1  235.91   26.24  30
   4   5  -1  234.85   22.48  48
   4   5   0  481.18   59.29   6
   4   5   0  500.74   49.50  36
   4   5   0  502.14   33.11  15
   4   5   0  503.50   30.39  48
   4   5   0  543.98   34.44  30
   4   5   1  989.70   45.51  22
   4   5   1  887.78   63.25  36
  -4  -5  -1 1038.64   68.37  39
   4   5   1 1021.34   49.29  30
   4   5   1  917.99   45.28  48
   4   5   1 1022.51   78.61   6
   4   5   2   39.06   25.04   7
   4   5   2   38.01   42.52   6
   4   5   2   51.47   17.20  22
   4   5   2   48.87   31.03  36
   4   5   2   49.85   18.10  48
   4   5   2   62.84   13.66  29
   4   5   2   69.08   22.39  30
  -4  -5  -2   38.76   37.87  39
   4   5   3 5448.26  208.00  29
   4   5   3 5363.42  236.81   6
   4   5   3 5327.97  222.89   4
   4   5   3 5548.51  211.84   7
   4   5   3 5264.42  210.09  22
  -4  -5  -3 5684.58  233.96  39
   4   5   4 1322.45   55.26  29
   4   5   4 1277.27   71.81   4
   4   5   4 1216.94   57.38  22
  -4  -5  -4 1445.02   81.84  39
   4   5   5 2031.51   80.60  29
   4   5   5 1750.63   98.54   4
   4   5   6  310.89   21.87  29
  -4  -5  -7  219.90   23.74  45
   4   5   7  188.46   18.17  29
  -4  -5  -8 1626.14   68.86  45
  -4  -5  -9  201.54   17.57  37
  -4  -5  -9  176.02   18.28  45
  -4  -5 -10   10.27   10.23  37
  -4  -5 -10   11.50   11.34  45
   4   5  11  182.47   15.02  15
  -4  -6  14  790.68   35.35  40
  -4  -6  13  530.64   28.67  40
   4   6 -13  562.68   30.00  23
  -4  -6  13  508.97   26.72  44
  -4  -6  12   79.51   19.10  40
   4   6 -12   81.27   22.05  23
  -4  -6  12  113.13   17.05  44
  -4  -6  11   39.55   18.69  40
  -4  -6  11   40.43   16.77  44
   4   6 -11   43.70   24.52  23
  -4  -6  10 1144.80   52.14  40
   4   6 -10 1272.55   57.97  16
   4   6  -9  463.43   51.44   5
   4   6  -9  403.97   34.44  16
   4   6  -8 4886.29  201.61  16
   4   6  -8 4823.20  198.84  30
   4   6  -8 4767.45  214.19  36
   4   6  -8 5338.49  220.95   5
   4   6  -8 5422.26  197.30  48
   4   6  -7  637.52   37.23  18
   4   6  -7  598.68   40.33  30
   4   6  -7  602.46   56.12  36
   4   6  -7  649.31   37.27  48
   4   6  -7  557.26   65.22   6
   4   6  -7  666.30   42.81   7
   4   6  -6  709.54   72.57   6
   4   6  -6  663.10   44.26   7
   4   6  -6  682.05   39.74  18
   4   6  -6  697.35   42.50  30
   4   6  -6  674.11   57.67  36
   4   6  -6  674.03   38.53  48
   4   6  -6  631.96   37.41  15
   4   6  -5   71.80   30.53   7
   4   6  -5  107.13   53.64   6
   4   6  -5   93.20   24.16  18
   4   6  -5   89.95   22.86  48
   4   6  -5   80.98   37.80  36
   4   6  -5   83.37   20.34  15
   4   6  -5   69.94   27.30  30
   4   6  -4 1244.00   52.77  19
   4   6  -4 1102.39   87.80   6
   4   6  -4 1070.93   58.43   7
   4   6  -4 1189.85   57.31  18
   4   6  -4 1082.20   73.82  36
   4   6  -4 1184.75   53.71  15
   4   6  -4 1035.80   53.97  48
   4   6  -4 1021.74   56.62  30
   4   6  -3  290.15   28.37  48
   4   6  -3  329.78   31.99  30
   4   6  -3  354.73   24.87  19
   4   6  -3  323.64   26.79  15
   4   6  -2    2.75   36.32  36
   4   6  -2   57.21   21.28  15
   4   6  -2   39.20   16.24  19
   4   6  -2   16.23   21.33  48
   4   6  -1  151.87   29.27  30
   4   6  -1   97.64   49.04   6
   4   6  -1  130.31   29.73   7
   4   6  -1  117.25   23.93  48
   4   6  -1  134.28   41.58  36
   4   6  -1  142.66   19.15  19
   4   6  -1  171.85   25.55  15
   4   6   0 2008.96   84.18  15
   4   6   0 1915.36  115.01   6
   4   6   0 1888.76   84.71   7
  -4  -6   0 1989.69  102.87  39
   4   6   0 1806.66   80.12  48
   4   6   0 1619.69   99.12  36
   4   6   0 1967.19   84.04  30
   4   6   0 1880.47   79.53  19
   4   6   1 1388.58   98.20   6
   4   6   1 1357.03   68.64   7
  -4  -6  -1 1642.94   88.24  39
   4   6   1 1369.61   62.76  48
   4   6   1 1399.50   83.28  36
   4   6   1 1408.76   67.47  15
   4   6   1 1450.45   66.15  30
   4   6   2  239.72   32.39   7
   4   6   2  199.30   52.05   6
  -4  -6  -2  252.30   44.10  39
   4   6   2  203.03   24.13  48
   4   6   2  243.71   43.46  36
   4   6   2  229.53   29.46  30
   4   6   2  226.55   23.77  22
   4   6   3 1351.33   65.83  30
  -4  -6  -3 1464.56   88.00  39
   4   6   3 1579.34   66.11  22
   4   6   3 1515.95   68.11   7
   4   6   4  463.11   30.09  22
   4   6   5   41.38   18.57  22
  -4  -6  -6  132.78   21.51  45
  -4  -6  -7  519.83   29.40  45
  -4  -6  -8  164.66   14.92  37
  -4  -6  -8  147.15   16.73  45
  -4  -6  -9   26.99    9.42  37
  -4  -6  -9   31.18   10.51  45
   4   6   9   31.45   18.33  15
   4   6  10  440.89   22.71  15
   4   7 -15  118.88   10.91   9
   4   7 -14  599.16   29.72   9
   4   7 -13   28.33   17.38   9
   4   7 -13   41.75   15.88  23
   4   7 -12   90.92   21.75  23
   4   7 -11  800.06   45.19  23
   4   7 -11  818.75   42.20  16
   4   7 -10  379.59   34.00  23
   4   7 -10  444.06   33.32  16
   4   7  -9   32.01   27.19  16
   4   7  -8  126.75   30.25   7
   4   7  -8  101.38   30.18  16
   4   7  -8  147.97   29.40  30
   4   7  -8  110.84   23.96  18
   4   7  -7   40.40   38.42  36
   4   7  -7  118.90   25.25  48
   4   7  -7  140.16   26.69  18
   4   7  -7  103.45   31.22   7
   4   7  -7   88.56   51.52   6
   4   7  -7   82.03   30.42  30
   4   7  -6   32.97   32.71   7
   4   7  -6  -25.42   51.96   6
   4   7  -6  -18.16   40.85  36
   4   7  -6   16.48   24.09  48
   4   7  -6   36.60   21.60  15
   4   7  -6   45.26   24.69  18
   4   7  -6   29.62   31.75  30
   4   7  -5  237.38   36.69   7
   4   7  -5  161.83   56.79   6
   4   7  -5  218.16   47.33  36
   4   7  -5  236.21   27.97  15
   4   7  -5  311.63   31.18  18
   4   7  -5  221.67   34.58  30
   4   7  -5  220.87   29.03  48
   4   7  -4  110.61   22.17  19
   4   7  -4   63.96   33.94   7
   4   7  -4   71.43   57.85   6
   4   7  -4  107.85   25.27  15
   4   7  -4   69.61   28.76  18
   4   7  -4   53.38   31.57  30
   4   7  -3  193.52   35.92   7
   4   7  -3  261.14   63.00   6
   4   7  -3  192.99   46.42  36
   4   7  -3  222.01   32.13  18
   4   7  -3  194.52   26.97  15
   4   7  -3  223.62   29.56  48
   4   7  -3  246.40   24.79  19
   4   7  -2  492.09   42.28  30
   4   7  -2  481.58   36.65  48
   4   7  -2  574.79   38.01  15
   4   7  -2  475.62   56.91  36
   4   7  -2  615.10   33.82  19
   4   7  -1  456.39   29.97  19
   4   7  -1  462.24   65.36   6
   4   7  -1  466.62   40.91   7
  -4  -7   1  413.88   52.05  39
   4   7  -1  383.17   34.29  48
   4   7  -1  503.99   36.01  15
   4   7  -1  441.07   54.71  36
   4   7  -1  441.63   39.81  30
   4   7   0 1370.97   61.95  19
   4   7   0 1521.44  101.91   6
   4   7   0 1444.17   70.06   7
  -4  -7   0 1399.61   87.29  39
   4   7   0 1293.65   63.29  48
   4   7   0 1441.67   67.87  30
   4   7   0 1398.71   67.56  15
   4   7   0 1215.21   84.72  36
   4   7   1   -4.68   26.57  15
   4   7   1   -8.08   19.46  19
   4   7   1   17.97   32.38   7
   4   7   1   20.70   49.35   6
  -4  -7  -1   15.82   37.12  39
   4   7   1  -52.83   37.46  36
   4   7   1    6.47   26.80  30
   4   7   2 1666.70   79.25  15
   4   7   2 1686.31   76.90   7
   4   7   3 3937.37  162.80  15
   4   7   3 3993.89  158.08   7
   4   7   4 1721.13   80.95  15
   4   7   5    2.16   28.52  15
   4   7   6   96.79   27.51  15
  -4  -7  -6  105.24   16.85  45
   4   7   7 1150.86   56.44  15
  -4  -7  -7 1224.41   50.01  45
   4   7   8   26.38   16.79  15
  -4  -7  -8    3.99    8.46  45
   4   7   9  746.13   32.42  15
   4   8 -14  129.90   11.29   9
   4   8 -13   95.80   13.99   9
   4   8 -13   77.47   14.93  23
   4   8 -12  514.07   28.37   9
   4   8 -12  540.06   31.22  23
   4   8 -11  231.87   26.15  23
   4   8 -11  223.40   23.03  16
   4   8 -11  195.78   20.49   9
   4   8 -10   88.54   27.28  23
   4   8 -10  109.49   24.72  16
   4   8 -10   66.62   18.31   9
   4   8  -9  185.24   22.11  35
   4   8  -9  192.45   30.81  16
   4   8  -9  160.34   30.46  23
   4   8  -9  199.98   24.58  18
   4   8  -9  160.34   19.73   9
   4   8  -8  146.83   31.44   7
   4   8  -8  170.45   25.53  18
   4   8  -8  197.21   33.10  16
   4   8  -7  358.93   38.21  16
   4   8  -7  368.05   34.86  18
   4   8  -7  386.67   39.29   7
   4   8  -6  141.48   30.37  18
   4   8  -6  168.37   26.85  15
   4   8  -6  108.19   33.52  16
   4   8  -6  104.32   34.17   7
   4   8  -6   68.70   33.62  30
   4   8  -5  927.59   50.91  15
   4   8  -5  996.50   57.68   7
   4   8  -5 1009.53   54.17  18
   4   8  -5  868.44   54.45  30
   4   8  -4  990.54   51.76  15
   4   8  -4  998.87   55.45  18
   4   8  -4  856.09   57.12   7
   4   8  -4  889.09   56.20  30
   4   8  -3   74.69   23.05  19
   4   8  -3   55.97   31.50  18
   4   8  -3   92.62   27.73  15
   4   8  -2   67.15   26.38  15
   4   8  -2  113.83   32.41  18
   4   8  -2   87.09   22.42  19
   4   8  -2   98.46   36.60   7
   4   8  -2   75.76   34.47  30
   4   8  -1  118.62   30.07  15
   4   8  -1   77.83   32.56  18
   4   8  -1   98.92   35.22   7
   4   8  -1   45.77   33.87  30
   4   8  -1   87.23   22.91  19
   4   8   0  299.88   26.50  19
   4   8   0  319.16   35.53  15
   4   8   0  267.73   36.62   7
   4   8   1 1238.87   57.38  19
   4   8   1 1186.79   57.64  16
   4   8   1 1266.90   65.33  18
   4   8   1 1316.27   64.38  15
   4   8   1 1339.06   64.05   7
   4   8   2  414.39   38.07  15
   4   8   2  375.22   27.58  19
   4   8   2  378.94   28.51  35
   4   8   3  490.91   37.38  15
   4   8   3  447.18   37.82  18
   4   8   3  453.96   28.66  19
   4   8   4  535.84   39.24  15
   4   8   4  580.44   37.50  18
  -4  -8  -5  162.46   15.40  45
   4   8   5  148.64   25.77  15
   4   8   5  148.93   21.28  18
   4   8   6  116.94   21.26  15
  -4  -8  -6   85.52   10.44  45
   4   8   7   18.74   14.52  15
   4   9 -13  175.30   13.41  23
   4   9 -12   25.12   15.16  23
   4   9 -11   35.31   19.37  23
   4   9 -11   23.18   16.37  16
   4   9 -10   63.15   22.58  23
   4   9 -10   47.40   21.43  16
   4   9  -9   55.42   25.26  16
   4   9  -9   46.73   17.31  35
   4   9  -9   64.95   19.21  18
   4   9  -8   15.36   25.01  23
   4   9  -8   21.49   27.46  16
   4   9  -8    5.28   22.21  35
   4   9  -8    6.71   22.59  18
   4   9  -7  156.78   27.26  23
   4   9  -7  147.92   27.31  35
   4   9  -7  166.65   31.99  16
   4   9  -7  155.57   28.03  18
   4   9  -6 1269.53   60.59  15
   4   9  -6 1304.99   65.93   7
   4   9  -6 1234.74   63.65  18
   4   9  -5  114.08   26.25  15
   4   9  -5   92.34   30.92  16
   4   9  -5   98.86   35.30   7
   4   9  -5  112.22   29.72  18
   4   9  -4  101.12   26.39  15
   4   9  -4   69.26   30.54  16
   4   9  -4  127.82   37.99   7
   4   9  -4  140.85   30.19  18
   4   9  -3   47.82   26.01  15
   4   9  -3   60.62   27.45  16
   4   9  -3   75.17   31.65  18
   4   9  -2  536.82   33.27  19
   4   9  -2  557.70   39.18  15
   4   9  -2  526.11   44.65   7
   4   9  -2  413.76   35.80  16
   4   9  -2  558.69   43.25  18
   4   9  -1   10.45   19.40  19
   4   9  -1   16.21   27.58  15
   4   9  -1   16.12   23.37  16
   4   9  -1  -13.78   32.65   7
   4   9   0  955.20   48.17  35
   4   9   0 1008.17   52.59  15
   4   9   0 1019.13   46.67  19
   4   9   0  871.84   46.38  16
   4   9   1 2758.67  111.98  35
   4   9   1 2795.23  118.14  18
   4   9   1 2729.13  112.12  19
   4   9   1 3021.59  117.62  15
   4   9   2  254.50   29.90  18
   4   9   2  261.31   21.09  19
   4   9   3  316.74   28.44  15
   4   9   3  290.01   26.02  18
  -4  -9  -3  242.19   17.00  45
   4   9   4  823.53   39.91  18
   4   9   4  826.33   42.14  15
   4   9   5  484.67   27.83  15
   4   9   6   13.54   10.04  15
   4  10 -12   21.06    9.73  23
   4  10 -11   21.55   11.26  16
   4  10 -11   35.61   13.74  23
   4  10 -10  133.28   18.73  16
   4  10  -9   71.60   20.68  16
   4  10  -9   49.56   15.86  18
   4  10  -9   65.16   19.21  23
   4  10  -8   42.91   18.21  35
   4  10  -8   54.70   22.51  16
   4  10  -8   35.49   19.44  18
   4  10  -8   13.04   19.21  23
   4  10  -7  352.95   29.10  18
   4  10  -7  369.20   32.29  16
   4  10  -7  328.71   26.69  23
   4  10  -7  303.66   27.04  35
   4  10  -6  329.04   30.35  18
   4  10  -6  324.29   25.90  23
   4  10  -6  345.22   29.51  35
   4  10  -5  106.24   28.06  18
   4  10  -5  141.88   20.19  23
   4  10  -5  159.75   23.98  15
   4  10  -5  145.21   27.79  16
   4  10  -4  243.59   28.94  18
   4  10  -4  207.65   26.06  15
   4  10  -4  204.05   28.00  16
   4  10  -4  177.95   28.90  35
   4  10  -3  824.28   44.20  15
   4  10  -3  772.58   43.23  16
   4  10  -3  894.07   47.84  18
   4  10  -3  752.71   43.50  35
   4  10  -2  191.58   30.14  18
   4  10  -2  106.50   24.45  15
   4  10  -2  144.43   21.99  16
   4  10  -2  106.45   25.13  35
   4  10  -1  137.12   25.04  15
   4  10  -1  128.65   23.05  35
   4  10   0   47.51   22.29  15
   4  10   0   82.83   18.82  35
   4  10   0   62.88   24.22  18
   4  10   0   69.67   14.77  19
   4  10   1  497.27   31.51  18
   4  10   1  482.30   30.85  15
   4  10   1  440.16   24.76  35
   4  10   2  102.93   19.79  15
   4  10   2  106.87   18.28  18
   4  10   3 2530.12   94.20  15
   4  10   3 2227.59   92.49  18
   4  10   4  162.71   13.32  15
   4  11 -10   39.18    9.31  23
   4  11 -10   26.63    9.68  16
   4  11  -9   41.73   11.48  23
   4  11  -9   35.06    9.67  17
   4  11  -9   38.80   13.87  16
   4  11  -8   49.33   12.68  35
   4  11  -8   56.12   12.19  23
   4  11  -8   56.11   17.05  16
   4  11  -8   46.42   13.71  18
   4  11  -7  173.60   17.57  35
   4  11  -7  149.16   18.22  18
   4  11  -7  149.68   14.77  23
   4  11  -6   38.73   18.10  16
   4  11  -6   -0.44   17.13  35
   4  11  -6   32.14   18.06  18
   4  11  -5  267.15   24.70  18
   4  11  -5  267.45   23.13  16
   4  11  -4  616.47   31.63  15
   4  11  -4  627.45   35.27  18
   4  11  -4  582.91   31.74  16
   4  11  -4  571.56   32.60  35
   4  11  -3  659.76   32.42  15
   4  11  -3  580.33   31.81  35
   4  11  -3  652.06   34.86  18
   4  11  -3  535.17   29.50  16
   4  11  -2  255.72   21.56  15
   4  11  -2  272.33   20.88  35
   4  11  -1 1047.23   45.27  15
   4  11  -1 1058.93   46.76  18
   4  11  -1  952.04   43.05  35
   4  11   0  897.72   40.17  15
   4  11   0  886.28   40.82  18
   4  11   1   39.68   11.39  15
   4  11   1   39.63   10.60  18
   4  12  -5  234.55   15.51  18
   4  12  -4   32.76   10.60  18
  -5  14   5   44.27    9.51  32
  -5  14   4  395.05   22.49  32
  -5  14   3  462.44   24.80  14
  -5  14   3  379.51   25.85  32
  -5  14   2  460.10   26.95  14
  -5  14   2  427.47   29.02  32
  -5  14   1 1079.68   48.80  14
  -5  14   0  784.89   37.53  14
  -5  14   0  698.74   35.69  19
  -5  14  -1   25.20   17.56  14
  -5  14  -1   50.52   16.00  19
  -5  14  -6  618.15   30.22  13
  -5  14  -7 1491.90   60.72  13
  -5  14  -8 1523.15   61.25  13
  -5  14  -9   88.50   11.43  13
  -5  13   7   54.62    8.80  32
  -5  13   6   74.00   13.08  14
  -5  13   6   66.09   10.47  22
  -5  13   6   45.78   14.06  32
  -5  13   5  471.98   23.88  22
  -5  13   5  397.86   23.93  19
  -5  13   5  448.64   27.77  32
  -5  13   4  105.65   17.27  19
  -5  13   4  109.93   15.95  22
  -5  13   4  107.58   23.11  32
  -5  13   3  349.12   27.68  14
  -5  13   3  365.64   23.35  22
  -5  13   3  287.22   24.31  19
  -5  13   2  925.71   45.31  14
  -5  13   2  862.37   41.45  22
  -5  13   2  908.46   44.17  10
  -5  13   2  831.79   43.07  19
  -5  13   1 1062.15   50.06  14
  -5  13   1  956.07   47.87  19
  -5  13   0 1063.96   51.81  14
  -5  13   0 1102.26   51.06  10
  -5  13   0 1034.19   50.49  19
  -5  13  -1  441.20   36.17  32
  -5  13  -1  387.10   29.70  14
  -5  13  -1  441.06   30.54  10
  -5  13  -1  382.23   28.88  19
  -5  13  -2 1361.71   62.03  32
  -5  13  -2 1228.35   56.97  19
  -5  13  -2 1220.74   56.72  10
  -5  13  -2 1232.81   56.77  14
  -5  13  -3   50.98   19.15  10
  -5  13  -3   66.47   19.77  11
  -5  13  -3   61.12   18.84  14
  -5  13  -4  139.22   18.60  10
  -5  13  -4  113.82   20.71  11
  -5  13  -4  111.96   20.42  13
  -5  13  -5  138.00   19.88  11
  -5  13  -5  143.77   23.14   9
  -5  13  -5  121.78   20.33  13
  -5  13  -5   98.56   25.22  17
  -5  13  -6  199.45   23.62   9
  -5  13  -6  224.94   22.13  13
  -5  13  -6  199.10   20.17  11
  -5  13  -6  213.01   27.54  17
  -5  13  -7   40.26   21.09   9
  -5  13  -7   47.51   15.68  11
  -5  13  -7   41.30   17.67  13
  -5  13  -7   39.40   24.29  17
  -5  13  -8  677.86   37.05   9
  -5  13  -8  706.91   34.84  13
  -5  13  -9  384.71   24.37  13
  -5  13  -9  473.26   29.77  17
  -5  13 -10  256.36   18.20  13
  -5  13 -10  281.16   21.00   9
  -5  13 -11  357.83   19.43  13
  -5  13 -11  393.22   20.98   9
  -5  13 -12  222.26   13.49   9
  -5  12   8   12.40   10.92  14
  -5  12   8   20.96    9.77  22
  -5  12   8   27.25   11.68  32
  -5  12   7  339.34   22.95  14
  -5  12   7  317.73   20.63  22
  -5  12   7  296.95   23.99  32
  -5  12   6  274.63   25.20  14
  -5  12   6  215.32   25.59  32
  -5  12   6  257.33   21.60  22
  -5  12   5   48.14   25.82  32
  -5  12   5   69.28   19.20  22
  -5  12   4   16.35   20.64  10
  -5  12   4   37.44   19.84  22
  -5  12   4   20.45   24.88  14
  -5  12   3  272.83   27.42  10
  -5  12   3  268.19   25.35  22
  -5  12   3  249.88   30.06  14
  -5  12   2 1840.21   81.73  14
  -5  12   2 1769.70   78.27  22
  -5  12   2 1935.65   79.76  20
  -5  12   2 1881.33   80.17  10
  -5  12   1 1578.70   68.12  22
  -5  12   1 1621.20   74.69  32
  -5  12   1 1712.88   73.15  33
  -5  12   1 1579.35   71.96  14
  -5  12   1 1580.76   68.96  20
  -5  12   1 1474.04   69.92  19
  -5  12   0  357.73   30.35  10
  -5  12   0  397.23   26.11  22
  -5  12   0  417.78   34.97  33
  -5  12   0  399.18   36.05  32
  -5  12   0  402.08   31.61  14
  -5  12   0  384.11   28.48  20
  -5  12   0  361.97   29.54  19
  -5  12  -1  194.84   31.55  33
  -5  12  -1  140.86   30.38  32
  -5  12  -1  158.24   24.11  14
  -5  12  -1  157.37   23.21  15
  -5  12  -1  134.45   25.82  10
  -5  12  -1  125.34   24.56  11
  -5  12  -1  112.45   22.35  19
  -5  12  -1  111.20   20.57  20
  -5  12  -2   32.07   20.01  19
  -5  12  -2   30.62   22.60  10
  -5  12  -2   49.29   21.52  11
  -5  12  -2   35.92   28.41  32
  -5  12  -2    8.55   19.99  14
  -5  12  -2   42.15   20.87  13
  -5  12  -3   70.37   24.12  17
  -5  12  -3  111.68   20.51  19
  -5  12  -3   74.31   27.59  32
  -5  12  -3  111.18   32.15  33
  -5  12  -3   77.41   19.75  14
  -5  12  -3   83.20   21.18  13
  -5  12  -3   73.75   21.39  10
  -5  12  -3   73.47   22.38  11
  -5  12  -4 4424.49  175.97  10
  -5  12  -4 4775.57  178.04   9
  -5  12  -4 4560.05  180.39  16
  -5  12  -4 4573.78  179.03  17
  -5  12  -4 4398.30  176.79  11
  -5  12  -4 4473.47  176.65  13
  -5  12  -4 4590.15  181.52  33
  -5  12  -5  798.63   43.37   9
  -5  12  -5  815.01   47.77  16
  -5  12  -5  860.27   46.47  17
  -5  12  -5  803.20   41.90  13
  -5  12  -5  862.59   42.32  11
  -5  12  -5  823.30   47.14  33
  -5  12  -6 2519.02  103.63   9
  -5  12  -6 2512.40  105.56  17
  -5  12  -6 2430.16  101.57  11
  -5  12  -6 2445.95  102.07  13
  -5  12  -6 2711.68  105.69  33
  -5  12  -7 2373.01   95.80  11
  -5  12  -7 2363.72   96.93  13
  -5  12  -8  555.63   34.48  13
  -5  12  -8  605.76   31.96  11
  -5  12  -8  646.87   39.76  17
  -5  12  -9  322.91   27.87   9
  -5  12  -9  276.98   24.90  13
  -5  12  -9  331.63   21.94  11
  -5  12  -9  287.57   29.12  17
  -5  12 -10   50.76   19.51   9
  -5  12 -10   17.79   17.82  13
  -5  12 -10   31.80   20.89  17
  -5  12 -11   71.68   15.95  13
  -5  12 -11  101.57   17.40   9
  -5  12 -12   61.94   12.84  13
  -5  12 -12  112.83   13.52   9
  -5  12 -13  151.01   10.95  13
  -5  12 -13  179.68   10.68   9
  -5  11   9   57.92   13.34  14
  -5  11   9   60.96   13.00  22
  -5  11   9   65.41   15.43  32
  -5  11   8   49.17   18.22  14
  -5  11   8   69.93   17.20  22
  -5  11   8   92.60   20.90  32
  -5  11   7  273.26   25.09  22
  -5  11   7  247.22   29.06  32
  -5  11   7  338.60   27.95  14
  -5  11   6   22.63   25.30  14
  -5  11   6   43.61   21.40  22
  -5  11   5 2520.57  109.76  22
  -5  11   5 2684.66  108.48  10
  -5  11   5 2815.66  109.77  20
  -5  11   4 1657.13   73.58  14
  -5  11   4 1505.64   69.98  22
  -5  11   4 1590.45   70.48  10
  -5  11   3  974.28   49.39  10
  -5  11   3  969.30   49.23  20
  -5  11   3 1016.14   49.56  33
  -5  11   3  914.58   48.09  22
  -5  11   3  978.90   52.24  14
  -5  11   2   54.34   25.99  33
  -5  11   2   53.04   28.28  32
  -5  11   2   30.22   19.97  22
  -5  11   2   70.37   24.68  20
  -5  11   2   29.27   24.41  10
  -5  11   2   47.42   25.10  14
  -5  11   1   74.37   29.28  32
  -5  11   1   91.11   28.53  33
  -5  11   1   61.36   24.38  14
  -5  11   1   54.11   17.98  22
  -5  11   1   96.58   22.92  20
  -5  11   0  112.13   25.17  10
  -5  11   0  131.58   22.31  19
  -5  11   0  145.61   22.27  20
  -5  11   0  150.16   28.39  32
  -5  11   0  143.83   30.27  33
  -5  11   0  105.23   23.27  14
  -5  11   0  165.42   49.06  34
  -5  11  -1  933.67   45.98  11
  -5  11  -1  978.71   45.09  13
  -5  11  -1  915.04   43.81  20
  -5  11  -1  851.22   45.23  19
  -5  11  -1  882.62   46.40  10
  -5  11  -1  984.47   50.39  32
  -5  11  -1  865.01   45.55  14
  -5  11  -1  929.90   77.30  34
  -5  11  -2  235.09   23.04  13
  -5  11  -2  282.46   26.62  16
  -5  11  -2  232.64   24.88  17
  -5  11  -2  199.67   25.03  18
  -5  11  -2  211.81   20.64  20
  -5  11  -2  221.36   23.11  19
  -5  11  -2  199.31   25.15  10
  -5  11  -2  255.26   25.11   9
  -5  11  -2  229.42   25.14  11
  -5  11  -2  235.95   29.11  32
  -5  11  -2  240.11   32.68  33
  -5  11  -2  228.52   23.08  14
  -5  11  -2  273.25   26.50  15
  -5  11  -2  275.34   55.75  34
  -5  11  -3 2451.68  100.75  11
  -5  11  -3 2525.96  100.22  13
  -5  11  -3 2483.68  103.66  16
  -5  11  -3 2416.93  102.12  17
  -5  11  -3 2308.97  100.28  19
  -5  11  -3 2471.28  103.25  18
  -5  11  -3 2406.99  100.22  10
  -5  11  -3 2518.04  100.97   9
  -5  11  -3 2640.96  104.16  32
  -5  11  -3 2636.51  138.13  34
  -5  11  -3 2508.42  105.74  33
  -5  11  -3 2372.20   99.61  14
  -5  11  -4  339.41   24.68  10
  -5  11  -4  339.46   27.75   9
  -5  11  -4  326.51   27.08   1
  -5  11  -4  285.90   55.39  34
  -5  11  -4  344.40   34.45  33
  -5  11  -4  336.23   27.23  13
  -5  11  -4  355.58   27.71  11
  -5  11  -4  348.10   32.62  16
  -5  11  -4  334.04   31.23  17
  -5  11  -5 3449.10  134.13   9
  -5  11  -5 3301.51  134.11   1
  -5  11  -5 3267.72  132.31  11
  -5  11  -5 3300.91  132.77  13
  -5  11  -5 3245.26  136.77  16
  -5  11  -5 3373.15  135.53  17
  -5  11  -5 3364.07  135.89  33
  -5  11  -6 4019.78  157.56   1
  -5  11  -6 3934.46  157.63  33
  -5  11  -6 3848.25  154.79  11
  -5  11  -6 3902.71  155.33  13
  -5  11  -6 4007.98  160.02  16
  -5  11  -7 1578.73   74.09   1
  -5  11  -7 1632.28   70.48  11
  -5  11  -7 1653.88   72.19  13
  -5  11  -7 1655.92   73.31   9
  -5  11  -7 1713.49   72.30  33
  -5  11  -7 1616.92   75.20  17
  -5  11  -8   57.48   23.64  13
  -5  11  -8   42.97   26.65   1
  -5  11  -8   51.33   26.50  17
  -5  11  -8   54.65   25.50   9
  -5  11  -8   71.82   20.81  11
  -5  11  -9  229.71   29.37  17
  -5  11  -9  230.30   22.54  11
  -5  11  -9  219.62   26.31  13
  -5  11  -9  250.80   27.35   9
  -5  11 -10  232.05   25.56  17
  -5  11 -10  169.74   23.87  13
  -5  11 -10  158.73   24.32   9
  -5  11 -10  176.12   19.22  11
  -5  11 -11 1595.32   64.64  17
  -5  11 -11 1573.76   64.54   9
  -5  11 -12   91.94   15.78   9
  -5  11 -13  326.64   17.68   9
  -5  10  11  875.86   36.44  32
  -5  10  10  210.22   17.25  14
  -5  10  10  205.43   17.51  22
  -5  10  10  230.46   19.57  32
  -5  10   9  581.27   32.91  14
  -5  10   9  538.55   31.87  22
  -5  10   9  522.75   34.07  32
  -5  10   8  530.75   37.89  32
  -5  10   8  501.40   34.27  22
  -5  10   8  577.06   36.09  14
  -5  10   7 1680.37   69.86  20
  -5  10   7 1624.15   73.79  14
  -5  10   7 1525.89   66.89  10
  -5  10   6  220.53   32.52  14
  -5  10   6  214.16   24.45  10
  -5  10   6  283.20   28.14  20
  -5  10   5 1475.52   65.71  10
  -5  10   5 1431.90   66.82  20
  -5  10   4 2598.56  114.58  32
  -5  10   4 2758.53  110.68  33
  -5  10   4 2651.86  114.23  14
  -5  10   4 2688.47  110.90  20
  -5  10   4 2792.08  111.24  10
  -5  10   3  238.84   26.76  10
  -5  10   3  222.76   25.00  22
  -5  10   3  281.52   32.28  32
  -5  10   3  263.21   29.32  14
  -5  10   3  254.78   26.57  33
  -5  10   3  161.03   43.83  34
  -5  10   2  975.86   48.69  22
  -5  10   2 1005.55   50.83  10
  -5  10   2 1089.14   54.71  32
  -5  10   2  975.44   51.70  14
  -5  10   2 1087.97   49.74  20
  -5  10   2 1054.29   78.60  34
  -5  10   2 1031.57   52.29  33
  -5  10   1 1019.36   80.23  34
  -5  10   1 1045.85   53.65  33
  -5  10   1 1002.48   47.49  22
  -5  10   1  986.70   48.70  20
  -5  10   1 1077.31   53.57  32
  -5  10   1  997.21   50.34  14
  -5  10   1 1036.71   49.53  12
  -5  10   0  771.09   39.42  11
  -5  10   0  798.12   38.68  13
  -5  10   0  768.09   41.02  12
  -5  10   0  800.48   39.40  20
  -5  10   0  725.05   40.38  10
  -5  10   0  811.12   44.06  32
  -5  10   0  714.18   40.08  14
  -5  10   0  815.64   71.86  34
  -5  10   0  738.85   44.32  33
  -5  10  -1  472.67   30.50  16
  -5  10  -1  549.45   31.00  17
  -5  10  -1  470.81   28.56  20
  -5  10  -1  458.38   29.41  19
  -5  10  -1  531.37   52.80   8
  -5  10  -1  439.08   30.60  10
  -5  10  -1  521.90   33.90  32
  -5  10  -1  524.02   30.69  14
  -5  10  -1  517.88   30.63  11
  -5  10  -1  532.43   32.80  12
  -5  10  -1  513.60   30.21  13
  -5  10  -2 1315.09   55.53  13
  -5  10  -2 1217.03   56.27  11
  -5  10  -2 1279.07   58.23  16
  -5  10  -2 1400.80   57.63  17
  -5  10  -2 1161.59   57.34  18
  -5  10  -2 1209.33   53.28  20
  -5  10  -2 1454.47   81.33   8
  -5  10  -2 1169.11   56.19  10
  -5  10  -2 1274.60   56.00   9
  -5  10  -2 1336.18   59.41  32
  -5  10  -2 1192.12   55.36  14
  -5  10  -2 1334.01   90.74  34
  -5  10  -2 1178.17   61.21  33
  -5  10  -3  724.46   38.18  11
  -5  10  -3  766.50   40.25  12
  -5  10  -3  787.50   38.38  13
  -5  10  -3  723.98   38.49   1
  -5  10  -3  751.76   60.83   8
  -5  10  -3  756.63   37.69  10
  -5  10  -3  760.14   39.12   9
  -5  10  -3  702.77   41.67  18
  -5  10  -3  747.33   40.54  32
  -5  10  -3  750.51   43.37  33
  -5  10  -3  744.02   70.18  34
  -5  10  -3  747.76   42.11  16
  -5  10  -3  740.03   40.70  17
  -5  10  -4 2623.29  113.02   1
  -5  10  -4 2666.80  111.11  10
  -5  10  -4 2855.88  113.01   9
  -5  10  -4 2937.50  114.75  32
  -5  10  -4 2753.07  115.64  16
  -5  10  -4 2924.80  114.66  17
  -5  10  -4 2796.78  112.50  11
  -5  10  -4 2853.47  112.46  13
  -5  10  -4 2787.46  113.35  12
  -5  10  -4 2847.17  146.92  34
  -5  10  -4 2765.04  116.15  33
  -5  10  -5 1617.16   66.12  12
  -5  10  -5 1476.25   65.62  13
  -5  10  -5 1495.16   65.00  11
  -5  10  -5 1557.57   97.23  34
  -5  10  -5 1437.88   68.65  33
  -5  10  -5 1404.49   66.71   1
  -5  10  -5 1503.27   69.24  16
  -5  10  -6 1618.87   69.42   9
  -5  10  -6 1627.48   68.51  13
  -5  10  -6 1597.53   67.99  11
  -5  10  -6 1494.60   70.24  33
  -5  10  -6 1538.75   96.45  34
  -5  10  -6 1495.20   70.76   1
  -5  10  -6 1497.69   70.18  17
  -5  10  -7 1432.82   64.01  33
  -5  10  -7 1409.35   67.17  17
  -5  10  -7 1475.37   65.38   9
  -5  10  -7 1382.10   63.62  11
  -5  10  -7 1517.93   67.84   1
  -5  10  -8  971.95   50.48  17
  -5  10  -8  947.08   49.69   9
  -5  10  -8  955.05   47.00  11
  -5  10  -9 1438.86   65.40  17
  -5  10  -9 1360.87   64.19   9
  -5  10  -9 1402.47   62.36  11
  -5  10  -9 1412.92   67.39   1
  -5  10 -10  355.65   29.62  17
  -5  10 -10  361.69   26.47  11
  -5  10 -10  382.41   30.43   9
  -5  10 -10  409.98   33.47   1
  -5  10 -11   76.19   19.35  17
  -5  10 -11   20.34   19.99   9
  -5  10 -11   54.56   17.20  11
  -5  10 -12 1609.52   66.78   9
  -5  10 -12 1563.19   67.73  13
  -5  10 -12 1632.63   65.17  11
  -5  10 -13 1183.47   49.44   9
  -5  10 -13 1223.23   51.05  13
  -5  10 -14  293.87   16.64  13
  -5   9  12  157.60   11.76  32
  -5   9  11   74.79   14.24  14
  -5   9  11   47.12   16.63  32
  -5   9  10   16.47   19.18  14
  -5   9   9  212.07   27.67  14
  -5   9   8  510.74   31.70  20
  -5   9   8  472.17   37.86  14
  -5   9   7   94.02   24.15  20
  -5   9   7   78.41   19.13  10
  -5   9   7   41.10   29.78  14
  -5   9   6 6336.58  243.91  20
  -5   9   6 6278.32  243.39  10
  -5   9   5 3028.77  121.33  20
  -5   9   5 2965.95  120.96  10
  -5   9   4   85.73   23.37  10
  -5   9   4  104.35   22.58  20
  -5   9   4   91.60   21.26  33
  -5   9   4  149.53   38.76  34
  -5   9   4  103.57   26.21  14
  -5   9   3 1798.80   78.15  10
  -5   9   3 1757.86  105.11  34
  -5   9   3 1885.96   79.75  33
  -5   9   3 1777.02   81.05  32
  -5   9   3 1754.43   80.16  14
  -5   9   3 1901.47   76.48  12
  -5   9   2 2347.66   97.43  12
  -5   9   2 2392.49   97.46  11
  -5   9   2 2528.56  118.54   8
  -5   9   2 2281.85   97.25  20
  -5   9   2 2424.95  100.91  32
  -5   9   2 2352.63   99.36  14
  -5   9   2 2497.99  129.20  34
  -5   9   2 2529.06  100.84  33
  -5   9   1  597.27   33.01  13
  -5   9   1  660.94   34.40  12
  -5   9   1  646.05   33.65  11
  -5   9   1  691.81   52.77   8
  -5   9   1  610.26   33.31  20
  -5   9   1  629.02   37.25  32
  -5   9   1  569.78   34.66  14
  -5   9   1  667.55   37.58  33
  -5   9   1  583.41   60.24  34
  -5   9   0  827.77   38.68  13
  -5   9   0  842.54   40.65  12
  -5   9   0  790.68   39.22  20
  -5   9   0  875.36   60.12   8
  -5   9   0  824.59   41.88  32
  -5   9   0  808.92   40.39  14
  -5   9   0  846.35   69.39  34
  -5   9   0  817.75   43.78  33
  -5   9  -1  789.53   57.77   8
  -5   9  -1  823.98   38.45   9
  -5   9  -1  684.50   35.93  20
  -5   9  -1  743.07   38.41  16
  -5   9  -1  783.56   38.60  17
  -5   9  -1  853.63   40.41  32
  -5   9  -1  801.90   37.10  13
  -5   9  -1  770.12   38.86  12
  -5   9  -2 2029.88   82.29  32
  -5   9  -2 1953.65   80.15  11
  -5   9  -2 1927.75   79.81  13
  -5   9  -2 1821.47   79.57   1
  -5   9  -2 2018.02   80.68   9
  -5   9  -2 1926.10   81.67  16
  -5   9  -2 2063.89   81.50  17
  -5   9  -2 1836.56  110.52  34
  -5   9  -2 1912.72   83.96  33
  -5   9  -3  376.66   52.49  34
  -5   9  -3  423.74   30.57  33
  -5   9  -3  397.52   27.48  32
  -5   9  -3  398.55   25.91  11
  -5   9  -3  420.09   26.60  12
  -5   9  -3  347.40   41.21   8
  -5   9  -3  398.51   24.22  25
  -5   9  -3  381.68   27.46  18
  -5   9  -3  390.53   25.60   1
  -5   9  -3  369.90   28.03  16
  -5   9  -3  371.83   26.37  17
  -5   9  -4 3825.79  153.07  11
  -5   9  -4 3971.42  153.55  12
  -5   9  -4 3675.85  154.32   1
  -5   9  -4 4098.42  173.76   8
  -5   9  -4 3936.51  153.77   9
  -5   9  -4 3765.41  151.69  25
  -5   9  -4 3938.34  155.98  16
  -5   9  -4 4124.23  154.84  32
  -5   9  -4 3911.96  184.70  34
  -5   9  -4 4149.09  156.92  33
  -5   9  -5 4980.20  192.83  17
  -5   9  -5 4959.71  191.27  12
  -5   9  -5 4944.29  193.85  33
  -5   9  -5 4992.86  221.76  34
  -5   9  -5 4929.10  191.89   9
  -5   9  -5 5293.86  212.45   8
  -5   9  -5 4820.55  191.02  11
  -5   9  -5 4801.93  192.97   1
  -5   9  -6 4782.70  184.03  16
  -5   9  -6 4577.43  182.10  17
  -5   9  -6 4786.88  179.99  12
  -5   9  -6 4494.09  208.05  34
  -5   9  -6 4575.73  182.07  33
  -5   9  -6 4633.70  181.08   9
  -5   9  -6 4445.04  180.26  11
  -5   9  -6 4635.37  182.85   1
  -5   9  -7  504.08   33.59   9
  -5   9  -7  470.66   30.98  11
  -5   9  -7  506.49   32.95  13
  -5   9  -7  490.54   33.72  17
  -5   9  -8  819.99   43.92  13
  -5   9  -8  776.98   43.21   9
  -5   9  -8  813.95   41.87  11
  -5   9  -8  864.42   47.04   1
  -5   9  -8  834.08   44.22  17
  -5   9  -9 2173.41   93.35  13
  -5   9  -9 2236.06   93.20   9
  -5   9  -9 2064.38   91.74  11
  -5   9  -9 2417.26   96.63   1
  -5   9  -9 2274.67   93.59  17
  -5   9 -10 1150.30   55.67  13
  -5   9 -10 1170.46   54.28   9
  -5   9 -10 1076.02   53.07  11
  -5   9 -10 1190.82   58.00   1
  -5   9 -10 1154.39   53.82  17
  -5   9 -11   24.87   23.85  13
  -5   9 -11   -6.34   20.25   9
  -5   9 -11   42.07   19.71  11
  -5   9 -11   61.23   25.02   1
  -5   9 -11   62.78   18.84  17
  -5   9 -12 1980.80   84.45  13
  -5   9 -12 2028.13   82.57  11
  -5   9 -12 2082.92   82.64   9
  -5   9 -13  807.68   38.17  13
  -5   9 -13  794.46   34.95   9
  -5   9 -13  785.43   35.15  11
  -5   9 -14   78.61   12.74  13
  -5   8  12   43.41   12.29  14
  -5   8  11   15.98   17.96  14
  -5   8  10  686.43   40.87  14
  -5   8   9 1487.13   69.59  14
  -5   8   9 1432.27   62.25  20
  -5   8   8 3785.57  149.28  20
  -5   8   7  390.06   43.64   3
  -5   8   7  319.76   24.58  10
  -5   8   7  341.07   28.15  20
  -5   8   6  931.13   45.02  10
  -5   8   6  961.03   46.53  20
  -5   8   5 1289.95   58.16  10
  -5   8   5 1316.06   59.53  20
  -5   8   4  314.30   25.03  20
  -5   8   4  304.69   45.24  34
  -5   8   4  343.32   25.68  33
  -5   8   4  277.55   34.45   8
  -5   8   3 1645.83   70.27  11
  -5   8   3 1673.72   70.07  12
  -5   8   3 1739.07   97.14  34
  -5   8   3 1730.51   72.89  33
  -5   8   3 1648.94   86.74   8
  -5   8   2 1294.60   59.32  20
  -5   8   2 1640.40   90.07  34
  -5   8   2 1385.14   61.89  33
  -5   8   2 1374.02   58.72  11
  -5   8   2 1346.67   60.79  14
  -5   8   2 1615.02   78.59   8
  -5   8   1   17.31   35.57  34
  -5   8   1   80.80   28.86   8
  -5   8   1   59.93   19.53  33
  -5   8   0  104.01   28.67   8
  -5   8   0   83.40   19.09  33
  -5   8  -1 1531.30   81.17   8
  -5   8  -1 1470.17   65.77  33
  -5   8  -1 1465.83   91.64  34
  -5   8  -2  119.37   40.60  34
  -5   8  -2   86.70   18.80  33
  -5   8  -3  108.71   37.79  34
  -5   8  -3   86.34   19.34  33
  -5   8  -3   63.10   29.52   8
  -5   8  -4 2707.87  115.17  16
  -5   8  -4 2894.82  114.02  17
  -5   8  -4 2871.03  112.75  13
  -5   8  -4 2969.33  142.30  34
  -5   8  -4 2904.17  115.86  33
  -5   8  -4 2773.74  112.74  11
  -5   8  -4 2851.90  112.99   9
  -5   8  -4 2930.14  131.37   8
  -5   8  -5 4634.36  176.93  13
  -5   8  -5 4591.04  176.68  12
  -5   8  -5 4417.58  178.76  33
  -5   8  -5 4537.50  203.85  34
  -5   8  -5 4601.35  178.35  17
  -5   8  -5 4595.27  177.08   9
  -5   8  -5 4722.92  194.60   8
  -5   8  -5 4437.60  176.85  11
  -5   8  -6  109.49   20.54   9
  -5   8  -6  118.18   19.61  11
  -5   8  -6  156.23   17.34  12
  -5   8  -6  151.13   19.74  13
  -5   8  -6  163.40   22.18  17
  -5   8  -6   84.84   35.31  34
  -5   8  -6  158.47   31.08   8
  -5   8  -6  122.71   18.89  33
  -5   8  -7  974.04   47.15   9
  -5   8  -7  970.99   46.66  13
  -5   8  -7  967.15   48.13  17
  -5   8  -7  971.97   50.01   1
  -5   8  -8 1082.28   51.66   9
  -5   8  -8 1068.17   52.10  13
  -5   8  -8 1108.01   52.58  17
  -5   8  -8 1110.64   55.15   1
  -5   8  -9  753.38   40.97   9
  -5   8  -9  739.71   42.26  13
  -5   8  -9  755.78   40.87  17
  -5   8  -9  825.83   44.71   1
  -5   8 -10   17.37   21.55   9
  -5   8 -10   19.01   24.21  13
  -5   8 -10   53.89   20.02  17
  -5   8 -10   21.86   25.71   1
  -5   8 -11 1030.13   46.61   9
  -5   8 -11  919.00   49.03  13
  -5   8 -11  979.40   49.74   1
  -5   8 -12 1491.06   61.97   9
  -5   8 -12 1417.75   63.20  11
  -5   8 -12 1460.16   65.15  13
  -5   8 -12 1545.94   64.96   1
  -5   8 -13   57.92   18.68  13
  -5   8 -13   82.58   16.13  11
[truncated: 362,054 more chars]
