# Supplementary material for: Cooperation of Two Metal Centers in a CO2 Electroreduction Catalyst: Flexible Electron Manipulation and Adaptive Coordination on a Dinuclear Cobalt Complex
Source: Adv Sci (Weinh). 2025 Oct 14;12(46):e08361. doi: 10.1002/advs.202508361 (PMC12697882; doi:10.1002/advs.202508361)
Supplement: Supplementary file 2 — Supporting DataFile [file ADVS-12-e08361-s001.zip › CoNO3Hphpzpy2_NO3.cif]

data_CoNO3Hphpzpy2_NO3
_audit_creation_date               2025-08-14
_audit_creation_method
;
Olex2 1.5-ac5-024
(compiled 2022.04.12 svn.rca3783a0 for Rigaku Oxford Diffraction, GUI svn.r6498)
;
_shelx_SHELXL_version_number       '2018/3'
_audit_contact_author_address      ?
_audit_contact_author_email        ?
_audit_contact_author_name         ''
_audit_contact_author_phone        ?
_publ_contact_author_id_orcid      ?
_publ_section_references
;
Dolomanov, O.V., Bourhis, L.J., Gildea, R.J, Howard, J.A.K. & Puschmann, H.
 (2009), J. Appl. Cryst. 42, 339-341.

Sheldrick, G.M. (2015). Acta Cryst. A71, 3-8.

Sheldrick, G.M. (2015). Acta Cryst. C71, 3-8.
;
_chemical_name_common              ?
_chemical_name_systematic          ?
_chemical_formula_moiety           'C28 H22 Co N7 O3, N O3'
_chemical_formula_sum              'C28 H22 Co N8 O6'
_chemical_formula_weight           625.46
_chemical_absolute_configuration   ad
_chemical_melting_point            ?
_chemical_oxdiff_formula           'C11 H10 N O'
loop_
  _atom_type_symbol
  _atom_type_description
  _atom_type_scat_dispersion_real
  _atom_type_scat_dispersion_imag
  _atom_type_scat_source
 'C' 'C' 0.0033 0.0016 'International Tables Vol C Tables 4.2.6.8 and 6.1.1.4'
 'H' 'H' 0.0000 0.0000 'International Tables Vol C Tables 4.2.6.8 and 6.1.1.4'
 'Co' 'Co' 0.3494 0.9721 'International Tables Vol C Tables 4.2.6.8 and 6.1.1.4'
 'N' 'N' 0.0061 0.0033 'International Tables Vol C Tables 4.2.6.8 and 6.1.1.4'
 'O' 'O' 0.0106 0.0060 'International Tables Vol C Tables 4.2.6.8 and 6.1.1.4'

_shelx_space_group_comment
;
The symmetry employed for this shelxl refinement is uniquely defined
by the following loop, which should always be used as a source of
symmetry information in preference to the above space-group names.
They are only intended as comments.
;
_space_group_crystal_system        'monoclinic'
_space_group_IT_number             5
_space_group_name_H-M_alt          'C 1 2 1'
_space_group_name_Hall             'C 2y'
loop_
  _space_group_symop_operation_xyz
 'x, y, z'
 '-x, y, -z'
 'x+1/2, y+1/2, z'
 '-x+1/2, y+1/2, -z'

_cell_length_a                     14.2040(4)
_cell_length_b                     12.1594(3)
_cell_length_c                     7.8736(2)
_cell_angle_alpha                  90
_cell_angle_beta                   95.333(3)
_cell_angle_gamma                  90
_cell_volume                       1353.99(7)
_cell_formula_units_Z              2
_cell_measurement_reflns_used      8454
_cell_measurement_temperature      300.9(7)
_cell_measurement_theta_max        31.0080
_cell_measurement_theta_min        2.1970
_shelx_estimated_absorpt_T_max     0.978
_shelx_estimated_absorpt_T_min     0.936
_exptl_absorpt_coefficient_mu      0.694
_exptl_absorpt_correction_T_max    1.00000
_exptl_absorpt_correction_T_min    0.93080
_exptl_absorpt_correction_type     multi-scan
_exptl_absorpt_process_details
;
CrysAlisPro 1.171.42.72a (Rigaku Oxford Diffraction, 2022)
Empirical absorption correction using spherical harmonics,
implemented in SCALE3 ABSPACK scaling algorithm.
;
_exptl_absorpt_special_details     ?
_exptl_crystal_colour              orange
_exptl_crystal_colour_primary      orange
_exptl_crystal_density_diffrn      1.534
_exptl_crystal_density_meas        ?
_exptl_crystal_density_method      ?
_exptl_crystal_description         block
_exptl_crystal_F_000               642
_exptl_crystal_size_max            0.096
_exptl_crystal_size_mid            0.041
_exptl_crystal_size_min            0.032
_exptl_transmission_factor_max     ?
_exptl_transmission_factor_min     ?
_diffrn_reflns_av_R_equivalents    0.0267
_diffrn_reflns_av_unetI/netI       0.0219
_diffrn_reflns_Laue_measured_fraction_full  1.000
_diffrn_reflns_Laue_measured_fraction_max  1.000
_diffrn_reflns_limit_h_max         17
_diffrn_reflns_limit_h_min         -18
_diffrn_reflns_limit_k_max         15
_diffrn_reflns_limit_k_min         -15
_diffrn_reflns_limit_l_max         10
_diffrn_reflns_limit_l_min         -10
_diffrn_reflns_number              14613
_diffrn_reflns_point_group_measured_fraction_full  1.000
_diffrn_reflns_point_group_measured_fraction_max  1.000
_diffrn_reflns_theta_full          25.242
_diffrn_reflns_theta_max           27.472
_diffrn_reflns_theta_min           2.209
_diffrn_ambient_environment        air
_diffrn_ambient_temperature        300.9(7)
_diffrn_detector                   'Hybrid Pixel Array Detector'
_diffrn_detector_area_resol_mean   10.0000
_diffrn_detector_type              HyPix
_diffrn_measured_fraction_theta_full  1.000
_diffrn_measured_fraction_theta_max  1.000
_diffrn_measurement_details
;
List of Runs (angles in degrees, time in seconds):

  # Type    Start    End  Width  t~exp~   \w     \q     \k     \f   Frames
--------------------------------------------------------------------------
  1  \w    -64.00  26.00   0.50   11.67    --    8.77 -45.00 -51.00  180
  2  \w    -17.00  30.00   0.50   11.67    --   -4.71 -99.00 -90.00   94
  3  \w    -79.00  10.00   0.50   11.67    --   -4.71 -38.00-180.00  178
  4  \w    -78.00  -2.00   0.50   11.67    --   -4.71 -38.00  90.00  152
  5  \w    -10.00  36.00   0.50   11.67    --    8.77 -99.00  90.00   92
  6  \w     -4.00  82.00   0.50   11.67    --    8.77  45.00  98.00  172
  7  \w    -13.00  40.00   0.50   11.67    --   10.84  82.00 -61.00  106
  8  \w     -3.00  23.00   0.50   11.67    --   -7.09 -99.00 -30.00   52
  9  \w     12.00  64.00   0.50   11.67    --   -7.09  38.00 -60.00  104
 10  \w     -1.00  26.00   0.50   11.67    --   -7.09 -99.00 150.00   54
 11  \w      0.00  27.00   0.50   11.67    --   -7.09 -99.00   0.00   54
 12  \w     20.00  45.00   0.50   11.67    --   10.84 -99.00 150.00   50
 13  \w     -6.00  32.00   0.50   11.67    --   10.84 -99.00-180.00   76
;
_diffrn_measurement_device         'four-circle diffractometer'
_diffrn_measurement_device_type    'XtaLAB Synergy R, DW system, HyPix'
_diffrn_measurement_method         '\w scans'
_diffrn_orient_matrix_type
 'CrysAlisPro convention (1999,Acta A55,543-557)'
_diffrn_orient_matrix_UB_11        -0.0258759000
_diffrn_orient_matrix_UB_12        0.0272798000
_diffrn_orient_matrix_UB_13        -0.0689996000
_diffrn_orient_matrix_UB_21        -0.0114247000
_diffrn_orient_matrix_UB_22        0.0427235000
_diffrn_orient_matrix_UB_23        0.0558634000
_diffrn_orient_matrix_UB_31        0.0414072000
_diffrn_orient_matrix_UB_32        0.0288702000
_diffrn_orient_matrix_UB_33        -0.0175100000
_diffrn_radiation_monochromator    mirror
_diffrn_radiation_probe            x-ray
_diffrn_radiation_type             'Mo K\a'
_diffrn_radiation_wavelength       0.71073
_diffrn_source                     'Rotating-anode X-ray tube'
_diffrn_source_type                'Rigaku (Mo) X-ray Source'
_reflns_Friedel_coverage           0.908
_reflns_Friedel_fraction_full      1.000
_reflns_Friedel_fraction_max       0.999
_reflns_number_gt                  2955
_reflns_number_total               3115
_reflns_special_details
;
 Reflections were merged by SHELXL according to the crystal
 class for the calculation of statistics and refinement.

 _reflns_Friedel_fraction is defined as the number of unique
 Friedel pairs measured divided by the number that would be
 possible theoretically, ignoring centric projections and
 systematic absences. Completness statistics refer to single and
 composite reflections containing twin component 1 only.
;
_reflns_threshold_expression       'I > 2\s(I)'
_computing_cell_refinement         'CrysAlisPro 1.171.42.72a (Rigaku OD, 2022)'
_computing_data_collection         'CrysAlisPro 1.171.42.72a (Rigaku OD, 2022)'
_computing_data_reduction          'CrysAlisPro 1.171.42.72a (Rigaku OD, 2022)'
_computing_molecular_graphics      'Olex2 1.5-ac5-024 (Dolomanov et al., 2009)'
_computing_publication_material    'Olex2 1.5-ac5-024 (Dolomanov et al., 2009)'
_computing_structure_refinement    'SHELXL 2018/3 (Sheldrick, 2015)'
_computing_structure_solution      'SHELXT  (Sheldrick, 2015)'
_refine_diff_density_max           0.432
_refine_diff_density_min           -0.133
_refine_diff_density_rms           0.041
_refine_ls_abs_structure_details
;
 Refined as an inversion twin.
;
_refine_ls_abs_structure_Flack     0.481(15)
_refine_ls_extinction_coef         .
_refine_ls_extinction_method       none
_refine_ls_goodness_of_fit_ref     1.052
_refine_ls_hydrogen_treatment      constr
_refine_ls_matrix_type             full
_refine_ls_number_parameters       198
_refine_ls_number_reflns           3115
_refine_ls_number_restraints       1
_refine_ls_R_factor_all            0.0309
_refine_ls_R_factor_gt             0.0276
_refine_ls_restrained_S_all        1.052
_refine_ls_shift/su_max            0.000
_refine_ls_shift/su_mean           0.000
_refine_ls_structure_factor_coef   Fsqd
_refine_ls_weighting_details
 'w=1/[\s^2^(Fo^2^)+(0.0381P)^2^+0.2475P] where P=(Fo^2^+2Fc^2^)/3'
_refine_ls_weighting_scheme        calc
_refine_ls_wR_factor_gt            0.0644
_refine_ls_wR_factor_ref           0.0654
_refine_special_details
;
 Refined as a 2-component inversion twin.
;
_olex2_refinement_description
;
1. Twinned data refinement
 Scales: 0.519(15)
 0.481(15)
2. Fixed Uiso
 At 1.2 times of:
  All C(H) groups, All N(H) groups
3.a Aromatic/amide H refined with riding coordinates:
 C1(H1), C2(H2), N3(H3), C3(H3A), C4(H4), C7(H7), C10(H10), C11(H11), C12(H12),
  C13(H13), C14(H14)
;
_atom_sites_solution_hydrogens     geom
_atom_sites_solution_primary       dual
_atom_sites_solution_secondary     ?
loop_
  _atom_site_label
  _atom_site_type_symbol
  _atom_site_fract_x
  _atom_site_fract_y
  _atom_site_fract_z
  _atom_site_U_iso_or_equiv
  _atom_site_adp_type
  _atom_site_occupancy
  _atom_site_site_symmetry_order
  _atom_site_calc_flag
  _atom_site_refinement_flags_posn
  _atom_site_refinement_flags_adp
  _atom_site_refinement_flags_occupancy
  _atom_site_disorder_assembly
  _atom_site_disorder_group
 Co1 Co 0.500000 0.55075(3) 0.500000 0.03202(14) Uani 1 2 d S T P . .
 O1 O 0.44589(15) 0.3953(2) 0.5864(3) 0.0573(6) Uani 1 1 d . . . . .
 N1 N 0.59199(15) 0.65305(19) 0.3738(3) 0.0352(5) Uani 1 1 d . . . . .
 C1 C 0.5740(2) 0.6985(3) 0.2202(4) 0.0449(7) Uani 1 1 d . . . . .
 H1 H 0.513081 0.692752 0.166506 0.054 Uiso 1 1 calc R U . . .
 O2 O 0.500000 0.2392(3) 0.500000 0.0852(13) Uani 1 2 d S T P . .
 N2 N 0.61854(12) 0.5628(3) 0.6781(2) 0.0339(5) Uani 1 1 d . . . . .
 C2 C 0.6406(2) 0.7533(3) 0.1372(4) 0.0510(7) Uani 1 1 d . . . . .
 H2 H 0.624904 0.784514 0.030461 0.061 Uiso 1 1 calc R U . . .
 N3 N 0.64744(14) 0.52428(17) 0.8336(3) 0.0340(5) Uani 1 1 d . . . . .
 H3 H 0.611738 0.488727 0.896927 0.041 Uiso 1 1 calc R U . . .
 C3 C 0.7315(2) 0.7611(3) 0.2154(4) 0.0467(7) Uani 1 1 d . . . . .
 H3A H 0.778184 0.797216 0.161588 0.056 Uiso 1 1 calc R U . . .
 N4 N 0.500000 0.3389(3) 0.500000 0.0515(9) Uani 1 2 d S T P . .
 C4 C 0.7522(2) 0.7146(2) 0.3744(4) 0.0395(6) Uani 1 1 d . . . . .
 H4 H 0.813203 0.717814 0.428301 0.047 Uiso 1 1 calc R U . . .
 C5 C 0.68070(17) 0.6630(2) 0.4524(3) 0.0319(5) Uani 1 1 d . . . . .
 C6 C 0.69395(16) 0.6134(2) 0.6221(3) 0.0313(5) Uani 1 1 d . . . . .
 C7 C 0.77111(17) 0.6065(2) 0.7453(3) 0.0354(6) Uani 1 1 d . . . . .
 H7 H 0.831278 0.635368 0.738487 0.042 Uiso 1 1 calc R U . . .
 C8 C 0.73955(13) 0.5479(3) 0.8795(3) 0.0322(4) Uani 1 1 d . . . . .
 C9 C 0.78722(17) 0.5127(2) 1.0447(3) 0.0340(5) Uani 1 1 d . . . . .
 C10 C 0.88220(18) 0.5372(4) 1.0858(4) 0.0521(8) Uani 1 1 d . . . . .
 H10 H 0.915634 0.576313 1.009611 0.062 Uiso 1 1 calc R U . . .
 C11 C 0.9267(2) 0.5032(4) 1.2404(5) 0.0712(11) Uani 1 1 d . . . . .
 H11 H 0.990298 0.519767 1.267389 0.085 Uiso 1 1 calc R U . . .
 C12 C 0.8789(2) 0.4457(4) 1.3544(4) 0.0636(9) Uani 1 1 d . . . . .
 H12 H 0.909791 0.422667 1.457515 0.076 Uiso 1 1 calc R U . . .
 C13 C 0.7849(2) 0.4223(3) 1.3154(4) 0.0530(8) Uani 1 1 d . . . . .
 H13 H 0.751709 0.384348 1.393261 0.064 Uiso 1 1 calc R U . . .
 C14 C 0.73925(19) 0.4549(3) 1.1611(3) 0.0435(6) Uani 1 1 d . . . . .
 H14 H 0.675723 0.437804 1.135119 0.052 Uiso 1 1 calc R U . . .
 O3 O 0.500000 0.4435(2) 1.000000 0.0452(6) Uani 1 2 d S T P . .
 O4 O 0.5692(2) 0.2917(2) 0.9561(6) 0.1049(13) Uani 1 1 d . . . . .
 N5 N 0.500000 0.3393(3) 1.000000 0.0569(10) Uani 1 2 d S T P . .

loop_
  _atom_site_aniso_label
  _atom_site_aniso_U_11
  _atom_site_aniso_U_22
  _atom_site_aniso_U_33
  _atom_site_aniso_U_23
  _atom_site_aniso_U_13
  _atom_site_aniso_U_12
 Co1 0.0220(2) 0.0401(2) 0.0336(2) 0.000 0.00069(15) 0.000
 O1 0.0436(12) 0.0588(13) 0.0711(15) 0.0086(12) 0.0134(11) -0.0002(11)
 N1 0.0307(11) 0.0422(12) 0.0322(11) 0.0034(9) -0.0002(9) -0.0021(9)
 C1 0.0408(15) 0.0536(17) 0.0384(15) 0.0079(13) -0.0052(12) -0.0046(13)
 O2 0.081(3) 0.0383(19) 0.131(4) 0.000 -0.021(3) 0.000
 N2 0.0249(8) 0.0445(14) 0.0319(9) 0.0055(11) 0.0009(7) -0.0037(11)
 C2 0.0596(19) 0.0539(17) 0.0383(16) 0.0138(14) -0.0011(13) -0.0098(15)
 N3 0.0272(9) 0.0450(15) 0.0296(10) 0.0060(8) 0.0015(7) -0.0020(8)
 C3 0.0524(17) 0.0444(16) 0.0449(16) 0.0055(13) 0.0126(13) -0.0114(13)
 N4 0.0347(18) 0.046(2) 0.071(3) 0.000 -0.0108(17) 0.000
 C4 0.0344(14) 0.0416(14) 0.0423(15) -0.0005(12) 0.0024(11) -0.0083(11)
 C5 0.0312(12) 0.0335(12) 0.0309(13) -0.0010(10) 0.0020(10) -0.0004(9)
 C6 0.0249(11) 0.0369(13) 0.0323(13) 0.0002(10) 0.0038(9) -0.0021(9)
 C7 0.0234(12) 0.0453(14) 0.0371(14) 0.0023(11) 0.0004(10) -0.0051(10)
 C8 0.0259(9) 0.0352(10) 0.0347(11) 0.0000(15) -0.0017(8) -0.0017(14)
 C9 0.0310(12) 0.0362(13) 0.0336(13) -0.0010(9) -0.0028(10) 0.0019(9)
 C10 0.0336(12) 0.072(2) 0.0488(15) 0.0132(18) -0.0058(10) -0.0083(16)
 C11 0.0382(16) 0.102(3) 0.068(2) 0.019(2) -0.0222(15) -0.0125(17)
 C12 0.0557(19) 0.083(2) 0.0484(18) 0.0159(19) -0.0169(15) 0.0019(19)
 C13 0.0554(18) 0.058(2) 0.0446(16) 0.0159(14) 0.0005(13) -0.0002(14)
 C14 0.0379(13) 0.0486(15) 0.0425(15) 0.0064(13) -0.0038(11) -0.0033(12)
 O3 0.0382(13) 0.0438(15) 0.0561(17) 0.000 0.0181(12) 0.000
 O4 0.0635(17) 0.0625(17) 0.195(4) -0.022(2) 0.048(2) 0.0153(14)
 N5 0.0396(19) 0.046(2) 0.088(3) 0.000 0.0191(19) 0.000

_geom_special_details
;
 All esds (except the esd in the dihedral angle between two l.s. planes)
 are estimated using the full covariance matrix.  The cell esds are taken
 into account individually in the estimation of esds in distances, angles
 and torsion angles; correlations between esds in cell parameters are only
 used when they are defined by crystal symmetry.  An approximate (isotropic)
 treatment of cell esds is used for estimating esds involving l.s. planes.
;
loop_
  _geom_bond_atom_site_label_1
  _geom_bond_atom_site_label_2
  _geom_bond_distance
  _geom_bond_site_symmetry_2
  _geom_bond_publ_flag
 Co1 O1 2.173(2) 2_656 ?
 Co1 O1 2.173(2) . ?
 Co1 N1 2.117(2) 2_656 ?
 Co1 N1 2.117(2) . ?
 Co1 N2 2.0937(18) 2_656 ?
 Co1 N2 2.0937(18) . ?
 O1 N4 1.273(3) . ?
 N1 C1 1.332(4) . ?
 N1 C5 1.357(3) . ?
 C1 H1 0.9300 . ?
 C1 C2 1.372(4) . ?
 O2 N4 1.212(5) . ?
 N2 N3 1.340(3) . ?
 N2 C6 1.344(3) . ?
 C2 H2 0.9300 . ?
 C2 C3 1.381(4) . ?
 N3 H3 0.8600 . ?
 N3 C8 1.355(3) . ?
 C3 H3A 0.9300 . ?
 C3 C4 1.380(4) . ?
 C4 H4 0.9300 . ?
 C4 C5 1.385(4) . ?
 C5 C6 1.462(4) . ?
 C6 C7 1.397(3) . ?
 C7 H7 0.9300 . ?
 C7 C8 1.383(4) . ?
 C8 C9 1.473(3) . ?
 C9 C10 1.390(4) . ?
 C9 C14 1.383(4) . ?
 C10 H10 0.9300 . ?
 C10 C11 1.381(4) . ?
 C11 H11 0.9300 . ?
 C11 C12 1.368(5) . ?
 C12 H12 0.9300 . ?
 C12 C13 1.372(5) . ?
 C13 H13 0.9300 . ?
 C13 C14 1.381(4) . ?
 C14 H14 0.9300 . ?
 O3 N5 1.267(5) . ?
 O4 N5 1.218(3) . ?

loop_
  _geom_angle_atom_site_label_1
  _geom_angle_atom_site_label_2
  _geom_angle_atom_site_label_3
  _geom_angle
  _geom_angle_site_symmetry_1
  _geom_angle_site_symmetry_3
  _geom_angle_publ_flag
 O1 Co1 O1 59.17(13) . 2_656 ?
 N1 Co1 O1 96.45(10) 2_656 . ?
 N1 Co1 O1 96.45(10) . 2_656 ?
 N1 Co1 O1 155.43(8) 2_656 2_656 ?
 N1 Co1 O1 155.44(8) . . ?
 N1 Co1 N1 108.04(13) . 2_656 ?
 N2 Co1 O1 89.13(10) . 2_656 ?
 N2 Co1 O1 97.88(10) 2_656 2_656 ?
 N2 Co1 O1 97.88(10) . . ?
 N2 Co1 O1 89.13(10) 2_656 . ?
 N2 Co1 N1 97.91(9) . 2_656 ?
 N2 Co1 N1 97.91(9) 2_656 . ?
 N2 Co1 N1 77.29(9) 2_656 2_656 ?
 N2 Co1 N1 77.29(9) . . ?
 N2 Co1 N2 171.96(17) 2_656 . ?
 N4 O1 Co1 92.99(18) . . ?
 C1 N1 Co1 126.50(18) . . ?
 C1 N1 C5 117.9(2) . . ?
 C5 N1 Co1 115.20(17) . . ?
 N1 C1 H1 118.3 . . ?
 N1 C1 C2 123.5(3) . . ?
 C2 C1 H1 118.3 . . ?
 N3 N2 Co1 138.30(17) . . ?
 N3 N2 C6 105.88(19) . . ?
 C6 N2 Co1 115.37(16) . . ?
 C1 C2 H2 120.7 . . ?
 C1 C2 C3 118.6(3) . . ?
 C3 C2 H2 120.7 . . ?
 N2 N3 H3 124.0 . . ?
 N2 N3 C8 112.1(2) . . ?
 C8 N3 H3 124.0 . . ?
 C2 C3 H3A 120.4 . . ?
 C4 C3 C2 119.2(3) . . ?
 C4 C3 H3A 120.4 . . ?
 O1 N4 O1 114.9(3) 2_656 . ?
 O2 N4 O1 122.57(17) . . ?
 O2 N4 O1 122.57(17) . 2_656 ?
 C3 C4 H4 120.5 . . ?
 C3 C4 C5 119.0(3) . . ?
 C5 C4 H4 120.5 . . ?
 N1 C5 C4 121.7(2) . . ?
 N1 C5 C6 114.5(2) . . ?
 C4 C5 C6 123.7(2) . . ?
 N2 C6 C5 116.7(2) . . ?
 N2 C6 C7 110.1(2) . . ?
 C7 C6 C5 133.2(2) . . ?
 C6 C7 H7 127.1 . . ?
 C8 C7 C6 105.8(2) . . ?
 C8 C7 H7 127.1 . . ?
 N3 C8 C7 106.2(2) . . ?
 N3 C8 C9 121.8(2) . . ?
 C7 C8 C9 132.0(2) . . ?
 C10 C9 C8 120.0(2) . . ?
 C14 C9 C8 121.2(2) . . ?
 C14 C9 C10 118.8(2) . . ?
 C9 C10 H10 120.1 . . ?
 C11 C10 C9 119.7(3) . . ?
 C11 C10 H10 120.1 . . ?
 C10 C11 H11 119.5 . . ?
 C12 C11 C10 121.1(3) . . ?
 C12 C11 H11 119.5 . . ?
 C11 C12 H12 120.3 . . ?
 C11 C12 C13 119.5(3) . . ?
 C13 C12 H12 120.3 . . ?
 C12 C13 H13 119.8 . . ?
 C12 C13 C14 120.3(3) . . ?
 C14 C13 H13 119.8 . . ?
 C9 C14 H14 119.7 . . ?
 C13 C14 C9 120.6(3) . . ?
 C13 C14 H14 119.7 . . ?
 O4 N5 O3 118.4(2) 2_657 . ?
 O4 N5 O3 118.4(2) . . ?
 O4 N5 O4 123.2(4) 2_657 . ?

_shelx_res_file
;
TITL 250814_cophpzpy2no3_recmeohetoh_auto_a.res in C2
    250814_cophpzpy2no3_recmeohetoh_auto.res
    created by SHELXL-2018/3 at 16:56:25 on 14-Aug-2025
REM Old TITL 250814_CoPhpzpy2No3_recMeOHEtOH_auto in C7
REM SHELXT solution in C2: R1 0.101, Rweak 0.068, Alpha 0.004
REM <I/s> 0.000 for 0 systematic absences, Orientation as input
REM Flack x = 0.494 ( 0.002 ) from 1230 Parsons' quotients
REM Formula found by SHELXT: C30 N6 O6 Br
CELL 0.71073 14.204026 12.159448 7.873598 90 95.3327 90
ZERR 2 0.000357 0.000346 0.000243 0 0.0025 0
LATT -7
SYMM -X,+Y,-Z
SFAC C H Co N O
UNIT 56 44 2 16 12

L.S. 4
PLAN  5
SIZE 0.032 0.041 0.096
TEMP 27.8(7)
BOND $H
fmap 2
acta
TWIN -1 0 0 0 -1 0 0 0 -1 2
OMIT 3 -15 2
REM <olex2.extras>
REM <HklSrc "%.\\250814_CoPhpzpy2No3_recMeOHEtOH_auto.hkl">
REM </olex2.extras>

WGHT    0.038100    0.247500
BASF   0.48109
FVAR       0.67857
CO1   3    0.500000    0.550750    0.500000    10.50000    0.02204    0.04009 =
         0.03358    0.00000    0.00069    0.00000
O1    5    0.445887    0.395318    0.586437    11.00000    0.04364    0.05879 =
         0.07109    0.00862    0.01338   -0.00019
N1    4    0.591995    0.653054    0.373821    11.00000    0.03069    0.04224 =
         0.03218    0.00337   -0.00021   -0.00213
C1    1    0.574016    0.698492    0.220233    11.00000    0.04082    0.05364 =
         0.03843    0.00788   -0.00517   -0.00464
AFIX  43
H1    2    0.513081    0.692752    0.166506    11.00000   -1.20000
AFIX   0
O2    5    0.500000    0.239226    0.500000    10.50000    0.08065    0.03826 =
         0.13084    0.00000   -0.02127    0.00000
N2    4    0.618541    0.562827    0.678069    11.00000    0.02491    0.04452 =
         0.03188    0.00555    0.00088   -0.00367
C2    1    0.640615    0.753285    0.137159    11.00000    0.05963    0.05392 =
         0.03827    0.01379   -0.00107   -0.00978
AFIX  43
H2    2    0.624904    0.784514    0.030461    11.00000   -1.20000
AFIX   0
N3    4    0.647441    0.524278    0.833609    11.00000    0.02717    0.04503 =
         0.02960    0.00599    0.00145   -0.00203
AFIX  43
H3    2    0.611738    0.488727    0.896927    11.00000   -1.20000
AFIX   0
C3    1    0.731480    0.761070    0.215386    11.00000    0.05241    0.04445 =
         0.04488    0.00552    0.01261   -0.01142
AFIX  43
H3A   2    0.778184    0.797216    0.161588    11.00000   -1.20000
AFIX   0
N4    4    0.500000    0.338942    0.500000    10.50000    0.03470    0.04605 =
         0.07091    0.00000   -0.01084    0.00000
C4    1    0.752169    0.714563    0.374388    11.00000    0.03439    0.04157 =
         0.04226   -0.00047    0.00243   -0.00827
AFIX  43
H4    2    0.813203    0.717814    0.428301    11.00000   -1.20000
AFIX   0
C5    1    0.680699    0.662996    0.452433    11.00000    0.03121    0.03348 =
         0.03091   -0.00099    0.00198   -0.00037
C6    1    0.693950    0.613372    0.622142    11.00000    0.02487    0.03688 =
         0.03227    0.00022    0.00376   -0.00209
C7    1    0.771114    0.606499    0.745296    11.00000    0.02335    0.04532 =
         0.03706    0.00231    0.00041   -0.00508
AFIX  43
H7    2    0.831278    0.635368    0.738487    11.00000   -1.20000
AFIX   0
C8    1    0.739551    0.547884    0.879462    11.00000    0.02593    0.03519 =
         0.03474    0.00001   -0.00173   -0.00167
C9    1    0.787224    0.512694    1.044717    11.00000    0.03104    0.03615 =
         0.03363   -0.00104   -0.00277    0.00191
C10   1    0.882203    0.537206    1.085849    11.00000    0.03361    0.07198 =
         0.04881    0.01323   -0.00581   -0.00829
AFIX  43
H10   2    0.915634    0.576313    1.009611    11.00000   -1.20000
AFIX   0
C11   1    0.926738    0.503248    1.240409    11.00000    0.03819    0.10186 =
         0.06846    0.01893   -0.02223   -0.01252
AFIX  43
H11   2    0.990298    0.519767    1.267389    11.00000   -1.20000
AFIX   0
C12   1    0.878861    0.445734    1.354370    11.00000    0.05569    0.08251 =
         0.04839    0.01594   -0.01693    0.00191
AFIX  43
H12   2    0.909791    0.422667    1.457515    11.00000   -1.20000
AFIX   0
C13   1    0.784873    0.422330    1.315380    11.00000    0.05544    0.05820 =
         0.04456    0.01588    0.00053   -0.00020
AFIX  43
H13   2    0.751709    0.384348    1.393261    11.00000   -1.20000
AFIX   0
C14   1    0.739253    0.454888    1.161062    11.00000    0.03790    0.04856 =
         0.04251    0.00642   -0.00378   -0.00329
AFIX  43
H14   2    0.675723    0.437804    1.135119    11.00000   -1.20000
AFIX   0

O3    5    0.500000    0.443533    1.000000    10.50000    0.03822    0.04376 =
         0.05611    0.00000    0.01805    0.00000
O4    5    0.569163    0.291725    0.956105    11.00000    0.06349    0.06249 =
         0.19548   -0.02203    0.04839    0.01535
N5    4    0.500000    0.339322    1.000000    10.50000    0.03960    0.04552 =
         0.08805    0.00000    0.01914    0.00000
HKLF 4


REM  250814_cophpzpy2no3_recmeohetoh_auto_a.res in C2
REM wR2 = 0.0654, GooF = S = 1.052, Restrained GooF = 1.052 for all data
REM R1 = 0.0276 for 2955 Fo > 4sig(Fo) and 0.0309 for all 3115 data
REM 198 parameters refined using 1 restraints

END

WGHT      0.0381      0.2475

REM Highest difference peak  0.432,  deepest hole -0.133,  1-sigma level  0.041
Q1    1   1.0000  0.6213  1.0000  10.50000  0.05    0.43
Q2    1   0.7636  0.5537  0.7993  11.00000  0.05    0.22
Q3    1   1.0000  0.4772  1.0000  10.50000  0.05    0.21
Q4    1   0.8339  0.5441  1.0774  11.00000  0.05    0.20
Q5    1   0.7060  0.5559  0.8751  11.00000  0.05    0.18
;
_shelx_res_checksum                53614
_shelx_hkl_file
;
   0 -14   0 41.8989 7.28947  11
   0 -14   0 28.9354 9.12736   6
   0 -14   1 31.9733 9.93100   6
   0 -14  -1 22.7382 9.35851   6
   0 -14   1 30.1324 6.94336  11
   0 -14  -1 16.0590 6.59898  11
   0 -14   2-5.27392 8.87090   6
   0 -14  -2-1.70808 9.70199   6
   0 -14  -3 113.568 13.8318   6
   0 -14   3 95.8463 11.5174   6
   0 -14   3 90.2178 9.44415   8
   0 -14   4 13.8005 7.53148   8
   0 -12   0 58.9873 6.98711  11
   0 -12   0 55.7527 8.95832   6
   0 -12   1 199.528 10.6765  11
   0 -12  -1 192.570 10.1736  11
   0 -12   1 209.651 8.48565   3
   0 -12   1 203.771 12.7550   6
   0 -12  -1 211.618 13.6961   6
   0 -12   2 72.6574 5.72990   3
   0 -12   2 54.6902 8.41809   6
   0 -12   3 29.7756 5.29065   3
   0 -12   3 26.5201 7.81546   6
   0 -12  -3 39.9387 10.0687   6
   0 -12   3 37.4568 6.72896   8
   0 -12   4 2.15164 5.06054   3
   0 -12  -4 3.66049 6.57569   9
   0 -12  -4 14.3515 9.60934   6
   0 -12   4 1.98126 7.41058   6
   0 -12   4 4.45791 6.02343   8
   0 -12   5 61.5171 7.39457   3
   0 -12  -5 39.3532 11.5855   6
   0 -12   5 62.5913 8.19007   8
   0 -12  -5 55.1575 8.63518   9
   0 -12  -6 3.31697 7.80276   9
   0 -12  -6-8.79995 10.4483   6
   0 -10   0 466.096 17.5793   6
   0 -10   0 489.256 15.3885  11
   0 -10   1 113.807 7.60352  11
   0 -10   1 122.047 9.36024   6
   0 -10  -1 137.806 10.1496   6
   0 -10   1 117.975 6.09838   3
   0 -10   1 132.612 9.74689   1
   0 -10   2 243.524 8.71392   3
   0 -10   2 230.590 11.8860   1
   0 -10   2 248.268 11.8014   6
   0 -10  -2 242.379 13.2836   6
   0 -10   3 262.021 12.9782   1
   0 -10   3 272.773 11.7434   8
   0 -10  -3 288.966 12.0985   9
   0 -10   3 267.058 13.2305   6
   0 -10  -3 286.817 15.0908   6
   0 -10   3 307.845 10.7086   3
   0 -10  -3 269.030 8.02309   7
   0 -10   4 22.7198 5.84314   8
   0 -10   4 10.7011 6.95294   6
   0 -10  -4 12.3936 8.99817   6
   0 -10  -4 11.6751 5.97751   9
   0 -10   4 10.6573 4.80090   3
   0 -10  -4 7.23510 3.87013   7
   0 -10  -5 143.933 10.5459   9
   0 -10   5 162.128 9.45458   3
   0 -10  -5 149.894 8.13865   7
   0 -10   5 167.031 10.0843   8
   0 -10  -5 188.055 14.4673   6
   0 -10  -5 155.035 11.5468   4
   0 -10  -6 226.108 16.2964   6
   0 -10  -6 181.022 12.5283   9
   0 -10  -6 185.826 13.0425   4
   0 -10  -6 201.029 9.78739   2
   0 -10  -7 8.48276 8.16059   9
   0 -10  -7 8.54089 7.77597   1
   0  -8   0 906.745 24.4906   6
   0  -8   0 907.777 20.6918   3
   0  -8   0 870.934 22.1429  11
   0  -8  -1 66.0927 7.01561   6
   0  -8   1 67.1350 5.62795  11
   0  -8   1 56.7202 6.26528   1
   0  -8   1 66.1684 4.36762   3
   0  -8   1 69.7371 6.49508   6
   0  -8  -2 364.085 12.0735   9
   0  -8   2 329.433 13.1257   6
   0  -8  -2 349.523 14.5156   6
   0  -8  -2 334.887 8.62404   7
   0  -8   2 360.487 10.8167   3
   0  -8   2 365.735 13.5379   1
   0  -8   3 105.547 7.60683   6
   0  -8  -3 88.5907 8.77455   6
   0  -8  -3 96.0532 7.86551   4
   0  -8  -3 94.4772 5.02420   7
   0  -8   3 99.8862 8.21165   1
   0  -8   3 90.1133 6.04480   3
   0  -8  -3 104.872 7.38015   9
   0  -8   3 98.9480 7.05423   8
   0  -8   4 46.1318 5.75560   3
   0  -8   4 35.2357 5.73371   8
   0  -8  -4 45.6797 6.76799   4
   0  -8  -4 38.2680 6.35055   9
   0  -8  -4 38.6153 8.08433   6
   0  -8  -4 42.6053 4.74153   7
   0  -8  -5 257.120 14.8426   6
   0  -8  -5 255.636 13.3865   4
   0  -8   5 292.810 11.9531   3
   0  -8  -5 285.462 11.0103   7
   0  -8  -5 267.204 13.1160   9
   0  -8  -6 196.274 11.8598   9
   0  -8   6 162.989 5.24382  12
   0  -8   6 212.775 11.0061   3
   0  -8  -6 192.689 10.0953   7
   0  -8  -6 210.889 8.72181   2
   0  -8  -7 29.0023 7.96631   9
   0  -8  -7 18.0407 7.61123   1
   0  -8  -8 11.7821 7.66525   4
   0  -8  -8 3.77577 8.14742   9
   0  -8  -8 2.13892 8.11607   1
   0  -6   0 1021.29 22.5015   3
   0  -6   0 1074.16 25.4075   6
   0  -6  -1 1002.27 24.7994   6
   0  -6   1 946.987 23.6230   6
   0  -6   1 963.689 22.6443  11
   0  -6  -1 938.878 22.0966   9
   0  -6   1 985.585 21.3201   3
   0  -6   1 997.018 24.0876   1
   0  -6  -1 938.196 19.1315   7
   0  -6  -2 448.854 14.2051   4
   0  -6   2 464.733 14.4025   1
   0  -6  -2 465.660 13.4214   9
   0  -6   2 447.417 13.9290   6
   0  -6  -2 449.367 15.1800   6
   0  -6  -2 449.915 11.1579   7
   0  -6   2 441.558 12.4178   3
   0  -6   3 787.286 19.5529   3
   0  -6   3 822.798 21.4123   1
   0  -6   3 810.592 20.0693   8
   0  -6  -3 805.028 18.5990   7
   0  -6   3 720.581 15.5311  10
   0  -6  -3 781.661 22.6449   6
   0  -6  -3 804.553 21.5786   4
   0  -6  -3 816.517 20.8314   9
   0  -6   4 86.2324 6.58343   3
   0  -6  -4 86.9395 6.92178   9
   0  -6  -4 103.184 9.07870   6
   0  -6  -4 79.3519 5.64933   7
   0  -6  -4 80.0019 7.08432   4
   0  -6   4 71.0953 7.26208   1
   0  -6  -5 472.962 15.0143   7
   0  -6  -5 446.889 16.4076   9
   0  -6   5 461.938 15.5509   3
   0  -6  -5 479.293 13.1876   2
   0  -6  -6 63.3768 8.04780   1
   0  -6  -6 61.0399 7.11892   7
   0  -6   6 79.1995 7.77178   3
   0  -6  -6 74.6319 5.23944   2
   0  -6  -6 93.8523 8.87153   9
   0  -6  -7 67.4862 8.85921   4
   0  -6  -7 49.6149 7.88259   1
   0  -6  -7 52.7211 4.76493   2
   0  -6  -7 58.7148 8.78222   9
   0  -6  -8 22.7633 8.25476   4
   0  -6  -8 25.4135 8.18601   1
   0  -6  -8 26.8398 8.81153   9
   0  -6   9 5.03389 6.17925   2
   0  -6  -9 4.46909 8.69179   1
   0  -6  -9 15.2578 9.00872   4
   0  -6  -9 1.62255 9.05056   9
   0  -4   0 2004.24 40.2988   3
   0  -4   0 2043.33 42.2010   6
   0  -4   1 3559.12 71.1553   1
   0  -4  -1 3614.19 70.9333   4
   0  -4  -1 3473.77 68.2741   7
   0  -4   1 3424.07 70.2430  11
   0  -4  -1 3541.41 71.6560   6
   0  -4   1 3647.27 70.8329   6
   0  -4   1 3496.03 69.4235   3
   0  -4  -1 3505.81 70.0048   9
   0  -4  -2 843.414 18.9312   7
   0  -4   2 834.305 17.2862  12
   0  -4   2 838.505 19.8593   8
   0  -4  -2 861.773 20.4274   9
   0  -4  -2 913.381 21.9775   6
   0  -4  -2 866.825 20.8761   4
   0  -4   2 877.037 19.7791   3
   0  -4   2 842.019 20.7502   1
   0  -4   3 1620.97 36.6602   1
   0  -4  -3 1669.46 37.1217   4
   0  -4   3 1614.34 35.6184   8
   0  -4  -3 1673.75 35.3779   7
   0  -4   3 1638.25 36.0388   3
   0  -4  -3 1628.98 36.6025   9
   0  -4  -3 1616.60 38.2008   6
   0  -4  -4 631.696 17.0403   7
   0  -4  -4 600.957 17.9366   9
   0  -4   4 653.984 17.7899   3
   0  -4  -4 630.870 15.0475   2
   0  -4   4 596.595 17.8554   1
   0  -4  -5 987.452 26.7036   4
   0  -4  -5 999.105 22.7228   2
   0  -4   5 1077.04 26.7996   3
   0  -4  -5 1037.89 27.4113   9
   0  -4  -5 1023.26 25.8943   7
   0  -4  -5 1048.56 26.8886   1
   0  -4  -6 195.724 7.04327   2
   0  -4   6 200.886 10.2847   3
   0  -4  -6 202.692 10.8344   4
   0  -4  -6 181.963 10.3623   1
   0  -4  -6 192.676 10.9458   9
   0  -4  -6 182.879 10.0270   7
   0  -4  -7 73.0130 8.38172   9
   0  -4  -7 77.7730 8.59785   1
   0  -4  -7 76.5739 8.20285   4
   0  -4   7 76.4872 8.20277   3
   0  -4  -8 49.5930 8.38205   4
   0  -4  -8 52.0793 8.88043   1
   0  -4   8 46.0241 6.21474   2
   0  -4  -8 58.1804 8.98990   9
   0  -4  -9 49.6509 9.35731   4
   0  -4  -9 43.7965 9.44959   1
   0  -4  -9 44.7975 9.85528   9
   0  -4   9 35.7313 6.21079   2
   0  -2   0 5839.70 110.985   6
   0  -2   0 5677.48 110.073   3
   0  -2   1 1476.98 31.5319   1
   0  -2   1 1538.52 30.9614   3
   0  -2  -1 1561.81 31.9412   6
   0  -2  -1 1540.44 31.1777   9
   0  -2  -1 1517.19 31.4843   4
   0  -2   2 214.681 7.34534   1
   0  -2  -2 204.823 7.21255   4
   0  -2  -2 201.313 7.92920   6
   0  -2  -2 199.450 6.97881   9
   0  -2  -3 246.459 8.54888   7
   0  -2  -3 246.411 8.72402   1
   0  -2   3 250.426 8.92155   1
   0  -2  -3 241.726 6.71555   2
   0  -2  -3 247.805 9.00346   9
   0  -2  -4 18.5562 4.28431   4
   0  -2  -4 18.9725 4.50017   9
   0  -2  -4 18.8909 4.50604   7
   0  -2  -4 28.6881 4.71364   1
   0  -2   4 20.2273 4.63281   1
   0  -2  -4 27.1988 2.75069   2
   0  -2  -5 707.337 20.5164   9
   0  -2  -5 721.816 19.9161   4
   0  -2  -5 728.237 19.9947   7
   0  -2  -5 693.412 20.1565   1
   0  -2  -6 266.034 12.1823   1
   0  -2  -6 257.135 12.0664   9
   0  -2   6 267.941 9.62024   2
   0  -2  -6 290.836 11.8950   4
   0  -2  -6 294.092 12.1534   7
   0  -2  -7 168.991 10.8156   1
   0  -2  -7 167.485 10.3345   7
   0  -2   7 152.787 7.42925   2
   0  -2  -7 173.051 10.3379   4
   0  -2  -8 110.568 9.36079   4
   0  -2  -8 111.849 10.4006   1
   0  -2   8 104.469 6.69930   2
   0  -2  -9 68.4724 9.09951   4
   0  -2   9 62.9370 5.89260   2
   0  -2  -9 60.3009 9.58099   1
   0  -2 -10-4.55129 7.98390   4
   0  -2 -10 4.91807 8.81489   9
   0   0   1 838.017 17.3838   1
   0   0  -1 848.394 17.4353   1
   0   0   1 838.839 17.1704   4
   0   0   2 803.855 16.9958   2
   0   0   2 827.947 18.3187   1
   0   0  -2 830.175 18.3876   1
   0   0   2 822.193 17.9174   4
   0   0   3 269.635 7.14019   2
   0   0   3 264.336 8.87158   1
   0   0   3 263.802 8.25991   4
   0   0  -3 260.786 8.23499   4
   0   0  -3 256.582 8.89306   1
   0   0   4 27.9105 4.12788   4
   0   0  -4 31.1027 4.68451   1
   0   0   4 26.0380 4.60707   1
   0   0  -4 27.9431 4.03048   4
   0   0  -4 30.4605 4.69254   7
   0   0   4 28.8811 2.87586   2
   0   0   5 9.38055 4.02987   4
   0   0  -5 7.93587 3.77068   4
   0   0   5 10.1529 2.68300   2
   0   0  -5 15.6672 4.81575   7
   0   0  -5 6.25512 4.43345   1
   0   0  -6 500.876 15.8550   4
   0   0  -6 489.595 16.8263   1
   0   0   6 494.297 13.0048   2
   0   0  -6 510.182 16.7948   7
   0   0  -7 212.567 10.4575   4
   0   0   7 197.067 7.46546   2
   0   0  -7 204.751 11.6119   1
   0   0  -7 188.405 11.3716   9
   0   0  -7 193.329 11.1702   7
   0   0  -8 242.279 13.4268   1
   0   0  -8 206.179 12.8092   9
   0   0   8 221.027 8.02036   2
   0   0  -8 220.874 11.6157   4
   0   0  -9 33.5816 8.93978   1
   0   0  -9 33.2009 8.71728   9
   0   0  -9 31.3325 7.47815   4
   0   0 -10-5.48881 8.43265   9
   0   0 -10-1.17335 7.35998   4
   0   2   0 5854.79 113.214   6
   0   2   1 1532.70 32.1585   6
   0   2   1 1543.65 31.8408   4
   0   2  -1 1555.53 31.6079  11
   0   2  -1 1551.01 31.9871   1
   0   2  -2 211.201 7.37049   1
   0   2   2 216.533 8.08982   6
   0   2  -2 207.313 6.82024   8
   0   2   2 201.018 6.38220   5
   0   2   2 206.058 7.25539   4
   0   2  -3 258.105 9.16782   1
   0   2  -3 254.742 8.49138   8
   0   2   3 244.314 9.81837   6
   0   2   3 231.874 8.76218   4
   0   2  -3 242.451 7.47125   4
   0   2   3 246.163 7.15005   5
   0   2  -4 20.3960 1.58872   5
   0   2   4 27.1131 2.70247   5
   0   2  -4 21.8603 3.49346   4
   0   2   4 24.2498 4.55234   4
   0   2  -4 25.6227 4.79914   1
   0   2   4 21.6697 5.68938   6
   0   2  -4 20.9177 4.54546   8
   0   2   5 703.251 15.7658   5
   0   2  -5 715.569 18.5200   4
   0   2   5 710.816 19.7292   4
   0   2  -5 725.630 20.6569   1
   0   2   6 253.651 11.0442   4
   0   2  -6 280.401 10.7370   4
   0   2  -6 261.512 12.1438   1
   0   2  -6 258.518 11.3195   8
   0   2  -6 292.092 12.2506   7
   0   2   7 159.128 9.71873   4
   0   2  -7 174.294 10.1271   8
   0   2  -7 172.468 11.1054   1
   0   2  -7 173.269 9.13005   4
   0   2  -8 107.904 9.62970   9
   0   2  -8 100.441 10.0493   1
   0   2   8 113.135 9.34936   4
   0   2  -8 98.8414 7.98434   4
   0   2  -9 76.1584 8.49399   4
   0   2  -9 67.2000 10.1083   1
   0   2  -9 81.4062 9.88919   9
   0   2 -10 0.52418 6.60648   4
   0   2 -10-6.75187 8.65901   9
   0   4   0 1982.13 40.6459   3
   0   4   0 2093.41 42.3252   6
   0   4   0 2055.56 40.8313   9
   0   4   1 3580.75 71.3393   6
   0   4   1 3522.60 70.1277   9
   0   4  -1 3528.30 70.4205  11
   0   4  -1 3527.16 68.3162  12
   0   4  -1 3551.51 69.8388   3
   0   4  -1 3523.38 68.6010   7
   0   4   1 3509.92 69.5159   3
   0   4   2 863.772 21.4058   6
   0   4  -2 838.763 20.4137  11
   0   4   2 851.598 20.8400   5
   0   4   2 887.766 21.1752   4
   0   4  -2 870.720 21.3592   1
   0   4   2 858.986 20.3762   9
   0   4  -2 874.396 19.3184   7
   0   4   3 1652.64 35.7255   5
   0   4   3 1602.34 37.3297   6
   0   4  -3 1627.06 35.2380   7
   0   4  -3 1649.98 37.1153   1
   0   4   3 1604.74 36.4758   4
   0   4  -4 608.746 15.1309   5
   0   4   4 647.479 16.4725   5
   0   4  -4 642.360 18.5154   1
   0   4  -4 599.809 16.9858   7
   0   4  -4 622.561 16.9128   8
   0   4   4 625.243 18.1225   4
   0   4  -5 1022.71 24.2540   4
   0   4   5 1026.66 24.1624   5
   0   4  -5 1016.57 22.3779   5
   0   4  -5 1072.03 27.9776   1
   0   4   5 1038.93 26.9680   4
   0   4  -5 1033.26 25.8247   8
   0   4  -5 1045.88 26.1727   7
   0   4   6 185.831 7.44025   5
   0   4  -6 176.822 4.99252   5
   0   4  -6 196.434 9.84903   8
   0   4  -6 225.638 10.8698   7
   0   4  -6 191.647 8.53631   4
   0   4   6 186.518 10.3902   4
   0   4  -6 188.585 11.1311   1
   0   4  -7 73.7997 9.00016   1
   0   4  -7 86.0471 8.12172   8
   0   4  -7 81.4497 6.67149   4
   0   4   7 88.8776 8.45335   4
   0   4  -8 61.3539 9.37460   1
   0   4  -8 40.7410 6.23538   4
   0   4  -9 30.7694 7.93424   9
   0   4  -9 55.0275 7.55197   4
   0   4  -9 44.1671 9.61111   1
   0   6   0 1025.82 22.8275   9
   0   6   0 1047.83 22.6866   3
   0   6   0 1054.56 24.9066   6
   0   6   0 1025.20 24.1425   4
   0   6   1 986.463 23.7640   6
   0   6   1 973.836 22.1674   9
   0   6  -1 959.177 20.3746  10
   0   6   1 1008.61 23.6082   4
   0   6  -1 951.360 19.5469   7
   0   6  -1 954.203 21.6907   3
   0   6   1 984.700 20.2239  13
   0   6   1 973.932 21.4064   3
   0   6   2 439.172 12.7401   9
   0   6   2 453.944 14.3690   6
   0   6  -2 415.179 12.2024   3
   0   6   2 423.483 14.0998   5
   0   6  -2 438.853 13.0282  11
   0   6   2 451.107 12.0582   3
   0   6  -2 432.768 10.9566   7
   0   6  -3 794.618 20.8657  11
   0   6   3 824.656 21.8414   5
   0   6   3 785.889 22.2101   6
   0   6  -3 845.763 22.6605   1
   0   6  -3 786.288 19.2240   7
   0   6  -4 84.3009 5.92351   5
   0   6   4 81.8543 6.70087   5
   0   6  -4 88.4709 5.89730   7
   0   6  -4 62.9947 7.01177   1
   0   6  -4 105.009 7.39889  11
   0   6   4 90.7109 7.58204   4
   0   6   5 455.873 14.9252   5
   0   6  -5 441.805 13.3397   5
   0   6   5 463.699 16.3504   4
   0   6  -5 471.199 14.9893   7
   0   6  -5 484.063 16.2979  11
   0   6  -5 464.141 17.3527   1
   0   6   6 84.4544 8.65350   4
   0   6  -6 81.1649 8.77042   1
   0   6  -6 74.9826 5.10116   5
   0   6  -6 79.3891 5.86409   4
   0   6   6 74.8381 6.48245   5
   0   6  -6 68.8403 7.40800   7
   0   6  -6 77.5638 8.48343  11
   0   6   7 54.5571 5.73278   5
   0   6  -7 48.6591 5.78440   4
   0   6  -7 58.5668 8.82324   1
   0   6  -7 51.1400 3.72963   5
   0   6  -8 20.5363 5.34528   4
   0   6  -8 36.2952 9.26507   1
   0   6  -9 7.32427 7.55041   9
   0   6  -9 8.03058 5.70599   4
   0   6  -9 4.80128 8.49700   1
   0   8   0 909.843 21.0294   3
   0   8   0 920.008 21.1447   9
   0   8   0 899.368 23.6799   6
   0   8   0 880.963 22.9465   4
   0   8   1 66.6410 6.36436   6
   0   8  -1 56.8258 4.18799   9
   0   8  -1 66.7373 5.41142   4
   0   8   1 75.2038 5.05289   9
   0   8  -1 63.3533 3.73587  10
   0   8  -1 73.0785 4.70314   3
   0   8   1 64.6656 4.26419   3
   0   8   1 68.3877 6.91361   5
   0   8   1 60.8871 5.85199   4
   0   8   2 360.752 11.5985   9
   0   8   2 361.822 13.1857   6
   0   8  -2 334.229 11.0379   3
   0   8   2 338.582 13.8768   5
   0   8  -2 356.123 13.5143   5
   0   8   2 332.141 9.42375  13
   0   8  -2 339.905 8.82164   7
   0   8   2 356.709 10.6254   3
   0   8   2 354.119 13.1070   4
   0   8   3 89.0037 8.20325   6
   0   8   3 97.4728 6.04896   3
   0   8  -3 130.135 6.90646  11
   0   8  -3 99.8176 5.26371   7
   0   8   3 92.1677 7.81965   5
   0   8  -3 91.2641 7.51082   5
   0   8  -4 39.6812 6.03521  11
   0   8  -4 36.1553 4.76703   7
   0   8  -4 31.2135 6.99805   1
   0   8   4 30.4075 6.14870   5
   0   8  -4 39.8483 6.01324   5
   0   8  -5 313.570 14.9022   1
   0   8  -5 279.725 12.5988  11
   0   8   5 273.535 13.4726   4
   0   8  -5 292.287 11.3164   7
   0   8  -5 269.851 11.3268   5
   0   8   5 281.050 12.8164   5
   0   8  -6 193.867 10.3826   7
   0   8  -6 179.563 8.33312   4
   0   8  -6 185.982 9.03806   5
   0   8   6 201.933 10.8420   5
   0   8  -6 195.815 12.7087   1
   0   8  -7 21.1170 5.07714   4
   0   8  -7 22.3966 8.36949   1
   0   8  -7 15.0818 4.65367   5
   0   8   7 21.2725 6.32087   5
   0   8  -8 10.8834 5.14378   4
   0   8  -8 18.9764 9.59361   1
   0  10   0 537.216 17.2399   6
   0  10   0 481.294 13.6933   3
   0  10   0 494.578 16.1853   4
   0  10   0 517.260 14.1632  10
   0  10   0 477.692 13.7233   9
   0  10   1 129.030 6.86201   9
   0  10   1 123.094 8.57283   4
   0  10  -1 135.778 7.94041   4
   0  10  -1 124.266 6.08183   9
   0  10   1 110.388 9.41824   5
   0  10  -1 132.337 9.62559   5
   0  10  -1 119.877 6.46606   3
   0  10   1 119.811 6.12957   3
   0  10  -1 114.391 5.32463  12
   0  10   1 135.510 9.00765   6
   0  10   2 228.882 8.65849   3
   0  10   2 243.102 12.0025   6
   0  10   2 262.066 13.1990   5
   0  10  -2 238.189 12.6528   5
   0  10  -2 232.415 8.29038   9
   0  10  -2 234.269 9.38177   3
   0  10  -2 256.809 10.1293   4
   0  10   2 243.820 11.7250   4
   0  10   2 242.481 9.96566   9
   0  10   2 223.748 6.75421  13
   0  10   3 274.748 10.1245   3
   0  10  -3 266.564 8.19382   7
   0  10   3 283.602 13.9705   5
   0  10  -3 303.009 13.7892   5
   0  10  -3 276.269 10.5972   4
   0  10   3 272.973 13.2226   4
   0  10   3 273.391 9.09713  13
   0  10  -4 7.22989 3.95122   7
   0  10   4 20.0546 4.86678   3
   0  10   4 9.53623 6.31153   5
   0  10  -4 13.5864 6.35821   5
   0  10   5 164.480 9.26518   3
   0  10  -5 149.120 8.36544   7
   0  10   5 150.928 11.1481   5
   0  10  -5 157.817 10.2712   5
   0  10  -6 201.369 14.1893   1
   0  10  -6 181.662 10.6094   5
   0  10   6 195.000 12.0626   5
   0  10  -6 199.527 10.3527   7
   0  10  -7 7.78558 4.78357   4
   0  10  -7 14.2410 5.88654   5
   0  10   7 16.8228 7.31149   5
   0  10  -7 22.7047 9.76496   1
   0  12   0 42.8236 5.30359  10
   0  12   0 53.9879 7.26188   4
   0  12   0 51.7756 5.21803   3
   0  12   0 50.7207 5.37755   9
   0  12  -1 193.677 8.01878   9
   0  12   1 197.491 9.61911  10
   0  12   1 194.227 8.88417   9
   0  12  -1 230.060 13.7162   5
   0  12   1 209.334 13.1021   5
   0  12  -1 183.840 7.12563  12
   0  12  -1 200.769 8.68912   3
   0  12   1 192.170 8.35111   3
   0  12   1 233.845 11.6812   4
   0  12  -1 197.957 10.4342   4
   0  12   2 65.6786 8.53023   4
   0  12  -2 75.4716 9.87098   5
   0  12   2 82.1812 9.87931   5
   0  12   2 72.5522 5.59913   3
   0  12  -2 59.1845 5.11788   9
   0  12  -2 73.9945 7.42977   4
   0  12   3 31.3917 5.05254   3
   0  12  -3 28.3447 5.72563   4
   0  12  -3 37.6997 8.35204   5
   0  12   3 22.8898 8.06634   5
   0  12  -3 22.7574 4.42557   9
   0  12   3 27.4233 3.31929  13
   0  12   4 6.15381 4.77089   3
   0  12  -4 1.38352 3.39403   7
   0  12  -4 1.67919 4.96046   4
   0  12   4-4.30835 7.52431   5
   0  12  -4 16.0562 7.80976   5
   0  12   4 4.90128 4.06067  13
   0  12  -5 53.8165 9.02660   5
   0  12   5 70.6416 10.0622   5
   0  12   5 58.3576 6.89410   3
   0  12  -5 50.6518 6.05146   4
   0  12   5 43.3505 5.83063  13
   0  12   6 4.20610 8.00375   5
   0  12  -6 14.1150 7.26395   5
   0  12   6 9.32125 6.06684   3
   0  14   0 28.6148 5.37039   3
   0  14   0 31.6203 5.49903  10
   0  14   0 33.5628 5.15707   9
   0  14   0 33.4418 5.30117  12
   0  14   1 17.2026 4.90651   3
   0  14  -1 19.2490 5.00540   3
   0  14  -1 15.3114 9.28366   5
   0  14   1 26.3559 9.03213   5
   0  14   1 21.9880 6.11198  10
   0  14  -1 20.8299 3.68212  12
   0  14  -1 20.8271 4.51156   9
   0  14  -1 21.4865 6.93123   4
   0  14  -2 1.32958 6.27647   4
   0  14   2 0.83154 8.99885   5
   0  14  -2-3.17995 8.24641   5
   0  14   2 0.29482 4.41226   3
   0  14   2 5.38659 6.34542  10
   0  14   3 82.8617 11.8548   5
   0  14  -3 85.8336 11.5212   5
   0  14  -3 79.5867 7.79487   4
   0  14   3 88.7530 6.79757   3
   0  14   4 16.6051 5.27718   3
   0  14   4 22.6049 9.61562   5
   0  14  -4 15.1591 8.80246   5
  -1 -15   3 66.1253 9.99868   8
   1 -15  -3 145.325 8.07502  11
   1 -15  -2 45.9754 7.72232  11
  -1 -15   1 33.2523 10.7574   6
   1 -15  -1 44.7643 11.4279   6
   1 -15  -1 62.9091 8.10841  11
  -1 -15   1 48.2872 8.30229  11
  -1 -15   0 15.1780 9.81764   6
  -1 -15   0 17.9519 7.47342  11
   1 -15   0 17.0543 6.96875  11
  -1 -15  -1 8.87900 7.34048  11
  -1 -15  -1-0.87372 9.80394   6
  -1 -15  -2 13.2522 7.53323  11
   1 -15   3 3.24004 6.99163   8
   1 -13  -5 36.8918 12.2482   6
  -1 -13   5 22.2771 9.54589   6
  -1 -13   5 31.0422 8.13041   8
   1 -13  -4 23.5224 10.8972   6
  -1 -13   4 19.9206 8.80666   6
  -1 -13   4 15.6268 6.97754   8
  -1 -13   3 122.131 11.2818   6
   1 -13  -3 118.307 13.3795   6
  -1 -13   3 112.085 9.89683   8
  -1 -13   2 34.4056 8.69922   6
   1 -13  -2 38.1336 10.4640   6
   1 -13  -1 156.764 12.9972   6
  -1 -13   1 160.863 12.5255   6
  -1 -13   1 165.063 10.6441  11
   1 -13  -1 144.531 9.19095  11
  -1 -13   0 71.2176 10.3509   6
   1 -13   0 68.2407 7.45021  11
  -1 -13   0 54.1406 7.67368  11
  -1 -13  -1 64.9536 10.7823   6
   1 -13   1 96.2507 6.94425   3
  -1 -13  -1 71.7538 7.92273  11
  -1 -13  -2 59.2476 10.4809   6
   1 -13   2 54.8695 6.08959   3
  -1 -13  -3 11.7642 9.72635   6
   1 -13   3 7.07398 5.18174   3
   1 -13   3 6.24095 6.33796   8
   1 -13   4 53.2498 7.76744   8
  -1 -13  -4 75.5818 12.2487   6
   1 -13   5 16.3677 7.33786   8
  -1 -13  -5 29.3451 8.12339   9
  -1 -13  -5 24.2115 12.1284   6
   1 -11  -7 41.6134 9.62797   9
   1 -11  -6 62.1359 12.3503   6
   1 -11  -6 70.1249 9.98937   9
  -1 -11   6 56.8764 9.73446   6
  -1 -11   5 90.2083 8.80878   8
  -1 -11   5 91.9522 7.86036   3
   1 -11  -5 82.6189 9.46189   9
   1 -11  -5 99.2897 12.5424   6
  -1 -11   5 85.5342 10.1079   6
   1 -11  -4 208.383 11.6179   9
   1 -11  -4 191.262 14.3139   6
   1 -11  -4 197.283 7.72939   7
  -1 -11   4 226.239 11.8297   8
  -1 -11   4 228.510 13.0451   6
  -1 -11   4 215.721 9.70779   3
  -1 -11   3 10.7002 3.07423  13
   1 -11  -3 17.4068 8.69013   6
  -1 -11   3 8.10736 6.29056   6
  -1 -11   3 19.0542 6.02157   8
  -1 -11   3 10.9554 4.23036   3
  -1 -11   2 36.5316 6.64003  11
  -1 -11   2 35.6990 4.44223   3
  -1 -11   2 35.6349 7.53262   1
   1 -11  -2 34.9644 8.49896   6
  -1 -11   2 24.9992 7.11130   6
   1 -11  -1 69.1671 6.21124  11
  -1 -11   1 63.0229 6.96279  11
  -1 -11   1 66.8233 8.40649   6
   1 -11  -1 49.1507 8.76286   6
  -1 -11   1 62.7576 4.72836   3
  -1 -11   1 57.9241 8.13647   1
  -1 -11   0 143.673 10.6050   1
  -1 -11   0 132.514 10.7507   6
  -1 -11   0 128.363 8.50435  11
   1 -11   0 116.573 7.65111  11
  -1 -11  -1 90.3682 9.49443   6
   1 -11   1 89.5385 6.09079   3
   1 -11   1 78.1028 6.78179  11
  -1 -11  -2 104.293 11.1668   6
   1 -11   2 116.333 7.03166   3
   1 -11   3 21.6904 5.00914   3
   1 -11   3 19.0545 5.63912   8
  -1 -11  -3 19.1693 5.54836   9
  -1 -11  -3 19.6127 2.74736   7
  -1 -11  -3 30.3062 8.84750   6
  -1 -11  -4 148.325 9.61384   9
   1 -11   4 143.637 9.21872   8
  -1 -11  -4 114.207 6.17933   7
   1 -11   4 147.243 8.69532   3
  -1 -11  -4 155.500 13.5777   6
  -1 -11  -5 39.7341 7.88461   9
  -1 -11  -5 37.9433 8.92416   4
  -1 -11  -5 49.8290 10.7505   6
   1 -11   5 30.2425 6.57621   3
  -1 -11  -6 27.8982 8.29381   9
  -1 -11  -6 14.4291 8.61018   4
  -1 -11  -6 38.7931 12.0197   6
  -1 -11  -7 7.80224 8.49699   9
   1  -9  -8 30.2760 9.56709   9
   1  -9  -8 19.6122 8.79012   4
   1  -9  -7 21.6932 8.49647   9
   1  -9  -7 18.2886 8.26546   1
   1  -9  -6 154.257 8.60138   2
   1  -9  -6 150.471 9.31262   7
   1  -9  -6 159.334 11.4232   9
  -1  -9   6 159.494 9.85290   3
   1  -9  -5 126.773 12.4832   6
   1  -9  -5 113.780 7.41953   7
  -1  -9   5 111.263 8.74847   8
   1  -9  -5 114.263 9.67310   4
   1  -9  -5 114.889 9.63123   9
  -1  -9   5 125.219 8.43180   3
  -1  -9   4 91.4624 8.96400   1
  -1  -9   4 103.333 8.57195   6
   1  -9  -4 100.404 8.37325   9
   1  -9  -4 104.959 6.14545   7
  -1  -9   4 107.295 8.13591   8
  -1  -9   4 95.3850 6.74991   3
   1  -9  -4 107.269 10.4721   6
   1  -9  -3 170.889 6.44198   7
   1  -9  -3 170.045 12.0640   6
  -1  -9   3 171.219 10.3611   6
  -1  -9   3 179.254 7.87644   3
  -1  -9   3 180.251 10.6449   1
   1  -9  -3 176.579 9.63502   9
  -1  -9   3 169.588 9.49975   8
  -1  -9   2 163.959 9.64599   1
  -1  -9   2 176.210 9.69183   6
   1  -9  -2 165.516 10.5476   6
  -1  -9   2 168.096 6.77435   3
  -1  -9   2 170.154 9.11142  11
  -1  -9   2 144.955 5.46942  13
  -1  -9   1 48.7632 6.86587   1
  -1  -9   1 47.9512 5.57676  11
  -1  -9   1 46.0057 3.78768   3
   1  -9  -1 51.3569 7.61240   6
  -1  -9   1 43.3535 6.22547   6
  -1  -9   0 425.355 16.2093   6
  -1  -9   0 456.512 14.5748  11
   1  -9   0 456.757 13.8250  11
   1  -9   0 476.632 13.2613   3
  -1  -9  -1 434.340 16.2484   6
   1  -9   1 404.752 12.1694   3
   1  -9   1 398.213 13.0917  11
  -1  -9  -2 342.610 15.0748   6
   1  -9   2 351.431 11.2680   3
  -1  -9  -2 328.895 8.14965   7
  -1  -9  -2 346.756 11.8670   9
  -1  -9  -3 66.3900 6.46134   9
   1  -9   3 82.7742 6.70375   8
  -1  -9  -3 64.3221 7.43219   4
   1  -9   3 63.0952 5.90435   3
  -1  -9  -3 72.1635 4.49837   7
  -1  -9  -3 82.5280 9.52728   6
  -1  -9  -4 693.239 24.3786   6
  -1  -9  -4 687.279 22.3838   4
  -1  -9  -4 685.382 20.8395   9
   1  -9   4 692.324 19.7239   3
   1  -9   4 675.312 19.7110   8
  -1  -9  -4 675.162 17.7153   7
  -1  -9  -5 86.4621 11.1308   6
  -1  -9  -5 93.2278 9.34263   4
  -1  -9  -5 90.9148 6.84230   7
   1  -9   5 87.4862 7.78898   3
  -1  -9  -5 103.384 8.99297   9
  -1  -9  -6 116.164 8.45719   7
  -1  -9  -6 115.547 7.17358   2
  -1  -9  -6 137.833 11.2249   4
  -1  -9  -6 128.875 10.4297   9
  -1  -9  -7 20.9382 8.44098   1
  -1  -9  -7 16.4173 8.03223   9
  -1  -9  -8 71.0420 10.9610   9
   1  -7  -9 8.99200 8.13609   4
   1  -7  -9 9.07941 9.07232   9
  -1  -7   9 7.38639 7.25209   2
   1  -7  -8 3.44967 8.09540   1
   1  -7  -8 20.1464 8.08605   4
   1  -7  -8 5.21449 7.67648   9
   1  -7  -7 132.132 10.7399   4
   1  -7  -7 117.406 10.7070   9
   1  -7  -7 126.276 7.10799   2
   1  -7  -7 111.518 10.2440   1
   1  -7  -6 113.169 9.57497   9
   1  -7  -6 126.744 7.16985   2
  -1  -7   6 114.592 8.81480   3
   1  -7  -6 118.614 8.35609   7
   1  -7  -6 124.687 9.58742   1
  -1  -7   5 351.008 12.9972   3
  -1  -7   5 329.221 9.44794  12
   1  -7  -5 308.988 15.6423   6
   1  -7  -5 348.683 14.4668   9
   1  -7  -5 341.961 11.5543   2
   1  -7  -5 353.442 12.5333   7
  -1  -7   5 359.261 14.2594   1
  -1  -7   4 366.524 12.2865   3
  -1  -7   4 347.271 13.8050   1
  -1  -7   4 341.414 8.98336  12
   1  -7  -4 365.321 15.8919   6
  -1  -7   4 336.642 8.98498  10
   1  -7  -4 396.137 14.2387   9
   1  -7  -4 372.894 11.6741   7
  -1  -7   4 401.192 13.6392   8
   1  -7  -4 360.676 14.2177   4
   1  -7  -3 216.568 10.1228   4
  -1  -7   3 194.991 9.05299   8
   1  -7  -3 189.068 9.46681   9
   1  -7  -3 182.940 10.9604   6
   1  -7  -3 205.489 7.52340   7
  -1  -7   3 215.374 8.27109   3
  -1  -7   3 206.833 10.0471   1
  -1  -7   2 128.084 7.20906  11
   1  -7  -2 140.148 7.35818   9
   1  -7  -2 134.723 8.86998   6
  -1  -7   2 136.005 7.69806   6
  -1  -7   2 140.300 6.00075   3
  -1  -7   2 136.550 8.23967   1
   1  -7  -2 133.210 4.91526   7
   1  -7  -1 1465.06 35.4886   6
  -1  -7   1 1555.60 34.8412   6
  -1  -7   1 1520.65 33.9712  11
  -1  -7   1 1443.81 30.2310  13
  -1  -7   1 1485.89 31.1276   3
  -1  -7   1 1548.43 35.0194   1
  -1  -7   0 724.330 20.0332   6
   1  -7   0 712.145 17.2580   3
  -1  -7   0 720.981 16.1955   3
   1  -7   0 700.566 17.6144  11
  -1  -7  -1 1046.33 23.4983   9
  -1  -7  -1 1063.54 25.2758   4
   1  -7   1 1028.05 23.3673   3
   1  -7   1 1070.45 24.2450  11
  -1  -7  -1 993.044 20.2561   7
  -1  -7  -1 1076.53 26.8866   6
  -1  -7  -2 950.941 23.1332   9
  -1  -7  -2 997.492 24.8106   4
  -1  -7  -2 946.924 25.9750   6
   1  -7   2 948.234 22.7525   3
  -1  -7  -2 933.037 20.6208   7
   1  -7   3 414.136 13.0087   8
  -1  -7  -3 448.927 12.0110   7
  -1  -7  -3 388.249 14.5013   4
  -1  -7  -3 425.438 13.9417   9
  -1  -7  -3 417.347 16.1986   6
   1  -7   3 416.086 13.2417   3
  -1  -7  -4 330.393 11.2600   7
  -1  -7  -4 331.695 13.8036   4
  -1  -7  -4 329.729 12.9933   9
  -1  -7  -4 330.761 15.0848   6
   1  -7   4 350.354 12.4644   3
   1  -7   5 332.645 12.6068   3
  -1  -7  -5 331.687 11.8255   7
  -1  -7  -5 306.851 15.1737   6
  -1  -7  -5 337.717 14.0902   4
  -1  -7  -5 313.283 13.3030   9
   1  -7   6 10.7448 6.13548   3
  -1  -7  -6 15.0254 5.48082   7
  -1  -7  -6 13.2042 6.51317   1
  -1  -7  -6 21.6545 4.00474   2
  -1  -7  -6 17.6367 6.68166   9
  -1  -7  -7 23.4603 8.12508   4
  -1  -7  -7 22.1779 7.33017   1
  -1  -7  -7 9.77455 7.10413   9
  -1  -7  -8 22.1410 8.68920   4
  -1  -7  -8 10.3423 7.87502   1
  -1  -7  -8 12.5570 8.36454   9
  -1  -7  -9-9.88520 9.43109   9
  -1  -5   9 47.9661 7.42514   2
   1  -5  -9 42.7902 9.06773   4
   1  -5  -9 54.0566 9.74561   1
   1  -5  -9 49.4151 9.99417   9
  -1  -5   8 22.2702 6.16504   2
   1  -5  -8 25.4158 8.09966   1
   1  -5  -8 38.3812 9.15931   9
   1  -5  -8 40.4936 7.96169   4
   1  -5  -7 217.545 12.5520   1
   1  -5  -7 244.650 12.7061   4
  -1  -5   7 241.917 12.4425   3
   1  -5  -7 202.566 12.6310   9
   1  -5  -7 215.765 8.52051   2
  -1  -5   6 843.729 23.6929   3
  -1  -5   6 839.258 24.0605   1
   1  -5  -6 842.926 25.0238   9
   1  -5  -6 744.482 23.8058   1
   1  -5  -6 838.748 23.2498   7
   1  -5  -6 842.259 24.4622   4
   1  -5  -6 804.074 20.0030   2
   1  -5  -5 81.6873 7.56479   9
   1  -5  -5 87.9210 5.50617   2
   1  -5  -5 86.0716 6.67621   7
  -1  -5   5 85.7242 7.04984   3
  -1  -5   5 102.667 7.84441   1
  -1  -5   4 335.947 11.6248   3
   1  -5  -4 351.449 12.8308   9
   1  -5  -4 334.003 10.3029   2
   1  -5  -4 333.848 14.0567   6
   1  -5  -4 331.534 11.1547   7
  -1  -5   4 306.117 12.3002   1
  -1  -5   3 918.533 19.7839  12
   1  -5  -3 944.085 23.8074   4
   1  -5  -3 924.895 24.8432   6
  -1  -5   3 901.393 21.9534   3
  -1  -5   3 883.079 23.3371   1
   1  -5  -3 905.493 23.1747   9
   1  -5  -3 910.415 21.3735   7
  -1  -5   3 889.264 22.6187   8
   1  -5  -2 417.663 10.6265   7
  -1  -5   2 430.773 13.1030   1
  -1  -5   2 403.122 9.82408  10
   1  -5  -2 404.973 12.2784   9
  -1  -5   2 405.660 11.0600   3
   1  -5  -2 419.893 12.8588   4
   1  -5  -2 426.805 13.8889   6
   1  -5  -1 2644.18 54.9686   9
  -1  -5   1 2630.84 55.4129  11
  -1  -5   1 2718.64 53.3533   3
  -1  -5   1 2718.89 56.0891   1
   1  -5  -1 2575.76 56.3894   6
  -1  -5   1 2765.32 55.7939   6
  -1  -5   0 522.863 11.9263   3
   1  -5   0 538.263 13.1272   3
  -1  -5   0 550.782 14.8021   6
   1  -5   0 553.342 12.9571  11
   1  -5   1 201.852 7.10802  11
  -1  -5  -1 208.805 6.97374   9
  -1  -5  -1 233.275 9.10326   6
   1  -5   1 201.574 7.02739   3
  -1  -5  -1 218.467 8.02218   4
  -1  -5  -2 99.3165 6.39020   4
  -1  -5  -2 101.819 7.00877   6
  -1  -5  -2 97.2681 5.46306   9
   1  -5   2 104.279 5.61474   3
   1  -5   2 107.788 5.33554   8
  -1  -5  -3 380.868 12.6420   4
  -1  -5  -3 332.089 13.2297   6
  -1  -5  -3 340.235 11.6167   9
   1  -5   3 345.128 11.3521   3
   1  -5   3 343.712 10.6440   8
  -1  -5  -4 168.277 9.04085   4
  -1  -5  -4 168.368 10.2666   6
   1  -5   4 172.141 8.56925   3
  -1  -5  -4 180.600 7.99277   7
  -1  -5  -4 163.493 8.61493   9
  -1  -5  -5 970.660 21.5976   2
  -1  -5  -5 941.463 26.0411   1
   1  -5   5 973.124 25.8913   3
  -1  -5  -5 961.355 26.4046   9
  -1  -5  -5 994.411 25.0220   7
  -1  -5  -6 103.989 4.81096   2
  -1  -5  -6 121.054 9.37080   4
  -1  -5  -6 107.870 8.29907   7
  -1  -5  -6 96.9662 8.76006   9
   1  -5   6 109.475 8.48987   3
  -1  -5  -6 94.5394 8.57719   1
  -1  -5  -7 20.8696 7.26932   9
  -1  -5  -7 26.8255 7.54450   1
  -1  -5  -7 18.2584 6.64059   4
  -1  -5  -8 28.0502 8.31774   9
  -1  -5  -8 42.9274 8.89299   1
  -1  -5  -8 33.9198 8.39707   4
  -1  -5  -9 8.67690 8.51413   9
  -1  -5  -9 12.0862 8.38872   4
   1  -5   9 20.2287 6.18450   2
  -1  -5  -9 11.6479 8.17296   1
   1  -3 -10 21.1533 8.28310   4
   1  -3  -9 84.9422 9.81861   4
  -1  -3   9 100.421 7.67808   2
   1  -3  -9 91.4798 10.8137   1
   1  -3  -8 27.7651 7.03572   4
   1  -3  -8 33.1465 8.28984   1
  -1  -3   8 27.2108 5.45261   2
  -1  -3   7 151.402 8.13200   2
   1  -3  -7 147.593 10.4671   9
   1  -3  -7 138.626 10.4408   1
  -1  -3   7 135.997 9.91323   1
   1  -3  -7 135.065 9.54208   4
   1  -3  -7 150.427 10.1360   7
   1  -3  -6 841.726 24.9154   9
  -1  -3   6 886.766 24.2970   1
   1  -3  -6 854.543 24.6123   1
   1  -3  -6 867.054 24.2071   4
  -1  -3   6 834.596 22.1275   2
   1  -3  -6 869.837 23.8466   7
   1  -3  -5 116.409 5.53319   2
   1  -3  -5 107.961 7.22310   4
   1  -3  -5 113.924 7.57663   1
   1  -3  -5 135.891 7.85248   7
  -1  -3   5 121.579 7.88619   1
   1  -3  -5 118.037 7.78352   9
   1  -3  -4 778.933 21.1883   4
   1  -3  -4 832.921 21.5058   1
   1  -3  -4 829.360 19.1084   2
   1  -3  -4 857.746 22.1144   9
   1  -3  -4 839.565 21.0188   7
  -1  -3   4 819.620 21.5277   1
   1  -3  -3 1054.34 23.2052   2
   1  -3  -3 1017.70 26.4031   6
   1  -3  -3 1070.34 24.3372   7
  -1  -3   3 1048.33 25.1454   1
   1  -3  -3 1111.23 25.4887   9
  -1  -3   2 1303.43 28.2140   1
   1  -3  -2 1256.81 28.0076   9
   1  -3  -2 1248.18 26.8865   7
   1  -3  -2 1255.91 28.9531   6
   1  -3  -2 1258.38 28.0335   4
   1  -3  -1 18487.6 361.425   6
  -1  -3   1 18850.4 361.110   1
  -1  -3   1 18863.1 359.426  10
  -1  -3   1 18785.1 359.447   7
   1  -3  -1 18796.5 359.357   7
  -1  -3   1 18798.4 359.565   3
   1  -3  -1 18878.8 360.785   9
  -1  -3   0 2838.74 55.5417  13
  -1  -3   0 2855.65 56.3491   4
  -1  -3   0 2902.31 57.0821   6
  -1  -3   0 2844.13 55.0151   3
   1  -3   0 2838.35 56.2664   3
  -1  -3   0 2837.33 55.2766   9
  -1  -3  -1 1896.59 39.1781   4
  -1  -3  -1 1871.36 38.3769   9
  -1  -3  -1 1938.96 39.7675   6
   1  -3   1 1878.68 38.6481   3
  -1  -3  -2 303.196 9.67941   4
   1  -3   2 288.284 8.30638   8
  -1  -3  -2 304.083 9.31685   9
   1  -3   2 299.947 9.22401   3
  -1  -3  -2 316.197 10.3282   6
  -1  -3  -3 183.079 8.06867   4
   1  -3   3 196.466 8.01534   3
  -1  -3  -3 199.787 8.19549   9
   1  -3   4 109.388 6.75675   3
  -1  -3  -4 113.701 6.81196   1
  -1  -3  -4 107.728 4.02669   2
  -1  -3  -4 94.4681 6.82662   9
  -1  -3  -5 1845.06 42.9115   1
   1  -3   5 1881.21 42.9404   3
  -1  -3  -5 1849.81 37.9202   2
  -1  -3  -5 1885.20 43.3467   4
  -1  -3  -5 1887.66 43.6102   9
  -1  -3  -5 1960.30 42.6609   7
   1  -3   6 416.734 15.3518   3
  -1  -3  -6 412.121 15.2956   4
  -1  -3  -6 402.394 15.3818   1
  -1  -3  -6 412.811 14.9813   7
  -1  -3  -6 397.176 15.6174   9
   1  -3   7 183.740 10.8688   3
  -1  -3  -7 201.814 11.7522   1
   1  -3   7 183.828 10.9775   1
   1  -3   7 199.275 8.69770   2
  -1  -3  -7 197.545 11.3398   4
  -1  -3  -7 194.600 11.6540   9
  -1  -3  -8 33.1448 7.74759   4
  -1  -3  -8 16.1682 7.85722   9
   1  -3   8 27.5859 4.94089   2
  -1  -3  -8 35.0143 8.12997   1
  -1  -3  -9 28.6712 7.94411   4
  -1  -3  -9 34.8586 9.69857   9
   1  -3   9 32.1463 5.28356   2
  -1  -3  -9 21.9290 8.89248   1
   1  -1 -10 34.2970 8.22844   4
   1  -1 -10 31.0812 9.80624   9
   1  -1  -9 48.5785 8.04687   4
   1  -1  -9 54.9557 9.29827   9
  -1  -1   9 55.6612 5.77328   2
   1  -1  -9 59.3086 9.89973   1
   1  -1  -8 60.9415 7.70085   4
   1  -1  -8 45.4408 8.37008   9
   1  -1  -8 60.1988 8.91062   1
  -1  -1   8 46.1416 5.44448   2
   1  -1  -7 48.9031 6.62403   4
   1  -1  -7 40.3924 7.46114   7
   1  -1  -7 53.0007 7.72250   1
  -1  -1   7 47.2585 6.99372   1
  -1  -1   7 48.9703 5.23757   2
   1  -1  -6 890.946 24.0522   4
   1  -1  -6 936.009 24.9183   7
  -1  -1   6 919.764 22.0839   2
  -1  -1   6 928.226 24.8336   1
   1  -1  -6 889.106 25.2750   1
   1  -1  -5 17.7863 4.26856   4
  -1  -1   5 13.4955 4.74795   1
   1  -1  -5 11.3549 4.66369   1
  -1  -1   5 7.81548 3.19266   2
   1  -1  -5 9.31176 4.50910   7
  -1  -1   4 943.490 23.1208   1
   1  -1  -4 932.121 23.0651   1
  -1  -1   4 908.512 21.2726   2
   1  -1  -4 910.261 22.3085   4
   1  -1  -4 945.287 22.9247   7
  -1  -1   4 929.186 21.3059   4
   1  -1  -3 24.1135 2.82368   2
   1  -1  -3 26.3147 3.50991   4
   1  -1  -3 19.6913 3.67316   7
   1  -1  -3 19.7054 3.63177   1
  -1  -1   3 21.8893 4.11014   1
  -1  -1   3 25.6829 2.86906   4
   1  -1  -3 21.6579 3.84258   9
   1  -1  -2 2117.21 42.6588   2
   1  -1  -2 2163.12 43.8383   9
  -1  -1   2 2146.77 43.6792   1
   1  -1  -2 2160.70 43.5798   1
  -1  -1   2 2126.26 42.1947   4
   1  -1  -2 2154.30 43.5949   7
  -1  -1   2 2118.23 43.6222   7
  -1  -1   1 1563.59 30.9836   1
  -1  -1   1 1550.19 30.4114   5
   1  -1  -1 1426.85 30.8287   4
   1  -1  -1 1553.90 30.6620   2
  -1  -1   1 1530.71 31.1207   8
  -1  -1   1 1564.53 30.8836   7
   1  -1  -1 1539.70 30.8066   7
   1  -1  -1 1615.73 31.2145   9
   1  -1  -1 1465.23 31.3775   6
   1  -1   0 5113.99 99.4436   3
  -1  -1   0 5208.79 99.2476   6
   1  -1   1 3990.22 77.8329   3
  -1  -1  -1 4024.98 78.0698   6
  -1  -1  -1 3946.86 77.8695   4
   1  -1   2 6210.19 121.584   3
  -1  -1  -2 6193.06 120.119   5
  -1  -1  -2 6253.60 121.194   1
  -1  -1  -3 2131.71 43.0590   5
  -1  -1  -3 2223.45 45.4503   1
  -1  -1  -4 76.3886 5.58224   4
  -1  -1  -4 67.1573 5.50660   1
   1  -1   5 240.437 7.65541   2
  -1  -1  -5 236.822 10.1590   1
  -1  -1  -5 241.950 10.1097   4
   1  -1   6 238.591 7.87965   2
  -1  -1  -6 233.672 11.4375   1
  -1  -1  -6 252.267 11.2060   4
  -1  -1  -6 235.750 11.1715   7
  -1  -1  -7 138.862 10.1338   1
   1  -1   7 158.603 6.63789   2
  -1  -1  -7 161.310 9.85833   4
   1  -1   7 177.539 10.3965   1
  -1  -1  -8 109.902 10.3778   1
  -1  -1  -8 120.772 9.50799   4
   1  -1   8 103.611 5.51844   2
  -1  -1  -9 33.6246 9.19006   9
  -1  -1  -9 30.9562 7.59601   4
   1  -1   9 31.2592 4.09164   2
  -1  -1  -9 35.6109 9.19745   1
  -1  -1 -10 26.7649 9.74378   9
  -1  -1 -10 50.8551 9.14757   4
   1   1 -10 27.1993 9.46341   9
   1   1 -10 15.2108 7.32841   4
   1   1  -9 44.1390 8.98663   9
   1   1  -9 67.1050 10.3977   1
   1   1  -9 56.7502 7.71442   4
   1   1  -8 44.9070 7.81938   9
   1   1  -8 43.2079 6.55836   4
   1   1  -8 54.1314 8.41297   1
   1   1  -7 44.6000 7.34532   1
   1   1  -7 52.8476 6.14189   4
  -1   1   7 49.8326 6.69050   4
  -1   1   7 49.3317 4.57869   2
  -1   1   7 52.2047 8.99858   6
   1   1  -7 51.5852 7.48511   9
   1   1  -6 900.494 25.0893   9
   1   1  -6 932.248 23.5405   4
  -1   1   6 935.221 21.5141   2
  -1   1   6 968.439 24.3480   4
   1   1  -6 849.890 25.1706   1
   1   1  -5 11.1584 3.50963   4
  -1   1   5 10.6747 3.95203   4
  -1   1   5 9.61811 2.94518   2
   1   1  -5 15.7632 5.07123   1
  -1   1   4 895.481 21.5464   4
   1   1  -4 898.499 20.7087   4
  -1   1   4 863.647 18.0801   5
  -1   1   4 903.124 19.9526   2
   1   1  -4 934.027 22.6565   1
   1   1  -3 21.2473 3.74908   1
   1   1  -3 20.0855 2.82128   4
  -1   1   3 19.7267 3.55044   4
  -1   1   3 26.1421 2.72959   2
  -1   1   2 2152.97 43.2003   9
   1   1  -2 2181.65 43.2055   1
   1   1  -2 2243.47 43.1121   8
  -1   1   2 2143.58 43.8841   6
  -1   1   2 2138.79 42.7501   4
   1   1  -2 2119.62 41.6298   4
   1   1  -1 1590.29 31.4283  11
  -1   1   1 1586.94 31.6311   6
   1   1  -1 1606.63 31.3550   8
  -1   1   1 1566.27 31.3816   9
  -1   1   1 1511.33 31.1407   4
   1   1  -1 1452.26 31.1909   1
   1   1   0 5162.65 99.8751   5
   1   1   0 5179.04 99.6568  10
  -1   1  -1 3979.17 77.4296   1
   1   1   1 3992.23 77.2141   5
   1   1   1 3924.25 77.5487   4
  -1   1  -1 3989.10 77.6169   3
  -1   1  -2 6232.94 120.654   1
   1   1   2 6271.17 120.746   4
   1   1   2 6082.50 119.360   5
  -1   1  -3 2199.72 45.4303   4
   1   1   3 2175.85 45.8808   4
  -1   1  -3 2201.64 46.1799   1
  -1   1  -4 70.1334 2.44562   5
  -1   1  -4 73.9773 5.13838   4
  -1   1  -4 74.5571 5.97528   1
   1   1   4 73.8373 3.03577   2
   1   1   4 66.1344 5.45261   4
  -1   1  -5 224.200 10.2590   1
  -1   1  -5 251.328 9.81995   4
   1   1   5 250.603 10.0715   4
  -1   1  -6 246.661 10.6346   4
  -1   1  -6 239.040 11.8310   1
  -1   1  -7 149.797 9.23024   4
   1   1   7 166.843 11.9417   6
  -1   1  -7 174.162 10.8416   1
  -1   1  -8 112.005 8.97860   4
  -1   1  -8 113.951 10.4722   1
  -1   1  -8 114.695 10.5493   9
  -1   1  -9 36.8114 8.91403   1
  -1   1  -9 35.0575 8.64419   9
  -1   1  -9 48.4745 8.17446   4
  -1   1 -10 25.7645 9.44637   9
  -1   1 -10 42.9094 8.69232   4
   1   3 -10-0.71758 8.30545   9
   1   3 -10 7.75910 6.48780   4
   1   3  -9 84.4667 9.92835   9
   1   3  -9 112.377 11.2366   1
   1   3  -9 85.0695 8.04251   4
   1   3  -8 22.6229 6.90368   9
   1   3  -8 34.4559 5.88902   4
  -1   3   8 41.3098 8.17367   4
   1   3  -8 29.7122 8.43844   1
   1   3  -7 129.985 10.3151   1
   1   3  -7 175.864 10.1596   8
  -1   3   7 131.774 11.7991   6
   1   3  -7 141.070 9.49889   9
   1   3  -7 138.382 7.75884   4
  -1   3   7 153.147 9.67925   4
  -1   3   6 869.507 25.8298   6
  -1   3   6 821.589 18.8305   5
   1   3  -6 868.219 23.7427   7
   1   3  -6 807.703 22.8750   8
  -1   3   6 873.019 23.6795   4
   1   3  -6 831.997 21.0276   4
   1   3  -6 825.545 24.4741   1
  -1   3   5 120.332 9.00329   6
  -1   3   5 117.271 5.26323   5
   1   3  -5 129.209 7.52394   8
   1   3  -5 99.9900 7.33416   7
   1   3  -5 115.789 5.80635   4
  -1   3   5 120.396 7.94034   4
   1   3  -5 116.823 7.84308   1
   1   3  -4 833.802 22.1328   1
  -1   3   4 831.309 22.8447   6
   1   3  -4 812.277 18.0090   5
  -1   3   4 832.453 19.3278   5
  -1   3   4 870.678 21.7759   4
   1   3  -4 843.278 19.0640   4
   1   3  -4 811.701 21.0100   7
   1   3  -4 832.804 21.2334   8
   1   3  -3 1047.25 24.8668   1
   1   3  -3 998.334 22.1927   5
   1   3  -3 1033.25 21.8493   4
   1   3  -3 1035.63 23.9907   8
   1   3  -3 1035.06 23.7476   7
  -1   3   3 1047.06 24.4692   4
  -1   3   3 1037.61 25.4434   6
  -1   3   2 1284.52 28.6633   6
   1   3  -2 1246.17 26.8830   5
   1   3  -2 1250.82 28.1961   1
   1   3  -2 1238.96 26.8649   7
  -1   3   2 1292.97 28.1163   4
   1   3  -2 1264.46 27.9447  11
   1   3  -1 18545.6 362.373   1
   1   3  -1 18823.6 360.528   7
  -1   3   1 18947.8 360.506   7
   1   3  -1 19090.0 361.963  11
  -1   3   1 18859.5 362.173   4
  -1   3   1 18737.8 362.435   6
   1   3   0 2922.29 57.3051   5
   1   3   0 2810.67 54.7202   3
   1   3   0 2778.29 55.2385  13
   1   3   0 2874.22 54.9482   9
  -1   3   0 2819.63 56.5215   6
   1   3   1 1903.87 39.4416   5
  -1   3  -1 1861.31 38.2166  11
  -1   3  -1 1894.58 39.2488   1
   1   3   2 318.032 9.50356   5
  -1   3  -2 326.393 10.0678   1
   1   3   2 295.353 9.84361   4
   1   3   3 178.598 6.89720   5
  -1   3  -3 198.801 8.30510   1
  -1   3  -3 192.351 7.04426   8
   1   3   3 195.242 8.22201   4
   1   3   4 110.593 6.98018   4
  -1   3  -4 121.275 7.48013   1
  -1   3  -4 107.818 5.73081   4
   1   3   4 115.732 5.45707   5
  -1   3  -4 106.861 6.07989   8
   1   3   5 1884.19 43.4493   4
  -1   3  -5 1882.96 44.1982   1
  -1   3  -5 1877.64 41.7138   4
   1   3   5 1933.56 40.1478   5
  -1   3  -5 1901.58 43.0306   7
  -1   3  -5 1932.01 42.2358   8
  -1   3  -6 429.016 14.5578   8
  -1   3  -6 446.938 15.4052   7
   1   3   6 411.478 15.1730   4
  -1   3  -6 406.391 13.7876   4
  -1   3  -6 404.876 15.8578   1
  -1   3  -7 219.082 12.4403   1
  -1   3  -7 187.652 9.82368   4
   1   3   7 186.133 11.0381   4
   1   3   7 182.728 13.0956   6
  -1   3  -7 198.860 10.5110   8
  -1   3  -8 28.3064 6.48720   4
  -1   3  -8 25.0631 8.27079   1
  -1   3  -9 25.5759 8.47510   9
  -1   3  -9 24.2996 6.96056   4
  -1   3  -9 21.5570 8.59173   1
   1   5  -9 56.7132 8.79539   9
   1   5  -9 53.9901 6.61912   4
   1   5  -9 60.6147 10.2910   1
   1   5  -8 34.7870 7.09673   9
   1   5  -8 31.4836 8.64762   1
   1   5  -8 20.6954 5.13827   4
   1   5  -7 235.715 13.6864   1
   1   5  -7 230.046 11.5500   8
  -1   5   7 211.246 11.9395   4
   1   5  -7 229.255 9.23863   4
  -1   5   7 220.371 8.70695   5
   1   5  -6 771.503 18.1140   5
  -1   5   6 834.395 20.6893   5
  -1   5   6 797.491 25.0771   6
   1   5  -6 802.530 19.9439   4
  -1   5   6 805.273 23.6013   4
   1   5  -6 816.706 24.8061   1
   1   5  -6 841.726 23.0228   8
   1   5  -6 811.455 22.9153   7
   1   5  -5 100.112 8.22465   1
  -1   5   5 96.8821 8.97737   6
  -1   5   5 108.203 7.95060   4
  -1   5   5 96.6752 6.23619   5
   1   5  -5 93.5228 5.00094   4
   1   5  -5 87.4076 4.94259   5
   1   5  -5 91.4375 7.71963  11
   1   5  -5 92.9686 7.09511   7
   1   5  -4 316.562 12.6406   1
  -1   5   4 362.443 11.6531   5
   1   5  -4 324.904 10.3061   5
  -1   5   4 297.949 12.7745   6
  -1   5   4 328.386 12.4082   4
   1   5  -4 335.977 11.3332   7
   1   5  -4 336.803 12.4054  11
   1   5  -3 956.644 24.2234   1
   1   5  -3 923.868 23.2022  11
  -1   5   3 931.213 23.7754   4
   1   5  -3 918.276 22.2813   5
  -1   5   3 945.365 24.2888   6
   1   5  -3 920.827 21.7205   7
  -1   5   3 909.784 22.9560   9
   1   5  -2 433.953 13.4081   1
  -1   5   2 421.031 13.2861   6
   1   5  -2 419.448 12.5886   5
   1   5  -2 430.708 12.7188  11
  -1   5   2 402.749 12.9307   4
   1   5  -2 412.229 10.7980   7
  -1   5   2 435.713 12.4683   9
  -1   5   1 2704.54 55.6111   6
  -1   5   1 2653.21 54.6416   9
   1   5  -1 2716.58 53.8340   4
   1   5  -1 2597.52 53.1665  12
   1   5  -1 2672.49 52.2695   7
   1   5  -1 2656.91 53.2512   3
  -1   5   1 2712.42 54.0544   3
   1   5   0 540.058 13.6805   4
   1   5   0 535.006 12.1304   9
   1   5   0 525.975 13.1318  10
   1   5   0 526.532 11.9056   3
  -1   5   0 516.293 13.0525   3
  -1   5   0 549.931 14.4768   6
   1   5   0 546.721 15.1981   5
  -1   5   0 532.420 13.3398   9
   1   5   1 205.852 6.26273  13
   1   5   1 199.406 5.91863   3
   1   5   1 196.921 8.05916   4
   1   5   1 225.540 8.92892   5
  -1   5  -1 201.348 4.86154  10
   1   5   1 212.839 6.85826   9
  -1   5  -1 207.188 7.14531   3
  -1   5  -2 97.3788 5.54617   3
   1   5   2 103.809 6.61222   5
  -1   5  -2 92.6425 6.56773   1
  -1   5  -2 90.6987 5.56732  11
  -1   5  -3 355.522 12.7066   1
  -1   5  -3 356.079 11.5233  11
   1   5   3 347.475 12.1875   4
   1   5   3 338.310 11.7862   5
   1   5   4 158.579 7.96313   5
  -1   5  -4 177.867 8.07725   7
   1   5   4 168.431 8.85382   4
  -1   5  -4 168.057 9.23379   1
  -1   5  -5 966.544 27.1690   1
  -1   5  -5 997.021 24.8565   8
   1   5   5 965.925 24.5404   5
  -1   5  -5 1032.91 25.7151   7
   1   5   5 1024.58 26.9337   4
  -1   5  -5 978.246 24.0697   4
   1   5   6 115.284 10.4576   6
   1   5   6 111.774 6.82224   5
  -1   5  -6 108.087 9.14046   1
  -1   5  -6 112.077 7.74690   8
  -1   5  -6 106.137 8.45754   7
  -1   5  -6 104.596 6.93419   4
  -1   5  -6 107.050 5.12664   5
   1   5   6 124.576 9.34850   4
  -1   5  -7 23.8582 5.67773   4
  -1   5  -7 19.8773 7.35097   1
  -1   5  -7 14.2421 1.92728   5
  -1   5  -7 23.1714 6.25048   8
  -1   5  -8 23.7450 8.66954   1
  -1   5  -8 22.4561 5.94804   4
  -1   5  -9 24.8034 9.02687   1
  -1   5  -9 15.8087 6.53361   4
   1   7  -9 10.9169 7.19411   9
   1   7  -8 8.46077 4.48700   4
   1   7  -8 13.6604 8.71382   1
   1   7  -8 17.1802 6.90687   9
   1   7  -7 111.496 5.89757   5
   1   7  -7 118.175 6.63312   4
   1   7  -7 120.996 11.3104   1
  -1   7   7 112.800 7.96525   5
   1   7  -6 124.539 8.61015   7
   1   7  -6 128.329 6.89899   5
   1   7  -6 116.658 10.3393   1
  -1   7   6 123.934 10.0875   4
  -1   7   6 131.484 8.41902   5
   1   7  -6 122.654 6.34918   4
  -1   7   5 358.747 13.4932   5
   1   7  -5 324.946 11.7771   5
  -1   7   5 334.397 14.8559   6
   1   7  -5 333.111 14.5510   1
   1   7  -5 354.068 13.9742  11
  -1   7   5 353.535 14.3502   4
   1   7  -5 332.834 12.3252   7
  -1   7   4 371.428 14.6690   6
  -1   7   4 346.829 13.5109   5
   1   7  -4 362.142 12.7488   5
   1   7  -4 385.078 13.6393  11
   1   7  -4 375.063 14.7070   1
  -1   7   4 364.752 14.0311   4
   1   7  -4 367.136 11.8682   7
  -1   7   3 215.625 10.6527   6
   1   7  -3 214.802 9.57238   5
  -1   7   3 221.196 9.46313   9
   1   7  -3 215.931 9.53019  11
   1   7  -3 209.803 10.5506   1
  -1   7   3 194.630 8.48374   3
   1   7  -3 198.828 7.55337   7
  -1   7   2 123.647 7.98562   6
   1   7  -2 145.755 8.40526   5
   1   7  -2 140.602 5.98497   4
  -1   7   2 139.111 6.31658   3
   1   7  -2 131.103 5.04343   7
  -1   7   2 140.056 7.10385   9
  -1   7   1 1420.45 28.9686  13
   1   7  -1 1511.37 32.5209   4
  -1   7   1 1557.85 34.2936   4
  -1   7   1 1515.18 34.2731   6
   1   7  -1 1501.86 31.2916   3
  -1   7   1 1483.96 31.9708   3
   1   7  -1 1444.39 31.1294  12
   1   7  -1 1497.16 30.4709   9
  -1   7   1 1549.89 32.9824   9
   1   7   0 688.507 20.1481   5
   1   7   0 691.560 17.3849  10
   1   7   0 709.333 16.3555   9
   1   7   0 717.584 16.1981   3
  -1   7   0 718.807 17.4239   3
  -1   7   0 719.209 19.1741   6
   1   7   0 717.124 18.3995   4
  -1   7   0 707.777 18.8556   4
  -1   7   0 705.906 17.5017   9
   1   7   1 1022.69 21.7800  13
   1   7   1 1051.58 25.1801   4
  -1   7  -1 984.031 20.4867   7
   1   7   1 1045.31 22.1632   3
  -1   7  -1 1038.15 23.8039   3
  -1   7  -1 1008.27 21.1702  10
   1   7   1 1044.97 23.1571   9
   1   7   1 1067.24 26.8597   5
  -1   7  -2 946.133 23.5197   3
   1   7   2 961.684 21.9452   3
   1   7   2 1004.88 25.9623   5
  -1   7  -2 1025.93 23.4574  11
  -1   7  -2 951.981 21.1841   7
   1   7   2 967.264 22.0339  13
   1   7   2 952.667 24.7979   4
  -1   7  -3 434.814 13.6427  11
  -1   7  -3 420.412 12.0718   7
   1   7   3 436.689 15.1207   5
  -1   7  -3 431.755 15.6122   1
  -1   7  -4 328.177 12.6358  11
  -1   7  -4 343.309 14.1954   1
   1   7   4 323.667 12.9841   5
  -1   7  -4 337.345 11.3176   7
  -1   7  -5 334.853 13.4045  11
  -1   7  -5 314.900 12.0638   7
   1   7   5 322.050 13.0677   5
  -1   7  -5 331.661 11.9005   5
   1   7   5 318.880 14.1592   4
  -1   7  -5 345.188 14.9167   1
   1   7   6 18.9631 5.80471   5
  -1   7  -6 18.3673 4.51565   5
  -1   7  -6 13.6623 4.58488   4
  -1   7  -6 17.9295 7.08456   1
  -1   7  -6 19.6084 6.04532   7
   1   7   7 16.9154 5.56984   5
  -1   7  -7 16.0581 4.02989   5
  -1   7  -7 17.2061 8.33330   1
  -1   7  -7 17.1283 5.16368   4
  -1   7  -8 6.83596 8.76947   1
  -1   7  -8 13.5844 5.75565   4
  -1   7  -9 5.74187 6.03792   4
   1   9  -8 27.2780 6.98863   9
   1   9  -7 12.9777 8.94140   1
   1   9  -7 22.6049 4.55323   4
   1   9  -7 28.3294 5.50864   5
  -1   9   7 18.0414 6.65586   5
   1   9  -6 139.999 9.27436   7
   1   9  -6 144.064 6.77103   4
  -1   9   6 148.359 10.1687   5
   1   9  -6 151.291 9.00842   5
   1   9  -6 150.045 12.0042   1
   1   9  -5 96.6946 7.20270   7
   1   9  -5 116.837 10.7208   1
   1   9  -5 113.693 8.24783   5
  -1   9   5 113.525 9.46998   5
  -1   9   4 98.8920 7.22797   3
   1   9  -4 94.5569 8.06397   5
  -1   9   4 117.490 9.27007   5
  -1   9   4 96.9723 9.43045   6
   1   9  -4 106.165 6.31947   7
   1   9  -3 180.824 7.59242   4
  -1   9   3 195.063 10.7079   4
   1   9  -3 190.222 10.2719   5
  -1   9   3 161.559 10.7359   5
  -1   9   3 171.750 9.16121   9
   1   9  -3 179.947 6.73817   7
  -1   9   3 190.799 10.7308   6
  -1   9   3 165.631 7.98604   3
  -1   9   2 171.864 7.48282   3
  -1   9   2 161.002 9.53662   6
   1   9  -2 171.706 7.69327   4
  -1   9   2 187.145 9.92287   4
   1   9  -2 160.879 5.91650   9
  -1   9   2 161.423 8.16268   9
   1   9  -2 167.770 9.94829   5
  -1   9   2 149.500 5.15908  13
   1   9  -1 45.2447 4.05384   3
   1   9  -1 54.5096 7.19406   5
  -1   9   1 47.8630 6.23611   6
  -1   9   1 43.2095 4.37886   3
  -1   9   1 56.7383 5.24033   9
   1   9  -1 45.9577 3.60283   9
   1   9  -1 50.4724 4.09037  12
  -1   9   1 62.6907 6.17692   4
   1   9  -1 46.8867 5.19139   4
  -1   9   0 471.568 13.7036   9
  -1   9   0 467.670 15.2617   4
   1   9   0 474.468 14.7915   4
  -1   9   0 466.800 13.5266   3
   1   9   0 461.436 12.2046   3
   1   9   0 471.302 13.5173  10
   1   9   0 476.096 12.4456   9
  -1   9   0 479.982 15.6153   6
  -1   9  -1 425.826 13.8806   4
   1   9   1 424.015 14.3403   4
  -1   9  -1 392.100 10.2819  10
   1   9   1 427.362 12.1627   9
   1   9   1 421.505 11.2535   3
  -1   9  -1 406.501 12.6801   3
   1   9   1 445.072 16.4031   5
  -1   9  -1 417.151 12.3474   9
   1   9   2 345.135 10.1941   3
   1   9   2 344.638 13.2801   4
   1   9   2 341.377 14.4463   5
  -1   9  -2 354.080 11.9514   3
   1   9   2 327.932 9.71770  13
  -1   9  -2 333.075 8.53370   7
   1   9   3 71.8675 5.24320   3
   1   9   3 68.0001 8.26276   5
   1   9   3 86.9044 7.70562   4
  -1   9  -3 71.6375 4.62539   7
   1   9   3 74.0203 5.23849  13
  -1   9  -4 669.338 17.7354   7
  -1   9  -4 676.825 20.9227   5
   1   9   4 687.982 22.0280   5
   1   9   4 673.047 21.7094   4
  -1   9  -4 664.098 19.8491  11
  -1   9  -5 94.8600 7.18162   7
  -1   9  -5 95.4365 8.37692  11
  -1   9  -5 77.8958 7.73541   5
   1   9   5 95.7451 9.06599   5
  -1   9  -5 91.7800 10.0955   1
  -1   9  -6 136.810 11.7167   1
  -1   9  -6 115.165 8.68364   7
  -1   9  -6 112.986 8.30555   5
   1   9   6 120.722 9.49210   5
   1   9   7 23.3136 7.11215   5
  -1   9  -7 18.7649 5.30334   5
  -1   9  -7 25.8750 5.59805   4
  -1   9  -7 29.0479 9.25942   1
  -1   9  -8 33.3586 6.29052   4
  -1  11   7 28.4997 7.71848   3
  -1  11   7 34.0272 8.60213   5
   1  11  -7 27.1304 6.86152   5
   1  11  -6 55.1214 7.58968   5
  -1  11   6 66.7109 9.49241   5
   1  11  -6 66.0203 6.97479   7
   1  11  -6 48.5257 5.23972   4
  -1  11   6 73.1274 7.92607   3
   1  11  -5 92.8402 6.85616   7
   1  11  -5 86.5847 6.13767   4
  -1  11   5 98.9501 7.97073   3
   1  11  -5 86.5688 8.95950   5
  -1  11   5 82.4009 9.69657   5
   1  11  -4 195.108 7.88411   7
   1  11  -4 214.046 8.83440   4
  -1  11   4 206.033 9.75664   3
  -1  11   4 216.754 13.1847   5
   1  11  -4 206.813 12.4433   5
   1  11  -3 14.3939 3.32165   9
  -1  11   3 21.5323 7.47388   5
   1  11  -3 11.3898 6.98125   5
  -1  11   3 13.1459 3.14341  13
   1  11  -3 19.1580 4.84005   4
  -1  11   3 12.3859 4.58203   3
  -1  11   2 35.2070 4.83095   3
  -1  11   2 27.2829 5.70114   9
   1  11  -2 29.1005 3.54042   9
  -1  11   2 35.4847 6.84967   6
  -1  11   2 29.0436 7.81108   5
   1  11  -2 34.3256 7.47591   5
  -1  11   2 27.0333 6.86402   4
   1  11  -2 28.6096 5.25788   4
   1  11  -1 57.5351 4.90714   3
  -1  11   1 65.1444 5.57456   3
  -1  11   1 75.7811 8.22270   6
   1  11  -1 43.6953 4.07966   9
  -1  11   1 56.7526 7.42461   4
   1  11  -1 54.0900 6.21574   4
   1  11  -1 54.6104 4.61465  12
  -1  11   1 57.8998 8.67134   5
   1  11  -1 54.8037 8.11407   5
  -1  11   1 57.1506 5.93315   9
   1  11   0 121.684 7.01311  10
   1  11   0 135.328 6.22516   9
  -1  11   0 109.554 6.33928  10
   1  11   0 114.540 8.36204   4
  -1  11   0 127.336 8.70659   4
   1  11   0 134.551 6.07614   3
  -1  11   0 131.024 7.12983   3
  -1  11   0 124.507 7.11167   9
  -1  11  -1 107.034 6.41101   9
   1  11   1 91.9890 8.15438   4
  -1  11  -1 94.3758 7.67400   4
   1  11   1 95.5344 7.35785  10
  -1  11  -1 102.290 9.76482   5
   1  11   1 96.1465 9.81168   5
  -1  11  -1 101.070 6.73099   3
   1  11   1 102.943 5.51315   3
  -1  11  -1 101.308 4.68950  12
   1  11   2 111.196 5.94500   3
  -1  11  -2 105.025 7.24147   3
   1  11   2 128.630 10.4841   5
  -1  11  -2 115.809 9.81656   5
  -1  11  -2 110.291 6.74873   9
   1  11   2 112.839 9.28996   4
  -1  11  -2 114.800 7.93030   4
   1  11   3 19.3160 4.28709   3
  -1  11  -3 17.0984 2.84146   7
   1  11   3 28.2551 8.11558   5
  -1  11  -3 18.7018 6.89529   5
   1  11   3 17.5847 3.83820  13
  -1  11  -3 19.9923 5.45823   4
   1  11   3 20.1409 6.67393   4
  -1  11  -4 150.413 11.0622   5
   1  11   4 123.536 11.0442   5
  -1  11  -4 119.092 6.41994   7
   1  11   4 117.606 7.22194  13
   1  11   4 117.601 7.12586   3
   1  11   5 32.3267 5.69751   3
   1  11   5 34.8306 8.32316   5
  -1  11  -5 34.2740 7.65450   5
  -1  11  -5 28.0508 5.36599   7
   1  11   6 20.5493 6.22101   3
  -1  11  -6 17.6700 7.25742   5
   1  11   6 7.11821 7.24538   5
  -1  11  -6 13.7546 5.81091   7
  -1  11  -7 6.41109 6.12107   5
   1  11   7 6.20221 7.56125   5
  -1  13   5 29.4267 9.54346   5
   1  13  -5 24.5136 8.47732   5
  -1  13   5 32.2577 6.53741   3
  -1  13   5 18.8113 4.89401  13
  -1  13   4 6.38776 5.22693   3
  -1  13   4 9.87199 3.55159  13
   1  13  -4 15.3637 8.17261   5
  -1  13   4 3.89299 8.76370   5
   1  13  -4 15.1450 5.23103   4
  -1  13   3 125.571 7.85061   3
  -1  13   3 119.652 11.8480   5
   1  13  -3 119.000 11.2301   5
   1  13  -3 102.921 7.80017   4
   1  13  -3 101.516 4.92974   9
   1  13  -2 22.3332 3.33103   9
  -1  13   2 25.8381 6.16462   9
  -1  13   2 29.2809 8.88209   5
   1  13  -2 30.9101 8.48450   5
  -1  13   2 24.7234 5.09118   3
   1  13  -2 29.9061 6.31410   4
   1  13  -1 155.263 12.4753   5
  -1  13   1 161.617 12.6098   5
  -1  13   1 147.702 8.06417   3
   1  13  -1 149.443 7.07057  12
   1  13  -1 158.732 9.75801   4
   1  13  -1 133.837 6.07534   9
  -1  13   1 159.770 8.74938   9
  -1  13   1 154.086 8.69798  10
  -1  13   0 59.7211 5.60580  10
   1  13   0 51.0064 5.98645  10
  -1  13   0 64.1664 6.09313   3
  -1  13   0 56.5802 32.2229   9
  -1  13   0 65.2347 8.17219   4
   1  13   0 67.4846 8.05311   4
   1  13   0 63.4641 5.16424   3
  -1  13  -1 97.5554 10.9204   5
   1  13   1 67.2671 10.1849   5
  -1  13  -1 64.5906 4.08720  12
  -1  13  -1 72.2850 6.24700   9
  -1  13  -1 80.5424 6.86924   3
   1  13   1 77.1478 5.40328   3
   1  13   1 77.7033 7.46077  10
  -1  13  -1 79.3369 8.57695   4
   1  13   1 71.6734 8.82679   4
  -1  13  -2 57.3519 7.56554   4
  -1  13  -2 57.6713 5.83602   9
  -1  13  -2 66.9277 10.0314   5
   1  13   2 68.8054 10.2008   5
  -1  13  -2 54.9977 6.63816   3
   1  13   2 55.4632 7.72293  10
   1  13   2 59.2292 5.26610   3
  -1  13  -3 6.23200 5.98024   4
  -1  13  -3-0.72352 8.23580   5
   1  13   3-2.33895 8.38485   5
   1  13   3 3.73876 4.20759   3
  -1  13  -3 8.72304 4.64763   9
   1  13   4 50.0778 5.08573  13
   1  13   4 63.7873 6.16459   3
   1  13   4 70.1717 10.8520   5
  -1  13  -4 61.3217 9.76568   5
  -1  13  -4 54.7055 7.19375   4
   1  13   5 12.2900 5.27396  13
  -1  13  -5 23.6188 8.60793   5
   1  13   5 18.6369 9.33005   5
   1  13   5 17.3638 5.63178   3
   1  15  -3 61.9350 10.9353   5
  -1  15   3 53.6770 6.92162   3
   1  15  -2 36.7640 10.3287   5
  -1  15   2 48.6531 6.57196   3
  -1  15   1 46.8922 11.1220   5
   1  15  -1 32.0728 10.1935   5
  -1  15   1 36.5874 5.91446   3
  -1  15   0 16.7848 5.82735   3
  -1  15   0 10.5705 4.48123  12
   1  15   0 4.66845 4.87880  12
   1  15   1 9.74434 9.91122   5
  -1  15  -1 3.46436 8.76805   5
  -1  15  -1 5.11126 5.56229   3
  -1  15  -2 7.68448 9.66463   5
  -1  15  -3-5.02772 9.77781   5
  -2 -14   4 4.96727 7.41865   8
  -2 -14   3 53.9594 8.77085   8
  -2 -14   3 48.8144 10.1254   6
   2 -14  -2 132.727 9.03100  11
  -2 -14   2 149.255 12.7013   6
  -2 -14   1 21.3725 9.27159   6
  -2 -14   1 30.0978 8.06105  11
   2 -14  -1 25.4226 6.17625  11
  -2 -14   0 22.6346 9.41313   6
   2 -14   0 28.7837 6.16215  11
  -2 -14   0 35.6200 7.69957  11
  -2 -14  -1 75.1799 11.2327   6
  -2 -14  -1 53.0081 8.14123  11
  -2 -14  -2 30.5659 10.7164   6
   2 -14   3 15.6132 6.48168   8
  -2 -14  -3 8.98873 10.6868   6
   2 -14   3 12.8276 9.06467   6
   2 -14   4 44.8803 7.55582   8
  -2 -12   6 40.2790 9.41771   6
   2 -12  -6 24.3818 8.69877   9
  -2 -12   5 21.4153 8.36367   6
  -2 -12   5 11.0817 7.39043   8
  -2 -12   4 119.462 10.6984   6
  -2 -12   4 123.091 10.2071   8
  -2 -12   4 128.475 7.59394   3
  -2 -12   3 102.925 6.12674   3
  -2 -12   3 106.922 9.43971   8
  -2 -12   3 104.943 10.1101   6
  -2 -12   2 35.5272 4.19635   3
  -2 -12   2 34.7718 6.92573  11
  -2 -12   2 29.1019 7.63115   6
   2 -12  -1 75.7747 6.68968  11
  -2 -12   1 85.9628 8.50136  11
  -2 -12   1 86.7135 9.62085   6
   2 -12   0 113.664 7.68880  11
  -2 -12   0 120.698 8.94617  11
  -2 -12   0 118.853 10.8326   6
  -2 -12  -1 91.2912 10.1211   6
   2 -12   1 95.9113 6.95291   3
   2 -12   2 49.2960 6.08531   3
  -2 -12  -2 54.5521 9.88659   6
  -2 -12  -3 126.948 12.6699   6
   2 -12   3 104.749 7.97390   3
   2 -12   3 104.387 8.15768   8
   2 -12   4 81.8329 7.72548   8
  -2 -12  -4 84.9398 11.9663   6
   2 -12   4 92.0846 10.2339   6
  -2 -12  -4 83.6652 8.64712   9
   2 -12   4 103.827 8.27944   3
  -2 -12  -5 49.2146 8.34498   9
  -2 -12  -5 22.8209 11.3932   6
   2 -12   5 35.5552 8.65183   6
  -2 -12  -5 33.7018 9.11769   4
  -2 -12  -6-7.77656 11.6136   6
   2 -12   6-4.42618 8.63091   6
  -2 -12  -6-1.26549 7.71325   9
   2 -10  -7 56.6182 9.78009   9
   2 -10  -6 63.1043 9.37508   9
  -2 -10   6 83.1429 8.11454   3
   2 -10  -6 67.3834 7.58975   2
  -2 -10   5 51.1346 6.45888   3
   2 -10  -5 53.1949 5.82638   7
  -2 -10   5 76.6177 8.85283   6
   2 -10  -5 51.3895 8.15443   9
  -2 -10   5 53.5124 7.64478   8
   2 -10  -4 248.917 9.16737   7
  -2 -10   4 268.699 10.4171   3
  -2 -10   4 269.765 12.7109   8
   2 -10  -4 249.193 12.5228   9
  -2 -10   4 264.566 13.3731   6
  -2 -10   3 148.349 9.99794   6
  -2 -10   3 160.918 9.77683   8
  -2 -10   3 145.086 6.93888   3
  -2 -10   3 156.365 10.5742   1
  -2 -10   2 311.306 13.8911   1
  -2 -10   2 306.672 13.1792  11
  -2 -10   2 313.264 8.93190  13
  -2 -10   2 321.864 9.62461   3
  -2 -10   2 301.542 13.7520   6
  -2 -10   1 252.384 7.64457   3
  -2 -10   1 249.438 12.4663   1
  -2 -10   1 244.640 11.2726  11
   2 -10  -1 230.324 9.24545  11
  -2 -10   1 250.752 12.3863   6
  -2 -10   0 153.433 8.81999  11
   2 -10   0 148.917 7.55702  11
   2 -10   0 160.892 7.78332   3
  -2 -10   0 150.023 10.1725   6
   2 -10   1 310.180 10.9679   3
  -2 -10  -1 315.555 14.3707   6
   2 -10   2 241.198 11.9989   1
  -2 -10  -2 231.187 9.51451   9
   2 -10   2 239.115 9.67218   3
  -2 -10  -2 233.319 13.1336   6
  -2 -10  -2 212.141 5.58407   7
   2 -10   3 12.1864 4.68707   8
  -2 -10  -3 13.0469 6.15856   4
  -2 -10  -3 5.96935 7.57409   6
   2 -10   3 11.1936 6.83114   1
  -2 -10  -3 20.2698 5.12648   9
  -2 -10  -3 11.6789 3.26587   7
   2 -10   3 6.68264 4.58886   3
  -2 -10  -4 234.215 14.5189   6
   2 -10   4 211.339 10.1275   8
  -2 -10  -4 208.217 8.56046   7
  -2 -10  -4 225.453 11.2845   9
  -2 -10  -4 276.013 13.4754   4
   2 -10   4 228.058 12.5776   6
   2 -10   4 249.513 11.1189   3
   2 -10   5 45.4663 7.22133   3
  -2 -10  -5 46.8701 5.92554   7
  -2 -10  -5 43.6649 8.14534   4
   2 -10   5 52.2209 8.77277   6
  -2 -10  -5 47.6565 7.96211   9
  -2 -10  -5 68.4228 11.6428   6
  -2 -10  -6 44.8035 9.20764   4
  -2 -10  -6 41.0581 8.32376   9
   2 -10   6 59.9763 9.10347   6
  -2 -10  -7 44.0524 9.74543   4
  -2 -10  -7 44.2501 9.41481   9
  -2 -10  -7 53.8977 9.78718   1
   2  -8  -8 47.0196 9.66364   4
   2  -8  -8 74.5365 11.1355   9
   2  -8  -7 149.281 12.0086   9
   2  -8  -7 138.780 8.37220   2
   2  -8  -7 123.965 10.9156   4
   2  -8  -6 124.314 8.58580   7
  -2  -8   6 118.739 5.96074  12
   2  -8  -6 134.874 10.4507   9
   2  -8  -6 106.460 7.77286   2
  -2  -8   6 117.628 8.63205   3
  -2  -8   5 25.1255 3.44014  10
   2  -8  -5 31.0254 5.66525   2
  -2  -8   5 31.5160 7.07800   1
  -2  -8   5 26.4265 5.58896   3
   2  -8  -5 21.6605 6.90717   9
  -2  -8   5 33.8170 6.65416   8
   2  -8  -5 31.9295 5.60740   7
  -2  -8   5 26.2175 3.38152  12
  -2  -8   4 177.297 6.26115  10
   2  -8  -4 186.694 8.05722   7
  -2  -8   4 192.072 10.0899   8
   2  -8  -4 181.886 10.2015   9
  -2  -8   4 184.711 8.37269   3
  -2  -8   4 196.048 10.6853   1
  -2  -8   3 106.609 8.18779   1
   2  -8  -3 110.940 7.78080   9
  -2  -8   3 107.040 7.60182   8
  -2  -8   3 114.007 5.98109   3
  -2  -8   3 100.269 7.86988   6
   2  -8  -3 102.541 5.36269   7
  -2  -8   2 536.275 13.5249   3
  -2  -8   2 519.841 16.9041   6
  -2  -8   2 559.235 17.2639   1
  -2  -8   2 517.402 16.7272  11
  -2  -8   1 377.025 13.3972   6
  -2  -8   1 357.709 9.43701  13
  -2  -8   1 346.277 12.7012  11
  -2  -8   1 354.209 9.19705   3
  -2  -8   1 340.941 12.9871   1
   2  -8   0 384.674 11.6968   3
   2  -8   0 382.643 11.4019  11
  -2  -8   0 401.534 14.1590   6
   2  -8   1 201.192 7.96844   3
  -2  -8  -1 197.137 7.25003   9
  -2  -8  -1 210.299 9.05494   4
  -2  -8  -1 197.758 10.3772   6
  -2  -8  -1 181.333 4.75436   7
   2  -8   2 456.099 13.7769   3
  -2  -8  -2 479.054 15.5026   4
  -2  -8  -2 464.766 13.7342   9
  -2  -8  -2 449.977 11.3039   7
  -2  -8  -2 455.498 16.8257   6
  -2  -8  -3 70.7975 8.43685   6
   2  -8   3 44.5171 6.82173   1
  -2  -8  -3 47.8539 4.18211   7
   2  -8   3 52.5273 5.03239   8
  -2  -8  -3 43.3248 6.41244   4
   2  -8   3 48.2277 5.58013   3
  -2  -8  -3 44.8713 5.56788   9
  -2  -8  -4 587.423 18.3676   9
   2  -8   4 599.614 19.2984   1
  -2  -8  -4 561.000 19.2264   4
   2  -8   4 561.264 17.6570   3
  -2  -8  -4 571.371 16.0471   7
  -2  -8  -4 581.253 21.2759   6
  -2  -8  -5 56.5483 9.63482   6
   2  -8   5 72.9727 8.61242   1
  -2  -8  -5 61.4403 7.69659   9
  -2  -8  -5 59.8085 8.23172   4
   2  -8   5 63.1645 7.28248   3
  -2  -8  -5 68.9397 6.50696   7
  -2  -8  -6 1.91888 3.77051   2
  -2  -8  -6 6.42954 6.53996   9
  -2  -8  -6 11.3787 7.23652   4
  -2  -8  -6 6.91102 5.75800   7
  -2  -8  -7 86.7055 9.98091   9
  -2  -8  -7 82.2474 10.0101   1
  -2  -8  -8 61.3287 10.0206   4
  -2  -8  -8 61.4885 10.2117   9
  -2  -8  -8 62.6369 10.2577   1
   2  -6  -9 22.4111 9.38190   1
  -2  -6   9 29.6014 7.46176   2
   2  -6  -9 23.0965 8.56393   4
   2  -6  -9 14.6464 9.19352   9
   2  -6  -8 17.4414 8.20110   1
   2  -6  -8 12.4453 8.40680   9
  -2  -6   8 11.5686 6.62952   2
   2  -6  -8 12.3322 7.37126   4
   2  -6  -7 160.069 10.9495   4
   2  -6  -7 142.487 11.2174   9
  -2  -6   7 127.550 9.83885   3
   2  -6  -7 145.624 7.69724   2
   2  -6  -6 150.418 10.4531   4
   2  -6  -6 176.049 9.65408   7
  -2  -6   6 138.511 10.0593   1
   2  -6  -6 169.141 11.1878   9
  -2  -6   6 167.029 9.69614   3
   2  -6  -6 149.721 7.94468   2
   2  -6  -5 42.1257 6.61283   9
   2  -6  -5 38.2004 5.06038   2
   2  -6  -5 37.7972 5.52121   7
  -2  -6   5 47.7367 5.94335   3
  -2  -6   5 34.7265 6.76014   1
   2  -6  -4 291.342 12.2637   9
  -2  -6   4 296.590 12.1441   1
   2  -6  -4 303.266 10.5479   7
  -2  -6   4 290.807 11.6594   8
  -2  -6   4 296.447 10.7230   3
  -2  -6   4 297.560 8.99716  12
   2  -6  -3 742.403 20.9770   9
  -2  -6   3 774.186 19.0894   3
   2  -6  -3 776.737 18.7397   7
  -2  -6   3 795.609 20.9202   8
  -2  -6   3 764.531 21.2361   1
  -2  -6   3 764.182 17.6785  12
   2  -6  -2 3268.56 64.7177   7
  -2  -6   2 3295.22 67.8198   6
  -2  -6   2 3244.29 67.9505   1
  -2  -6   2 3293.56 64.9870   3
   2  -6  -2 3287.92 67.7863   9
  -2  -6   2 3179.60 64.8320  10
  -2  -6   2 3107.82 67.7211  11
  -2  -6   1 2071.61 42.4312  13
  -2  -6   1 2117.91 45.2494  11
  -2  -6   1 2083.78 41.6895   3
  -2  -6   1 2074.34 41.5625   7
  -2  -6   1 2086.76 45.5456   1
  -2  -6   1 2144.17 45.4306   6
  -2  -6   0 642.999 15.0614  13
   2  -6   0 653.145 15.5957  11
   2  -6   0 658.631 16.3891   3
  -2  -6   0 661.145 13.8098   7
  -2  -6   0 668.581 18.0812   6
  -2  -6   0 694.651 16.6988   4
  -2  -6  -1 979.997 23.2389   4
  -2  -6  -1 970.658 21.4482   9
   2  -6   1 966.037 22.2664   3
  -2  -6  -1 1011.72 24.6182   6
   2  -6   1 925.351 19.0453  13
  -2  -6  -2 161.652 8.14322   4
   2  -6   2 156.391 6.32889   8
  -2  -6  -2 164.564 7.00488   9
  -2  -6  -2 156.116 8.73882   6
   2  -6   2 156.276 7.23270   3
   2  -6   3 844.536 21.2772   3
   2  -6   3 807.699 21.9579   1
   2  -6   3 804.676 19.6450   8
  -2  -6  -3 817.393 23.4414   6
  -2  -6  -3 769.040 22.0000   4
  -2  -6  -3 817.927 21.1678   9
   2  -6   4 668.863 19.0628   3
  -2  -6  -4 662.240 19.2988   9
   2  -6   4 653.640 19.7019   1
  -2  -6  -4 643.168 20.1277   4
  -2  -6  -4 678.120 21.5464   6
   2  -6   5 190.809 10.4500   1
  -2  -6  -5 198.946 10.4839   9
   2  -6   5 199.519 10.4331   3
  -2  -6  -5 187.373 10.6642   4
  -2  -6  -5 194.793 9.40525   7
  -2  -6  -5 186.011 6.64966   2
   2  -6   6 25.3014 6.41713   3
  -2  -6  -6 13.6406 5.97188   9
  -2  -6  -6 20.2752 2.99387   2
   2  -6   6 22.1464 7.22949   1
  -2  -6  -6 18.6880 6.61328   1
  -2  -6  -6 19.6924 6.12670   7
  -2  -6  -7 38.6730 8.27883   4
  -2  -6  -7 37.7583 7.47425   1
  -2  -6  -7 43.4346 7.74838   9
  -2  -6  -8 83.7295 10.5320   4
  -2  -6  -8 94.8423 10.1276   1
  -2  -6  -8 108.927 10.9469   9
  -2  -6  -9 41.6436 10.1078   4
  -2  -6  -9 49.8211 10.2043   9
   2  -6   9 37.2673 6.95858   2
   2  -4  -9 38.3809 8.58569   4
   2  -4  -9 23.0265 9.11177   1
  -2  -4   9 35.5980 6.60466   2
   2  -4  -8 36.2320 7.61527   4
   2  -4  -8 39.7027 8.97947   9
   2  -4  -8 35.6205 8.23987   1
  -2  -4   8 24.1259 6.04690   2
   2  -4  -7 117.070 9.01566   4
  -2  -4   7 109.070 8.04000   2
   2  -4  -7 120.873 6.93151   2
   2  -4  -7 129.450 10.1916   9
   2  -4  -6 309.190 10.5951   2
   2  -4  -6 304.878 13.1530   4
   2  -4  -6 330.110 14.2110   9
   2  -4  -6 338.103 13.2480   7
  -2  -4   6 316.792 13.4500   1
   2  -4  -5 878.608 25.0316   9
   2  -4  -5 884.988 21.7504   2
  -2  -4   5 905.216 24.2940   1
   2  -4  -5 926.660 23.8463   7
   2  -4  -5 925.336 24.5381   4
   2  -4  -4 718.178 18.0180   2
   2  -4  -4 728.955 20.6080   9
   2  -4  -4 726.415 19.0868   7
  -2  -4   4 730.392 20.0903   1
   2  -4  -3 1045.26 25.2326   9
  -2  -4   3 964.017 24.5117   8
   2  -4  -3 1041.77 23.6601   7
  -2  -4   3 1011.00 24.7856   1
  -2  -4   2 572.934 15.5545   1
  -2  -4   2 576.041 14.0475   7
   2  -4  -2 568.977 13.9591   7
   2  -4  -2 590.960 15.6909   9
  -2  -4   2 572.818 13.6977  12
  -2  -4   2 580.712 13.9697   3
  -2  -4   1 5979.11 116.975   3
  -2  -4   1 6093.32 119.286   6
  -2  -4   1 6110.50 119.588   1
  -2  -4   1 6058.30 118.247  10
  -2  -4   1 6121.27 117.501   7
  -2  -4   1 6103.62 119.709   5
  -2  -4   0 829.413 18.5370   6
  -2  -4   0 782.465 16.9323  13
   2  -4   0 748.771 16.3031  11
  -2  -4   0 787.668 17.4354   4
  -2  -4   0 763.755 18.9725   5
   2  -4   0 743.304 17.5495   3
  -2  -4   0 753.569 15.7858   9
  -2  -4  -1 44.3718 3.97975   4
   2  -4   1 55.7512 4.13338   3
  -2  -4  -1 54.0514 4.89421   6
  -2  -4  -1 46.1844 3.23216   9
  -2  -4  -2 1342.60 30.2244   5
  -2  -4  -2 1303.22 29.4005   9
   2  -4   2 1327.26 28.1174   8
  -2  -4  -2 1342.91 30.3972   4
   2  -4   2 1384.67 29.9164   3
  -2  -4  -2 1330.21 31.0656   6
   2  -4   3 68.0718 5.51250   3
  -2  -4  -3 81.2395 6.88380   6
  -2  -4  -3 74.2976 5.53259   9
  -2  -4  -3 75.5309 6.06489   4
  -2  -4  -4 413.917 9.95303   2
  -2  -4  -4 418.901 14.3058   4
  -2  -4  -4 405.592 13.7703   9
   2  -4   4 416.767 13.7055   1
   2  -4   4 436.251 14.0251   3
   2  -4   5 378.511 13.8421   3
  -2  -4  -5 363.623 8.75239   2
   2  -4   5 353.335 13.4941   1
  -2  -4  -5 376.659 13.7890   1
  -2  -4  -5 403.867 14.4884   9
  -2  -4  -6 282.139 13.0988   1
  -2  -4  -6 324.836 14.1168   9
   2  -4   6 294.618 13.1200   1
  -2  -4  -6 322.395 13.9620   4
   2  -4   6 319.687 13.6293   3
  -2  -4  -6 302.297 12.6476   7
  -2  -4  -7 52.7320 8.02532   1
  -2  -4  -7 49.7314 8.20148   9
  -2  -4  -7 58.1461 8.53481   4
  -2  -4  -8 24.2452 7.93932   9
   2  -4   8 22.5363 5.07559   2
  -2  -4  -8 16.5014 7.80367   1
  -2  -4  -8 19.1807 7.49086   4
  -2  -4  -9 63.6726 10.1299   9
   2  -4   9 66.1494 6.16431   2
  -2  -4  -9 65.2343 10.3379   1
  -2  -4  -9 65.1784 9.98502   4
  -2  -2  10 28.6135 6.26318   2
   2  -2 -10 33.6849 9.95647   9
   2  -2 -10 28.3607 8.26308   4
   2  -2  -9 28.6850 8.90955   9
  -2  -2   9 13.7580 5.69410   2
   2  -2  -9 41.4076 9.67278   1
   2  -2  -9 22.3067 7.34212   4
   2  -2  -8 127.042 9.51982   4
   2  -2  -8 134.249 10.7134   1
   2  -2  -8 129.872 10.6398   9
  -2  -2   8 120.143 7.95343   2
   2  -2  -7 307.476 12.9428   4
  -2  -2   7 288.171 11.2272   2
  -2  -2   7 318.824 13.8410   1
   2  -2  -7 308.571 13.4945   7
   2  -2  -6 292.559 11.8098   4
  -2  -2   6 307.513 12.5597   1
  -2  -2   6 306.318 10.9559   2
   2  -2  -6 295.825 12.3467   7
   2  -2  -5 163.151 6.88349   2
  -2  -2   5 156.633 7.55216   2
   2  -2  -5 160.561 8.24035   4
   2  -2  -5 159.495 8.40732   7
  -2  -2   5 162.455 8.53147   1
  -2  -2   4 371.679 12.4202   1
   2  -2  -4 370.226 10.7168   2
   2  -2  -4 392.549 12.4063   7
   2  -2  -4 369.736 12.6400   9
   2  -2  -4 379.737 11.8990   4
   2  -2  -3 901.176 21.9470   9
  -2  -2   3 893.648 21.4553   1
   2  -2  -3 879.501 20.2350   2
  -2  -2   3 869.036 18.9764   5
   2  -2  -3 896.095 21.2419   4
   2  -2  -3 939.917 21.4939   7
  -2  -2   3 928.818 21.5659   7
   2  -2  -2 580.324 15.0774   9
   2  -2  -2 594.798 14.1866   2
  -2  -2   2 606.257 14.7553   1
  -2  -2   2 594.562 13.6615   5
   2  -2  -2 613.696 14.5786   7
  -2  -2   2 589.759 14.5442   7
   2  -2  -1 14871.4 289.084   7
   2  -2  -1 15111.8 290.030   9
  -2  -2   1 14646.4 289.437   1
  -2  -2   1 15030.8 289.626   5
  -2  -2   1 15786.2 290.095  11
  -2  -2   1 15241.8 289.337  12
  -2  -2   1 15062.6 289.186   7
  -2  -2   0 1047.44 22.7107   5
  -2  -2   0 1072.32 21.6181   4
  -2  -2   0 1063.17 22.3646  10
  -2  -2   0 1031.60 21.8924  13
  -2  -2   0 1033.44 21.7870   6
   2  -2   0 1041.05 22.1097   3
  -2  -2  -1 533.579 12.6820   6
   2  -2   1 498.958 10.8949  12
   2  -2   1 517.987 12.5741   3
  -2  -2  -1 516.572 12.5743   4
   2  -2   2 322.559 9.84608   3
  -2  -2  -2 331.550 9.92221   4
  -2  -2  -2 311.829 9.12239   5
  -2  -2  -2 332.291 10.3304   6
  -2  -2  -3 197.211 6.86886   5
  -2  -2  -3 197.132 7.61997   1
   2  -2   3 220.234 8.50272   3
  -2  -2  -3 186.762 8.04197   4
  -2  -2  -4 454.708 12.2124   5
   2  -2   4 479.443 14.3401   1
  -2  -2  -4 485.085 14.3686   1
   2  -2   4 491.629 14.6633   3
  -2  -2  -5 465.346 14.9818   1
   2  -2   5 435.412 14.4676   1
  -2  -2  -5 459.485 15.1645   4
   2  -2   5 431.754 14.8642   3
  -2  -2  -6 156.680 9.78827   1
  -2  -2  -6 172.446 9.94180   4
   2  -2   6 161.597 9.29201   1
   2  -2   6 186.783 10.3676   3
   2  -2   7 123.648 9.47410   3
   2  -2   7 122.671 5.85623   2
  -2  -2  -7 104.284 9.55981   9
   2  -2   7 96.6436 8.90806   1
  -2  -2  -7 115.113 9.69897   1
  -2  -2  -7 105.723 9.17981   4
  -2  -2  -8 49.4523 7.95783   4
  -2  -2  -8 37.4026 8.18676   9
   2  -2   8 27.7523 4.05232   2
  -2  -2  -8 38.2656 8.27307   1
   2  -2   9 35.5055 4.16904   2
  -2  -2  -9 34.9959 8.70183   1
  -2  -2  -9 27.1976 8.39062   4
   2   0 -10 83.7535 9.21863   4
   2   0 -10 99.8151 11.8727   9
   2   0  -9-0.48706 6.06745   4
   2   0  -9 1.38311 7.53067   9
   2   0  -9-6.99629 8.11945   1
  -2   0   9 7.74813 4.79039   2
   2   0  -8 88.1502 9.33097   9
   2   0  -8 98.4426 8.09738   4
   2   0  -8 89.0883 9.81466   1
  -2   0   8 85.9851 6.44974   2
  -2   0   7 369.137 12.3488   2
   2   0  -7 369.756 13.6040   4
   2   0  -7 399.078 15.6894   7
  -2   0   7 383.468 13.4486   4
   2   0  -7 422.536 16.0177   9
   2   0  -6 159.336 9.30360   9
  -2   0   6 170.748 9.46448   1
   2   0  -6 160.366 9.30205   7
  -2   0   6 163.867 8.02174   4
   2   0  -6 148.648 7.91872   4
  -2   0   6 160.378 7.32706   2
   2   0  -5 10.6069 4.55524   9
   2   0  -5 23.1960 4.99526   7
  -2   0   5 13.0126 3.56878   2
  -2   0   5 16.5287 4.57014   1
  -2   0   5 15.7147 3.86635   4
   2   0  -5 17.2540 3.79149   4
  -2   0   4 245.271 8.32165   4
   2   0  -4 251.529 8.32858   4
  -2   0   4 233.206 9.17989   1
   2   0  -4 232.378 9.36373   7
  -2   0   4 234.938 8.06734   2
   2   0  -3 280.984 8.23745   4
  -2   0   3 301.069 8.47458   4
  -2   0   3 288.939 8.51684   2
  -2   0   3 288.760 9.44890   1
   2   0  -3 280.316 9.54919   7
  -2   0   3 299.045 9.65656   7
  -2   0   2 5083.31 99.5889   4
   2   0  -2 5024.57 99.5754   4
   2   0  -2 5130.92 100.376   2
  -2   0   2 5166.73 100.411   1
  -2   0   2 5160.83 100.596   9
   2   0  -2 5186.60 100.795   7
  -2   0   2 5243.60 100.918   7
  -2   0   1 4173.09 80.2725   2
   2   0  -1 4200.31 80.2951   2
  -2   0   1 4082.19 79.6554   1
  -2   0   1 4139.87 80.1032   9
   2   0  -1 4130.53 80.3921   7
  -2   0   1 3959.94 80.3493   7
  -2   0   0 5.05731 1.37821   2
  -2   0   0 2.80006 1.36957   3
   2   0   0 4.25050 1.84617  12
  -2   0   0 2.71704 1.87488  12
  -2   0   0 7.71753 1.92344  13
   2   0   0 4.95662 1.79932  13
  -2   0  -1 180.226 5.58307   3
  -2   0  -1 182.500 5.01165   1
   2   0   1 188.894 5.78177  10
  -2   0  -2 7255.69 140.989   1
  -2   0  -3 197.131 7.61458   1
   2   0   4 5919.79 118.713   1
   2   0   4 5859.69 114.903   2
  -2   0  -4 6127.37 119.428   1
  -2   0  -4 5976.06 115.643   5
  -2   0  -4 6202.42 119.462   4
  -2   0  -5 432.258 10.1986   5
   2   0   5 419.813 10.1608   2
   2   0   5 462.499 14.3936   1
  -2   0  -5 464.807 14.5147   4
  -2   0  -5 469.507 14.9042   1
   2   0   6 238.361 6.63099   2
  -2   0  -6 242.385 11.5168   1
   2   0   6 236.536 11.1317   1
  -2   0  -6 247.493 11.1611   4
  -2   0  -7 33.1777 6.62313   4
  -2   0  -7 30.7808 7.26199   1
  -2   0  -8 62.8803 8.10328   4
  -2   0  -8 59.0768 8.69720   1
  -2   0  -9 40.8068 8.30567   4
  -2   0  -9 44.3964 9.21139   9
  -2   0  -9 48.9706 9.50111   1
  -2   0 -10 71.9084 11.4983   9
  -2   0 -10 51.1582 9.53498   4
   2   2 -10 34.9691 9.50941   9
   2   2 -10 25.5528 6.88421   4
   2   2  -9 16.7655 5.90903   4
   2   2  -9 8.46412 7.16007   9
   2   2  -9 15.1733 8.52490   1
   2   2  -8 132.196 8.17141   4
  -2   2   8 125.493 9.32627   4
   2   2  -8 120.143 11.0324   1
   2   2  -8 122.588 9.89966   9
   2   2  -7 305.613 13.6428   9
   2   2  -7 301.363 11.3120   4
   2   2  -7 335.188 14.3842   7
   2   2  -7 329.481 14.0212   8
  -2   2   7 320.200 13.0370   4
  -2   2   7 323.127 15.7402   6
  -2   2   6 281.424 6.98816   5
  -2   2   6 295.447 11.5792   4
   2   2  -6 297.527 10.2325   4
   2   2  -6 278.120 12.2645   7
   2   2  -6 308.169 12.4289   8
  -2   2   6 322.707 14.5511   6
   2   2  -6 273.054 11.7916   9
   2   2  -5 156.849 8.04163   9
  -2   2   5 158.415 8.02997   4
   2   2  -5 166.826 6.67724   4
   2   2  -5 157.601 8.50018   8
  -2   2   5 156.938 5.26199   5
  -2   2   5 162.674 9.85440   6
   2   2  -4 362.689 11.3939   9
  -2   2   4 342.650 13.1165   6
   2   2  -4 389.044 12.4817   8
   2   2  -4 362.042 9.81904   4
  -2   2   4 378.692 11.8429   4
  -2   2   3 932.438 21.9909   9
   2   2  -3 906.921 20.7786   9
   2   2  -3 914.029 21.7836   8
  -2   2   3 905.387 22.8824   6
   2   2  -3 892.826 19.1608   4
  -2   2   3 937.388 21.6474   4
   2   2  -2 590.800 13.6090   5
   2   2  -2 589.044 13.4529   9
  -2   2   2 600.207 14.9932   9
  -2   2   2 577.704 14.6010   4
  -2   2   2 599.457 15.3777   6
   2   2  -2 608.958 15.0595  11
   2   2  -2 593.563 14.8041   8
  -2   2   1 14587.4 283.380   6
  -2   2   1 14140.7 283.241   3
  -2   2   1 14576.7 283.529   9
  -2   2   0 992.313 21.5796   3
  -2   2   0 1031.36 21.2978   6
   2   2   0 1047.91 22.2934   5
  -2   2  -1 495.892 10.8313  10
  -2   2  -1 507.615 12.3972   3
  -2   2  -1 523.921 12.2132   1
   2   2   1 510.764 12.6225   5
   2   2   2 335.839 9.94172   4
  -2   2  -2 331.409 8.28339   8
   2   2   2 337.954 9.33883   5
  -2   2  -2 313.729 9.61320   1
  -2   2  -2 310.028 9.89301   3
  -2   2  -3 193.951 7.88512   1
   2   2   3 203.838 6.92810   5
   2   2   3 196.220 8.23314   4
  -2   2  -4 451.895 14.4654   1
   2   2   4 475.796 15.6795   6
   2   2   4 496.860 14.8473   4
  -2   2  -4 479.835 13.9682   4
  -2   2  -5 441.738 14.9053   1
   2   2   5 455.049 16.3678   6
  -2   2  -5 414.749 13.6708   4
   2   2   5 454.406 14.8391   4
  -2   2  -6 181.364 9.39487   4
  -2   2  -6 166.930 10.0792   1
   2   2   6 159.710 10.8445   6
   2   2   6 188.086 9.96095   4
  -2   2  -7 107.872 9.70514   1
   2   2   7 112.843 10.8284   6
  -2   2  -7 122.445 8.58275   4
  -2   2  -8 38.7018 7.11848   4
  -2   2  -8 24.8301 7.59204   1
  -2   2  -9 36.5182 7.78730   4
  -2   2  -9 45.5645 9.33364   1
   2   4  -9 31.2999 7.98456   9
   2   4  -9 42.4240 6.21203   4
   2   4  -9 55.6062 10.5779   1
   2   4  -8 23.1717 6.93735   9
   2   4  -8 32.1836 5.18526   4
   2   4  -8 28.5624 8.54888   1
  -2   4   7 107.908 5.42731   5
   2   4  -7 113.246 8.52393   9
   2   4  -7 97.6074 9.07664   8
   2   4  -7 119.785 6.67455   4
  -2   4   7 124.335 9.20533   4
   2   4  -6 307.251 9.95565   4
  -2   4   6 330.627 13.2444   4
   2   4  -6 339.853 13.3399   7
   2   4  -6 334.547 13.1963   8
   2   4  -6 322.040 12.3039   9
  -2   4   6 302.684 9.90485   5
  -2   4   6 298.520 14.8053   6
   2   4  -5 884.869 23.4861   8
   2   4  -5 863.975 19.9296   4
  -2   4   5 927.667 24.0113   4
   2   4  -5 861.509 23.1630   7
  -2   4   5 866.067 25.0688   6
  -2   4   5 856.706 21.2135   5
   2   4  -5 884.755 19.5121   5
   2   4  -4 747.344 19.9133  11
   2   4  -4 703.935 18.8086   7
   2   4  -4 705.008 15.8753   4
  -2   4   4 702.323 19.4487   4
  -2   4   4 743.440 21.0118   6
   2   4  -4 681.864 19.1477   8
   2   4  -4 707.366 16.9633   5
  -2   4   3 1022.23 25.1539   4
   2   4  -3 1055.84 24.2586   7
   2   4  -3 1025.58 23.7401   5
   2   4  -3 1049.00 25.3540  11
  -2   4   3 1083.38 26.3266   6
  -2   4   2 576.483 15.6100   4
   2   4  -2 579.967 14.1302   7
  -2   4   2 574.176 14.1887   7
   2   4  -2 586.091 15.1061   5
  -2   4   2 574.960 15.9815   6
   2   4  -2 599.574 15.8047  11
  -2   4   1 5975.99 117.425   7
  -2   4   1 6162.32 119.694   4
   2   4  -1 6081.52 117.257   4
   2   4  -1 6018.70 118.216  12
  -2   4   1 6151.67 119.527   6
  -2   4   0 747.637 17.9032   6
   2   4   0 781.694 19.0834   5
   2   4   0 754.775 17.7823  10
   2   4   0 783.407 17.4382   4
   2   4   1 51.5425 4.68192   5
  -2   4  -1 45.6011 3.30408  11
   2   4   1 44.1499 3.43547  13
   2   4   2 1371.92 30.8683   5
  -2   4  -2 1351.09 30.8404   1
  -2   4  -3 79.2725 6.09349   1
   2   4   3 72.5492 6.37093   6
   2   4   3 78.6328 5.54158   5
   2   4   3 80.3080 6.23258   4
  -2   4  -4 437.581 14.5927   1
  -2   4  -4 421.327 12.3017   8
   2   4   4 405.356 12.7170   5
   2   4   4 440.364 14.3485   4
   2   4   4 425.108 14.7259   6
  -2   4  -5 393.401 14.5895   1
   2   4   5 381.612 15.1834   6
  -2   4  -5 404.564 12.9236   4
   2   4   5 392.281 14.3625   4
   2   4   5 379.194 12.0045   5
  -2   4  -5 372.122 12.2921   8
   2   4   6 306.236 13.2873   4
  -2   4  -6 318.303 12.0130   4
  -2   4  -6 303.435 11.7217   8
  -2   4  -6 318.073 12.9907   7
  -2   4  -6 285.705 13.7462   1
   2   4   6 285.514 14.4797   6
   2   4   7 47.7210 7.58511   4
  -2   4  -7 60.7729 6.92520   8
  -2   4  -7 42.0010 8.22821   1
  -2   4  -7 35.4107 6.23556   4
  -2   4  -8 23.1135 8.18286   1
  -2   4  -8 34.3813 6.88517   4
  -2   4  -9 84.2716 11.1850   1
  -2   4  -9 66.2387 8.29922   4
   2   6  -9 25.3346 7.95935   9
   2   6  -9 28.8196 9.98526   1
   2   6  -9 26.6488 5.07463   4
   2   6  -8 10.1102 4.12410   4
  -2   6   8 7.61983 4.40911   5
   2   6  -8 12.6129 6.18286   9
   2   6  -7 157.503 9.45250   9
   2   6  -7 149.178 6.71887   4
  -2   6   7 136.036 7.70965   5
  -2   6   6 149.669 8.11082   5
   2   6  -6 148.285 6.21917   4
  -2   6   6 165.170 10.4510   4
   2   6  -6 160.600 6.84368   5
  -2   6   6 152.749 11.1988   6
   2   6  -6 159.980 9.63818   7
  -2   6   5 41.1240 7.85075   6
   2   6  -5 48.5047 7.02287  11
   2   6  -5 34.4517 3.23813   4
  -2   6   5 37.6516 6.30632   4
   2   6  -5 46.0029 4.72278   5
  -2   6   5 30.7347 5.35199   5
   2   6  -5 31.8442 5.53362   7
   2   6  -4 280.215 10.4459   5
  -2   6   4 291.676 12.1516   4
   2   6  -4 304.550 12.0350  11
  -2   6   4 286.934 12.7962   6
   2   6  -4 296.959 10.5321   7
  -2   6   4 310.564 11.8728   9
   2   6  -3 772.802 20.4653   5
   2   6  -3 774.559 20.9862  11
  -2   6   3 748.873 21.5168   6
  -2   6   3 814.861 20.9345   9
   2   6  -3 771.985 18.8932   7
  -2   6   3 762.555 21.0424   4
   2   6  -2 3262.69 66.0307   7
  -2   6   2 3392.41 69.6303   6
   2   6  -2 3328.54 69.3344   5
   2   6  -2 3309.62 65.7304   4
  -2   6   2 3313.68 67.8214   3
  -2   6   2 3306.38 68.5003   9
   2   6  -1 2069.78 41.0223   9
   2   6  -1 2111.02 43.4237   4
   2   6  -1 2087.92 43.5699  12
  -2   6   1 2098.51 41.8149   7
  -2   6   1 2149.88 44.2952   3
  -2   6   1 2157.56 45.6232   6
  -2   6   1 2159.01 44.9567   9
  -2   6   0 629.841 17.1177   6
   2   6   0 664.499 18.5813   5
   2   6   0 659.672 16.4373  10
   2   6   0 688.158 16.6034   4
   2   6   0 626.587 13.7737   3
  -2   6   0 646.726 16.2721   3
  -2   6   0 656.087 13.6984   7
  -2   6   0 645.891 16.6184   9
   2   6   1 946.975 21.1061  13
   2   6   1 971.298 23.0265   4
  -2   6  -1 950.539 22.4487   3
   2   6   1 920.515 19.8088   3
   2   6   1 976.204 24.5909   5
   2   6   2 171.456 8.75016   5
  -2   6  -2 162.152 7.62377   3
  -2   6  -2 167.929 7.05797  11
   2   6   2 166.459 8.16420   4
   2   6   2 150.820 6.49017  13
  -2   6  -3 795.075 21.6316   3
   2   6   3 820.314 22.2458   5
   2   6   3 841.807 22.7554   6
  -2   6  -3 836.578 22.8640   1
  -2   6  -3 811.612 20.8350  11
  -2   6  -4 694.462 20.7722   1
   2   6   4 711.683 20.9074   6
  -2   6  -4 697.154 19.1225  11
   2   6   4 661.308 19.6591   5
   2   6   4 622.802 19.6657   4
  -2   6  -5 196.997 11.1890   1
  -2   6  -5 189.901 9.46100   7
   2   6   5 185.755 11.1915   6
   2   6   5 178.110 9.14399   5
   2   6   5 165.650 10.3197   4
  -2   6  -6 19.7637 7.11172   1
   2   6   6 20.7197 5.19393   5
  -2   6  -6 26.7787 6.28077   7
   2   6   6 20.4543 6.75463   4
  -2   6  -6 10.9575 4.86374   4
   2   6   6 14.8573 7.78416   6
  -2   6  -7 33.2702 4.05307   5
  -2   6  -7 41.3486 6.25214   4
  -2   6  -7 40.3409 8.21050   1
  -2   6  -8 87.8573 8.05619   4
  -2   6  -8 105.842 11.6241   1
  -2   6  -9 39.7149 7.36203   4
   2   8  -8 60.1590 4.81636   4
   2   8  -8 62.9772 7.82546   9
   2   8  -7 136.482 7.33751   5
  -2   8   7 122.413 8.90447   5
   2   8  -7 125.212 5.85387   4
   2   8  -7 137.841 8.64716   9
  -2   8   6 101.910 8.32974   5
   2   8  -6 108.489 7.28736   5
   2   8  -6 116.567 8.54743   7
   2   8  -6 120.336 5.31579   4
  -2   8   5 22.2790 7.09218   4
  -2   8   5 30.6847 8.09096   6
   2   8  -5 22.2523 3.34333   4
   2   8  -5 29.4364 6.81122  11
   2   8  -5 22.0401 5.36721   7
  -2   8   5 20.4591 6.10825   5
   2   8  -5 21.8102 5.15624   5
   2   8  -4 183.024 9.44565   5
  -2   8   4 164.685 9.39209   9
   2   8  -4 174.098 6.35644   4
  -2   8   4 186.947 10.6347   4
  -2   8   4 188.007 11.0387   6
   2   8  -4 180.534 10.1028  11
   2   8  -4 184.062 8.07860   7
  -2   8   4 191.359 9.38059   3
  -2   8   3 111.988 8.30965   6
  -2   8   3 97.9669 7.38042   9
  -2   8   3 106.033 6.67986   3
   2   8  -3 118.631 8.18528   5
   2   8  -3 111.872 5.27238   4
   2   8  -3 119.364 5.75312   7
   2   8  -2 524.301 13.5625   4
   2   8  -2 476.644 11.3156   9
  -2   8   2 529.006 15.5845   9
   2   8  -2 533.811 17.1028   5
  -2   8   2 510.397 16.2936   6
  -2   8   2 524.138 14.7062   3
  -2   8   1 374.446 12.1154   9
  -2   8   1 375.519 13.0417   4
   2   8  -1 370.501 11.2468   4
  -2   8   1 359.766 12.8042   6
  -2   8   1 361.345 11.3073   3
   2   8  -1 348.172 8.51723   9
   2   8  -1 338.270 10.6897  12
  -2   8   0 391.090 12.1226   9
  -2   8   0 404.453 13.5149   6
   2   8   0 396.973 11.9663  10
   2   8   0 385.527 12.3321   4
  -2   8   0 367.515 12.7791   4
  -2   8   0 377.207 11.8466   3
   2   8   0 369.029 9.38219   3
   2   8   0 334.264 14.0231   5
   2   8   1 184.207 10.2559   5
   2   8   1 194.337 9.01784   4
   2   8   1 198.039 8.71870  10
  -2   8  -1 184.223 5.37281  10
   2   8   1 189.735 6.55826  13
  -2   8  -1 177.038 8.02689   3
   2   8   1 193.760 5.90495   3
   2   8   2 440.429 15.0492   6
   2   8   2 452.068 12.6072  13
   2   8   2 464.795 16.5269   5
  -2   8  -2 445.856 14.2254   3
   2   8   2 453.875 11.6748   3
   2   8   2 458.370 15.0997   4
  -2   8  -3 45.6994 4.36272   7
  -2   8  -3 43.5615 5.34733  11
   2   8   3 56.9373 6.64063   4
   2   8   3 40.6207 6.90306   6
   2   8   3 41.2811 6.74415   5
   2   8   3 45.8286 4.89639  13
  -2   8  -3 49.0893 5.90699   3
   2   8   4 615.282 19.8368   5
   2   8   4 633.676 20.1270   6
  -2   8  -4 582.583 16.5527   7
  -2   8  -4 576.704 17.9153  11
  -2   8  -4 604.987 20.5272   1
  -2   8  -5 67.5467 8.62986   1
  -2   8  -5 66.5071 6.80331   7
   2   8   5 65.2554 7.59097   5
   2   8   5 80.5154 8.95471   6
  -2   8  -5 72.5548 7.59596  11
  -2   8  -6-0.65844 7.10411   1
  -2   8  -6 4.63164 5.67404   7
   2   8   6 6.72188 5.98201   5
  -2   8  -6 9.16027 5.11390   5
  -2   8  -7 65.8027 7.22424   4
  -2   8  -7 75.6836 6.48920   5
  -2   8  -7 87.2228 10.6793   1
   2   8   7 94.6769 8.38656   5
  -2   8  -8 55.1587 10.8851   1
  -2   8  -8 59.7131 7.63027   4
   2  10  -7 41.0473 6.23421   9
   2  10  -7 45.7923 6.60380   5
  -2  10   7 41.5216 8.22963   5
   2  10  -6 56.7405 4.31748   4
   2  10  -6 65.4187 7.16476   7
   2  10  -6 53.0827 4.17136   4
  -2  10   6 71.4121 8.77749   5
   2  10  -6 60.1006 7.52787   5
   2  10  -6 62.3536 5.68018   9
  -2  10   6 78.8341 8.24187   3
   2  10  -5 48.8414 4.36733   4
   2  10  -5 58.7711 6.19117   7
   2  10  -5 50.4674 7.37869   5
  -2  10   5 61.4595 8.38729   5
  -2  10   5 54.0426 6.88270   3
  -2  10   4 251.003 12.0768   9
   2  10  -4 243.761 9.03755   7
   2  10  -4 243.609 8.50625   4
   2  10  -4 256.606 12.5230   5
  -2  10   4 219.446 12.9397   5
  -2  10   4 231.036 10.5850   3
  -2  10   3 164.770 9.32600   9
  -2  10   3 145.927 10.3396   6
   2  10  -3 135.231 10.1137   5
  -2  10   3 157.143 10.5690   4
   2  10  -3 154.840 7.07654   4
   2  10  -3 143.881 5.12282   9
  -2  10   3 151.637 7.98609   3
  -2  10   2 349.667 12.5916   9
   2  10  -2 300.634 7.70179   9
   2  10  -2 313.178 14.1943   5
  -2  10   2 321.552 11.3920   3
  -2  10   2 334.864 13.7232   6
  -2  10   2 335.048 13.8920   4
   2  10  -2 319.129 10.9348   4
  -2  10   1 249.387 11.4868   6
   2  10  -1 245.826 6.79433   9
   2  10  -1 247.703 9.93782   4
  -2  10   1 211.967 11.2077   4
   2  10  -1 232.742 8.91743  12
   2  10  -1 264.521 13.2730   5
  -2  10   1 264.232 10.5800   9
  -2  10   1 234.218 9.51980   3
  -2  10   0 162.510 9.52540   4
   2  10   0 163.424 8.63412   4
  -2  10   0 155.846 7.97558   9
  -2  10   0 162.005 9.46309   6
   2  10   0 145.112 7.68060  10
  -2  10   0 167.192 8.02998   3
   2  10   0 151.889 5.66778   3
  -2  10  -1 319.851 12.3504   4
   2  10   1 294.532 12.3427   4
   2  10   1 318.459 14.6884   5
  -2  10  -1 292.790 10.8739   9
  -2  10  -1 286.077 7.89666  10
   2  10   1 308.407 11.8764  10
   2  10   1 311.841 13.1833   6
   2  10   1 315.205 8.72705   3
  -2  10  -1 314.418 11.4281   3
   2  10   2 226.610 7.94344  13
   2  10   2 246.912 13.2205   5
   2  10   2 249.323 11.4903   4
  -2  10  -2 257.247 10.6991   3
   2  10   2 220.854 7.53598   3
  -2  10  -2 212.080 6.13235   7
   2  10   2 226.604 11.2537   6
   2  10   3 13.6829 6.77166   6
   2  10   3 11.4680 6.55680   5
  -2  10  -3 12.6548 3.44989   7
   2  10   3 15.9690 4.22628  13
  -2  10  -3 10.7639 5.44665   3
   2  10   3 10.7790 3.48270   3
   2  10   3 15.8340 6.49418   4
   2  10   4 228.491 12.7969   5
   2  10   4 219.815 9.89878  13
   2  10   4 237.261 9.33074   3
  -2  10  -4 213.110 8.92295   7
  -2  10  -5 43.7179 7.29417   5
   2  10   5 55.9039 8.54910   5
  -2  10  -5 52.5317 6.10085   7
  -2  10  -6 55.4677 7.00085   7
   2  10   6 41.0216 8.09613   5
  -2  10  -6 48.7182 7.54822   5
  -2  10  -6 48.2092 10.1304   1
   2  10   7 49.9365 8.62572   5
  -2  10  -7 41.1203 6.97588   5
  -2  10  -7 56.2714 7.17387   4
  -2  10  -7 46.3174 10.7423   1
  -2  12   6 24.7820 6.87527   3
   2  12  -6 18.4435 7.35643   5
  -2  12   6 18.3020 8.37603   5
   2  12  -5 14.5949 3.96948   4
   2  12  -5 12.3734 3.59900   9
  -2  12   5 20.5815 6.43360   3
   2  12  -5 16.3913 7.74326   5
  -2  12   5 5.02110 8.07607   5
  -2  12   4 124.160 8.26655   3
   2  12  -4 95.8140 4.05315   9
   2  12  -4 105.078 6.49720   4
  -2  12   4 114.747 5.74632  13
   2  12  -4 121.823 11.0464   5
  -2  12   4 133.223 11.6379   5
   2  12  -3 93.8055 6.77769   4
  -2  12   3 108.005 7.49748   3
  -2  12   3 109.719 11.1326   5
   2  12  -3 108.641 10.7983   5
  -2  12   3 105.047 8.62091   9
   2  12  -2 28.8077 5.61107   4
  -2  12   2 28.9316 6.25472   9
  -2  12   2 27.7135 5.49293   3
   2  12  -2 45.4446 8.74422   5
  -2  12   2 37.6186 8.75726   5
  -2  12   1 74.1317 6.53179   3
   2  12  -1 75.2011 9.67039   5
  -2  12   1 82.0822 9.03484   4
   2  12  -1 88.0273 7.33079   4
   2  12  -1 74.8991 5.78268  12
  -2  12   1 80.0350 7.24236   9
  -2  12   0 100.474 6.23670  10
   2  12   0 127.083 7.69799  10
  -2  12   0 132.871 9.59228   4
   2  12   0 122.567 8.63983   4
   2  12   0 126.155 5.44855   3
  -2  12   0 119.554 7.68878   3
  -2  12   0 108.695 7.64481   9
  -2  12  -1 87.0275 6.79722   9
  -2  12  -1 70.8021 3.68045  12
  -2  12  -1 93.0081 8.26885   4
   2  12   1 82.7356 8.18014   4
   2  12   1 81.2613 7.62498  10
  -2  12  -1 81.4801 7.01845   3
   2  12   1 87.4651 4.66727   3
   2  12   1 72.2766 9.47490   5
  -2  12  -2 45.7430 6.51441   3
  -2  12  -2 57.9062 6.25730   9
   2  12   2 52.1975 7.30558  10
   2  12   2 50.2263 9.20336   5
   2  12   2 53.1512 4.30695   3
  -2  12  -2 61.3468 7.45894   4
   2  12   2 55.9977 8.09740   4
  -2  12  -3 102.669 10.2448   5
   2  12   3 90.3997 10.6714   5
  -2  12  -3 91.8008 8.01909   4
  -2  12  -3 74.5539 3.55846   7
   2  12   3 83.1761 5.53198  13
   2  12   3 93.0767 5.60090   3
   2  12   4 88.8207 6.73381  13
  -2  12  -4 107.724 10.4977   5
   2  12   4 88.1093 10.4508   5
  -2  12  -4 81.0331 5.48774   7
   2  12   4 94.2329 6.35914   3
  -2  12  -5 30.7443 8.19922   5
   2  12   5 35.5311 9.11713   5
   2  12   5 30.6338 6.18560  13
   2  12   5 32.8104 5.49569   3
   2  12   6 4.95698 8.21840   5
  -2  12  -6 1.76084 6.97659   5
   2  12   6 3.64121 6.24298  13
   2  12   6 3.92672 5.57150   3
  -2  14   4 23.1422 6.35854   3
   2  14  -4 27.9957 9.56730   5
  -2  14   4 15.1210 9.21370   5
  -2  14   3 41.7083 6.68275   3
   2  14  -3 38.2492 10.0519   5
  -2  14   3 53.7297 10.2672   5
   2  14  -2 150.589 9.39084   4
  -2  14   2 141.138 9.77172   9
  -2  14   2 131.811 12.7134   5
   2  14  -2 138.958 13.1367   5
  -2  14   2 158.035 9.11503   3
  -2  14   1 30.6218 6.18345   3
  -2  14   1 30.6080 10.0522   5
   2  14  -1 45.3954 10.2812   5
  -2  14   1 30.9969 6.38780   9
  -2  14   1 27.5798 5.88607  10
   2  14  -1 34.1707 6.86619   4
   2  14  -1 31.7869 5.29635  12
  -2  14   0 35.1201 6.22057   3
  -2  14   0 29.3058 6.02605   9
  -2  14   0 28.0461 4.68020  10
   2  14   0 28.0642 7.36896   4
   2  14   0 28.8821 5.71271  12
  -2  14  -1 55.3750 7.03082   3
   2  14   1 51.2124 4.19085   3
  -2  14  -1 43.5979 6.30289   9
   2  14   1 65.5239 10.9898   5
  -2  14  -1 55.8429 10.4539   5
   2  14   1 45.0783 7.21584  10
  -2  14  -2 12.8945 5.39592   9
   2  14   2 22.5882 9.52957   5
  -2  14  -2 21.5458 9.09047   5
  -2  14  -2 28.8096 6.68028   3
   2  14   2 18.6157 3.82432   3
  -2  14  -3 14.9065 9.25412   5
   2  14   3 5.90470 9.15904   5
   2  14   3 9.83211 4.03582   3
   2  14   4 55.8642 11.7417   5
  -2  14  -4 49.7754 10.3449   5
   3 -15  -2 45.0601 6.91365  11
   3 -15  -1 14.1892 10.5173   6
  -3 -15   1 15.7130 10.0604   6
   3 -15  -1 16.2149 6.05561  11
  -3 -15   1 15.4905 8.12119  11
   3 -15   0 17.8428 10.2826   6
  -3 -15   0 3.36254 9.96803   6
  -3 -15   0 13.3012 7.85591  11
   3 -15   1 50.0471 10.8443   6
  -3 -15  -1 36.7731 11.7209   6
  -3 -15  -1 27.0015 8.43683  11
  -3 -15  -2 115.122 7.93533  11
  -3 -13   5 12.2149 7.89609   8
  -3 -13   5 4.40936 8.75886   6
  -3 -13   4 25.5193 7.76972   8
  -3 -13   4 27.5082 9.08572   6
  -3 -13   3 79.9112 9.20576   8
   3 -13  -3 78.9481 12.4793   6
  -3 -13   3 103.856 10.8277   6
  -3 -13   2 136.107 11.9360   6
   3 -13  -2 116.542 12.6715   6
   3 -13  -2 131.663 8.04396  11
  -3 -13   2 134.566 10.6997  11
  -3 -13   1 59.7635 9.74815   6
   3 -13  -1 72.4116 10.3474   6
  -3 -13   1 79.6575 8.93032  11
   3 -13  -1 65.3939 6.42723  11
   3 -13   0 72.6680 10.5500   6
  -3 -13   0 68.8957 10.7945   6
  -3 -13   0 75.2152 8.70138  11
   3 -13   1 136.075 12.3997   6
  -3 -13  -1 173.129 13.5505   6
   3 -13   1 142.688 9.06088   3
   3 -13   2 20.2500 5.81823   3
  -3 -13  -2 16.5263 9.35934   6
   3 -13   2 11.7798 8.02641   6
   3 -13   3 182.820 10.0156   8
  -3 -13  -3 177.616 14.4720   6
   3 -13   3 176.118 13.1979   6
   3 -13   3 202.760 10.5931   3
  -3 -13  -4 22.2734 6.61354   9
   3 -13   4 39.1399 9.37133   6
  -3 -13  -4 50.0979 11.4955   6
   3 -13   4 28.5864 6.42473   8
  -3 -13  -5 57.4576 8.90381   9
  -3 -13  -5 57.5242 10.2851   4
  -3 -13  -5 43.3631 13.3086   6
   3 -11  -7 33.5455 9.29243   9
   3 -11  -6 15.3314 8.34989   9
  -3 -11   6 8.23899 7.57131   6
   3 -11  -5 10.7483 7.52368   9
  -3 -11   5 22.3309 7.81362   8
  -3 -11   5 20.7300 5.66683   3
  -3 -11   5 22.5122 7.98291   6
  -3 -11   4 137.767 10.3791   8
  -3 -11   4 154.681 7.71517   3
  -3 -11   4 146.789 11.0470   6
  -3 -11   3 30.5870 6.97992   8
  -3 -11   3 35.6622 4.40213  13
  -3 -11   3 36.9180 7.67508   6
  -3 -11   3 36.2607 4.21250   3
  -3 -11   2 148.466 5.77264   3
  -3 -11   2 147.704 10.2806   6
  -3 -11   2 147.502 6.24170  13
  -3 -11   2 165.487 10.5413  11
  -3 -11   1 98.7674 9.42548   1
   3 -11  -1 73.5964 5.91916  11
  -3 -11   1 96.3167 8.60685  11
  -3 -11   1 87.8058 9.16916   6
   3 -11  -1 109.379 10.5070   6
  -3 -11   0 92.6247 9.55843   1
   3 -11   0 107.872 9.58184   1
   3 -11   0 93.4772 7.14124   3
   3 -11   0 89.1418 6.15569  11
  -3 -11   0 100.984 8.23039  11
   3 -11   0 88.5851 9.51389   6
  -3 -11   0 89.0968 9.49154   6
   3 -11   1 34.0410 5.53340   3
   3 -11   1 35.8788 7.19488   1
   3 -11   1 41.8186 7.48298   6
  -3 -11  -1 41.4145 7.94691   6
   3 -11   2 25.7778 5.63042   3
  -3 -11  -2 40.6162 8.91762   6
   3 -11   2 32.5887 7.10553   6
   3 -11   3 261.071 13.2419   6
  -3 -11  -3 244.921 14.4437   6
   3 -11   3 225.257 10.3624   3
   3 -11   3 214.663 9.54191   8
  -3 -11  -3 216.840 6.94386   7
  -3 -11  -3 239.329 10.3259   9
  -3 -11  -3 255.414 12.7235   4
  -3 -11  -4 15.1766 6.21495   9
  -3 -11  -4 9.30480 7.10589   4
   3 -11   4 6.94441 5.99395   3
   3 -11   4 16.4956 7.65140   6
  -3 -11  -4 28.1736 9.61388   6
   3 -11   4 18.0467 5.30308   8
  -3 -11  -5 62.0071 9.78667   4
  -3 -11  -5 48.0489 7.73580   9
   3 -11   5 50.7275 8.47681   6
  -3 -11  -5 46.2084 11.1701   6
  -3 -11  -6 24.6846 8.22490   9
   3 -11   6 20.7957 8.88677   6
  -3 -11  -6 22.9852 8.80067   4
   3  -9  -8 57.8110 10.6189   9
   3  -9  -7 104.389 11.1960   9
   3  -9  -6 181.151 10.0136   2
  -3  -9   6 165.684 7.10869  10
   3  -9  -6 187.801 10.1344   7
   3  -9  -6 166.401 11.7357   9
  -3  -9   6 190.555 10.2173   3
  -3  -9   5 231.808 8.10127  10
  -3  -9   5 248.859 12.6634   8
   3  -9  -5 226.371 9.98425   7
  -3  -9   5 256.676 10.6601   3
   3  -9  -5 235.875 13.0162   9
   3  -9  -4 221.986 11.7915   9
  -3  -9   4 239.694 12.4005   1
  -3  -9   4 225.707 7.89089  10
  -3  -9   4 242.087 12.2462   6
  -3  -9   4 232.248 9.33329   3
  -3  -9   4 250.701 12.1618   8
   3  -9  -4 231.120 9.07669   7
  -3  -9   3 185.932 10.3310   8
  -3  -9   3 214.275 10.9671   6
  -3  -9   3 198.001 7.71800   3
  -3  -9   3 213.911 11.3019   1
  -3  -9   2 387.114 14.5413  11
  -3  -9   2 395.767 14.8427   1
  -3  -9   2 383.361 10.1582   3
  -3  -9   2 383.752 14.5579   6
  -3  -9   2 382.231 11.0544  13
  -3  -9   1 251.420 8.14380  13
  -3  -9   1 258.613 11.9774   6
   3  -9  -1 249.403 12.5813   6
   3  -9  -1 246.867 8.61462  11
  -3  -9   1 249.031 11.1633  11
  -3  -9   1 257.352 6.75557   3
  -3  -9   1 241.326 11.5105   1
   3  -9   0 151.616 6.76739  11
  -3  -9   0 155.179 9.44699   6
   3  -9   0 158.243 9.69122   6
   3  -9   0 166.583 7.91289   3
   3  -9   1 36.7511 4.93834   3
  -3  -9  -1 40.9550 5.68715   4
   3  -9   1 29.7657 6.02562   1
  -3  -9  -1 41.4565 6.72476   6
   3  -9   1 33.9625 6.12838   6
  -3  -9  -2 206.025 8.26754   9
   3  -9   2 209.641 10.6692   1
   3  -9   2 166.431 4.62380  13
   3  -9   2 191.958 8.89231   3
   3  -9   2 184.216 10.2411   6
  -3  -9  -2 200.686 11.4850   6
  -3  -9  -2 205.344 10.3403   4
   3  -9   3 355.897 13.9953   6
  -3  -9  -3 344.234 15.7980   6
   3  -9   3 338.533 11.4589   8
  -3  -9  -3 338.447 10.3749   7
  -3  -9  -3 320.338 12.2316   9
   3  -9   3 329.192 13.9965   1
  -3  -9  -3 336.020 14.1025   4
   3  -9   3 334.156 12.6307   3
   3  -9   4 23.3130 6.92923   1
  -3  -9  -4 34.1745 6.98149   4
  -3  -9  -4 24.9372 8.70266   6
   3  -9   4 28.4191 6.73828   6
   3  -9   4 32.4627 6.25971   3
  -3  -9  -4 27.0911 5.89742   9
  -3  -9  -4 21.8653 4.56499   7
  -3  -9  -5 10.6386 5.06345   7
   3  -9   5 15.4117 6.17990   3
  -3  -9  -5 7.34296 6.58324   4
  -3  -9  -5 6.73601 8.71147   6
  -3  -9  -5 7.25015 5.89754   9
  -3  -9  -6 58.5279 8.45502   9
  -3  -9  -6 62.7169 9.47659   4
  -3  -9  -6 57.0718 7.18455   7
  -3  -9  -7 31.7222 9.29029   4
  -3  -9  -7 46.1741 8.94278   9
  -3  -9  -7 49.7689 9.13418   1
  -3  -9  -8 58.5794 10.5341   9
   3  -7  -9 83.4093 10.5592   4
   3  -7  -9 61.8837 11.0473   9
  -3  -7   9 63.9212 9.36357   2
   3  -7  -8 14.0582 7.90016   4
  -3  -7   8 18.1226 7.86323   2
   3  -7  -8 14.4133 8.05949   9
   3  -7  -7 117.908 10.3636   4
   3  -7  -7 117.149 7.88887   2
  -3  -7   7 109.726 9.47743   3
   3  -7  -7 96.0125 10.1104   9
   3  -7  -6 42.2811 6.06463   2
   3  -7  -6 37.5812 7.83748   9
   3  -7  -6 46.5379 6.73898   7
   3  -7  -6 44.6393 7.37558   4
  -3  -7   6 39.3548 6.70677   3
   3  -7  -5 103.656 8.83461   9
  -3  -7   5 101.422 8.57398   1
   3  -7  -5 101.279 7.37855   2
  -3  -7   5 97.0133 7.21064   3
  -3  -7   5 110.448 5.95615  12
   3  -7  -5 96.4519 7.15089   7
  -3  -7   4 11.5033 5.74674   1
  -3  -7   4 16.7519 3.53040  12
  -3  -7   4 11.3477 5.20811   8
   3  -7  -4 10.8874 4.17327   7
   3  -7  -4 12.1384 5.30599   9
  -3  -7   4 19.9557 4.38615   3
  -3  -7   3 205.398 7.64059  10
   3  -7  -3 222.459 7.98583   7
  -3  -7   3 223.627 10.2938   1
  -3  -7   3 210.997 7.85913   3
  -3  -7   3 216.969 10.2633   8
   3  -7  -3 211.018 9.99739   9
  -3  -7   2 985.129 24.6776   6
  -3  -7   2 959.088 24.9853   1
  -3  -7   2 945.403 25.0124  11
  -3  -7   2 934.300 21.3439   7
  -3  -7   2 934.728 22.1343  10
  -3  -7   2 956.388 20.9936   3
  -3  -7   1 499.574 12.8962  13
  -3  -7   1 471.668 15.2440  11
  -3  -7   1 497.907 15.3844   6
  -3  -7   1 505.531 11.8336   7
  -3  -7   1 504.378 15.7124   1
  -3  -7   1 498.169 11.0324   3
   3  -7   0 688.530 19.3782   6
  -3  -7   0 708.192 19.4235   6
  -3  -7   0 687.994 16.3476  13
   3  -7   0 649.871 15.9395  11
  -3  -7   0 690.476 17.5470   4
  -3  -7   0 680.290 14.8715   7
   3  -7   0 662.988 17.5606   3
   3  -7   1 511.898 15.7517   1
   3  -7   1 491.723 15.3614   6
  -3  -7  -1 505.675 16.3818   6
  -3  -7  -1 537.470 15.3085   4
  -3  -7  -1 497.388 12.8951   9
   3  -7   1 492.647 14.3194   3
   3  -7   2 100.495 7.05492   1
  -3  -7  -2 110.858 5.93810   9
   3  -7   2 103.521 6.51356   3
  -3  -7  -2 95.7537 7.75889   6
   3  -7   2 98.7468 6.74744   6
   3  -7   2 99.7310 5.18892   8
  -3  -7  -2 106.359 7.15300   4
   3  -7   3 394.621 11.4012   8
  -3  -7  -3 371.093 15.1839   6
   3  -7   3 372.463 13.8146   1
   3  -7   3 383.629 13.6455   6
  -3  -7  -3 385.792 12.9209   9
   3  -7   3 392.425 13.3492   3
  -3  -7  -3 401.381 14.3781   4
  -3  -7  -4 228.644 11.1918   4
  -3  -7  -4 201.950 10.0381   9
  -3  -7  -4 212.349 12.5837   6
   3  -7   4 208.129 9.99978   3
   3  -7   4 204.434 10.4487   1
   3  -7   5 106.529 9.14741   1
  -3  -7  -5 147.887 10.2051   4
   3  -7   5 146.840 9.34316   3
  -3  -7  -5 135.000 9.06905   9
  -3  -7  -6 55.1818 8.38801   4
  -3  -7  -6 40.3748 7.55863   9
   3  -7   6 40.0266 2.92174  10
  -3  -7  -6 49.6294 3.73151   2
  -3  -7  -6 56.9210 7.21937   7
  -3  -7  -6 48.2344 7.76764   1
  -3  -7  -7 50.4082 8.71568   1
  -3  -7  -7 54.8775 8.92848   9
  -3  -7  -8 71.2401 10.3316   4
  -3  -7  -8 76.3496 10.1006   1
  -3  -7  -8 71.7519 10.2917   9
   3  -5  -9 69.2650 9.64591   4
   3  -5  -9 60.7569 10.4367   9
  -3  -5   9 54.5174 8.10549   2
   3  -5  -8 80.0952 9.18239   4
   3  -5  -8 89.0833 10.1651   9
  -3  -5   8 79.9336 8.32073   2
   3  -5  -7 158.846 10.6301   4
   3  -5  -7 147.958 8.06343   2
  -3  -5   7 160.216 9.93212   2
   3  -5  -7 149.819 11.0532   9
   3  -5  -6 134.735 9.01432   7
   3  -5  -6 138.926 7.58406   2
  -3  -5   6 154.863 9.95711   1
   3  -5  -6 144.215 10.3321   9
   3  -5  -6 151.821 9.57022   4
   3  -5  -5 104.857 7.30856   7
   3  -5  -5 100.454 6.73773   2
  -3  -5   5 96.8899 7.95917   1
   3  -5  -5 115.793 8.70719   9
   3  -5  -5 110.808 7.85301   4
   3  -5  -4 362.697 11.9375   7
  -3  -5   4 336.422 12.8249   8
   3  -5  -4 365.018 11.7254   2
  -3  -5   4 365.191 13.1442   1
   3  -5  -4 352.156 13.5769   9
  -3  -5   3 418.753 11.7122  12
  -3  -5   3 418.245 12.2642   7
  -3  -5   3 402.173 13.4899   1
   3  -5  -3 431.330 12.2477   7
   3  -5  -3 414.984 13.9362   9
  -3  -5   2 5056.60 98.6631  12
  -3  -5   2 4871.83 98.7972  10
   3  -5  -2 5112.19 101.019   9
  -3  -5   2 5013.12 97.8168   3
  -3  -5   2 4987.06 98.5527   7
  -3  -5   2 4889.41 100.332   1
  -3  -5   1 1741.11 35.7719   7
  -3  -5   1 1735.53 34.3992   3
  -3  -5   1 1772.48 37.8754   6
  -3  -5   1 1733.02 36.4796  13
  -3  -5   1 1761.62 37.1843  10
   3  -5  -1 1737.42 37.5161   3
  -3  -5   1 1699.79 38.0482   1
  -3  -5   1 1758.49 38.6001   5
   3  -5   0 102.431 6.09247   6
  -3  -5   0 108.459 5.84892   6
   3  -5   0 101.692 3.83585  11
  -3  -5   0 106.215 6.62232   5
  -3  -5   0 103.695 4.96386  13
  -3  -5   0 108.364 5.03014   4
  -3  -5   0 104.257 3.41508   9
   3  -5   0 98.0989 5.42779   3
   3  -5   1 641.659 16.7319   6
  -3  -5  -1 650.394 17.5956   6
   3  -5   1 664.593 17.1817   1
   3  -5   1 640.893 14.2182  13
  -3  -5  -1 637.284 15.1440   9
   3  -5   1 661.091 16.6768   3
  -3  -5  -1 662.454 16.9290   4
  -3  -5  -2 43.3314 5.57502   6
  -3  -5  -2 45.4248 5.34288   5
   3  -5   2 42.7336 3.24034   8
  -3  -5  -2 53.4734 5.38426   4
   3  -5   2 49.2415 4.89085   3
   3  -5   2 50.3328 5.22121   1
  -3  -5  -2 44.6638 4.16738   9
   3  -5   3 1778.06 38.5011   3
  -3  -5  -3 1724.98 38.5061   5
  -3  -5  -3 1755.42 39.3013   4
   3  -5   3 1754.88 38.5615   1
  -3  -5  -3 1763.35 40.3519   6
  -3  -5  -3 1739.93 38.0986   9
   3  -5   3 1642.29 33.3063  12
   3  -5   4 524.771 15.9555   1
   3  -5   4 473.065 11.7080  10
  -3  -5  -4 506.656 15.8473   9
   3  -5   4 534.027 16.1299   3
  -3  -5  -4 502.197 16.5294   4
  -3  -5  -5 214.193 10.9633   4
  -3  -5  -5 189.227 5.49625   2
   3  -5   5 199.130 10.2765   1
   3  -5   5 198.597 10.1825   3
  -3  -5  -5 219.174 10.3677   1
  -3  -5  -5 201.359 10.3510   9
   3  -5   5 205.082 7.08420  10
   3  -5   6 304.510 13.3873   1
  -3  -5  -6 303.530 13.7355   9
   3  -5   6 279.701 12.8963   3
  -3  -5  -6 263.604 13.0887   1
  -3  -5  -7 165.163 11.0392   1
  -3  -5  -7 129.955 11.0546   4
  -3  -5  -7 139.234 10.7846   9
  -3  -5  -8 50.5896 8.61511   1
  -3  -5  -8 46.1746 9.10710   9
  -3  -5  -8 56.2322 9.43700   4
  -3  -5  -9 38.0816 9.97456   9
  -3  -5  -9 32.7347 9.60386   1
   3  -5   9 34.9719 5.86036   2
  -3  -5  -9 32.8943 9.68044   4
   3  -3 -10 1.23861 7.67847   4
  -3  -3  10 2.15609 6.22860   2
   3  -3 -10 10.0916 9.07262   9
   3  -3  -9 15.0276 7.42098   4
  -3  -3   9 10.8115 6.26133   2
   3  -3  -9 10.6734 8.27940   9
   3  -3  -8 55.1994 7.74246   4
  -3  -3   8 44.8641 6.56231   2
   3  -3  -7 396.992 15.0922   4
  -3  -3   7 394.800 15.6854   1
  -3  -3   7 403.557 14.3436   2
   3  -3  -6 64.7470 7.44256   7
   3  -3  -6 55.2429 5.40926   2
  -3  -3   6 57.1093 6.44352   2
   3  -3  -6 64.8828 6.98116   4
  -3  -3   6 55.6594 7.02068   1
   3  -3  -5 550.840 17.9672   9
   3  -3  -5 572.664 17.1684   7
   3  -3  -5 569.858 17.0512   4
  -3  -3   5 587.002 17.4325   1
  -3  -3   5 555.983 16.5282   2
   3  -3  -5 544.317 15.4120   2
  -3  -3   4 707.157 19.3125   7
   3  -3  -4 733.227 19.2650   7
   3  -3  -4 727.260 18.3667   2
   3  -3  -4 746.277 20.5001   9
  -3  -3   4 715.774 19.4169   1
   3  -3  -4 712.140 19.2962   4
  -3  -3   3 2702.13 55.7663   5
   3  -3  -3 2780.68 58.4197   9
   3  -3  -3 2801.09 56.7515   2
  -3  -3   3 2724.68 57.4570   1
  -3  -3   3 2783.19 57.2639   7
   3  -3  -3 2749.07 57.0142   7
  -3  -3   2 3078.52 62.9043  11
  -3  -3   2 3082.69 61.8520   7
  -3  -3   2 3056.73 62.7723   8
  -3  -3   2 3062.78 62.2082   1
  -3  -3   2 3065.33 61.8443   5
   3  -3  -2 3013.89 61.6306   7
   3  -3  -2 3029.47 63.0800   9
  -3  -3   1 2087.63 43.1798   1
  -3  -3   1 2123.63 43.7661   5
  -3  -3   1 2139.40 43.1491  12
  -3  -3   1 2102.62 43.8291  11
  -3  -3   1 2075.49 41.0674   4
  -3  -3   1 2090.75 42.5890   7
  -3  -3   0 76.0572 4.39558  10
  -3  -3   0 81.5223 5.25562   5
  -3  -3   0 76.1071 4.03295   6
   3  -3   0 67.8225 4.22316   6
  -3  -3   0 77.9707 4.03725  13
   3  -3   0 77.2910 4.51147   3
  -3  -3   0 75.3724 3.72034   4
  -3  -3  -1 601.977 14.5995   6
   3  -3   1 581.050 13.8659   6
   3  -3   1 582.051 13.2655  13
  -3  -3  -1 587.633 14.4086   4
   3  -3   1 558.669 11.8016   8
   3  -3   1 591.468 14.5154   3
   3  -3   1 553.164 13.9713   1
   3  -3   2 869.426 20.5089   1
  -3  -3  -2 901.293 21.0339   5
  -3  -3  -2 864.397 21.1161   4
   3  -3   2 884.079 20.9413   3
  -3  -3  -2 838.436 21.1824   6
   3  -3   2 867.320 18.4425  10
   3  -3   2 865.408 18.4633  12
  -3  -3  -3 1446.34 32.8522   4
   3  -3   3 1387.91 29.6488  10
  -3  -3  -3 1402.94 31.4690   5
   3  -3   3 1415.79 32.1890   3
   3  -3   3 1425.80 31.6990   1
   3  -3   4 565.570 16.7276   3
  -3  -3  -4 552.065 16.0697   1
  -3  -3  -4 531.116 16.8020   4
  -3  -3  -4 559.001 15.0839   5
   3  -3   4 563.860 16.1308   1
   3  -3   5 437.154 14.6527   1
  -3  -3  -5 433.009 14.9349   1
   3  -3   5 445.705 15.3738   3
   3  -3   6 98.6596 8.50111   3
  -3  -3  -6 83.6803 7.66769   1
   3  -3   6 99.2120 7.98535   1
  -3  -3  -6 89.4330 8.34400   4
  -3  -3  -7 19.3016 6.73455   9
  -3  -3  -7 24.0602 7.27519   4
  -3  -3  -7 18.4168 6.91085   1
   3  -3   7 2.86679 6.08373   1
   3  -3   8 98.9912 5.94699   2
  -3  -3  -8 86.7687 9.94776   9
  -3  -3  -8 106.894 10.4425   1
  -3  -3  -8 99.9637 10.2173   4
  -3  -3  -9 50.3159 9.87296   9
   3  -3   9 52.3948 4.72186   2
  -3  -3  -9 44.3958 9.41186   1
  -3  -3  -9 60.6503 9.85030   4
  -3  -1  10 28.8463 6.49622   2
   3  -1 -10 32.6123 7.95371   4
   3  -1 -10 30.3661 10.2029   9
  -3  -1   9-1.11225 5.25080   2
   3  -1  -9 6.00870 6.13394   4
   3  -1  -9 7.86481 7.71348   9
  -3  -1   8 16.2804 5.36795   2
   3  -1  -8 26.5092 7.59037   9
   3  -1  -8 25.2564 6.07815   4
  -3  -1   7 962.560 25.0246   2
  -3  -1   7 1017.79 27.2936   1
   3  -1  -7 969.163 25.7907   4
   3  -1  -7 978.651 28.1145   9
   3  -1  -6 141.036 7.90642   4
  -3  -1   6 151.224 7.78906   2
  -3  -1   6 156.849 9.07870   1
   3  -1  -6 149.929 9.37511   7
   3  -1  -6 145.828 9.30433   9
  -3  -1   6 157.131 7.29357   4
  -3  -1   5 116.800 6.59680   2
  -3  -1   5 117.128 7.42206   1
  -3  -1   5 110.349 5.59052   4
   3  -1  -5 136.657 8.09555   7
   3  -1  -5 135.046 6.95599   4
  -3  -1   4 923.694 23.2686   1
  -3  -1   4 939.074 22.6199   2
   3  -1  -4 940.997 22.3743   2
  -3  -1   4 968.083 23.9698   7
   3  -1  -4 1011.55 23.9136   7
  -3  -1   4 908.891 19.6621   5
  -3  -1   4 961.215 21.1178   4
   3  -1  -4 976.079 22.5416   4
  -3  -1   3 89.4319 5.44297   1
   3  -1  -3 94.9735 4.90251   4
  -3  -1   3 83.9462 3.79107   4
  -3  -1   3 89.3379 5.36294   2
   3  -1  -3 86.4259 5.13155   2
  -3  -1   3 88.1763 3.83758   5
  -3  -1   3 109.016 6.04268   7
   3  -1  -3 94.6733 5.79261   7
   3  -1  -2 1681.79 34.9604   2
  -3  -1   2 1638.45 32.9621   4
  -3  -1   2 1678.40 34.3782   9
  -3  -1   2 1699.78 34.7401   1
   3  -1  -2 1692.33 35.2599   7
  -3  -1   2 1637.82 35.2290   7
  -3  -1   1 696.574 15.7626   8
  -3  -1   1 693.595 15.7898   2
  -3  -1   1 678.190 14.6537   1
  -3  -1   1 697.169 14.8098   9
  -3  -1   1 694.159 15.5364  11
   3  -1  -1 650.018 14.3191  11
   3  -1  -1 683.903 15.7460   2
  -3  -1   1 669.202 15.5909   7
  -3  -1   0 5597.64 108.509   6
   3  -1   0 5329.01 108.522   6
  -3  -1   0 5975.68 109.843   2
  -3  -1   0 5654.53 110.366  12
   3  -1   0 5660.76 108.523   8
  -3  -1   0 5913.06 110.203  13
   3  -1   0 5793.39 109.826  13
   3  -1   0 5821.57 109.962   3
  -3  -1   0 5680.50 108.945   3
  -3  -1   0 5636.18 110.517  10
   3  -1   1 1332.92 27.2623   1
  -3  -1  -1 1343.29 28.5738   4
   3  -1   1 1403.84 28.0186  10
  -3  -1  -1 1356.07 26.9639   2
   3  -1   1 1255.60 28.3061   3
  -3  -1  -1 1331.06 27.8187   3
   3  -1   1 1388.25 28.3997  13
   3  -1   1 1340.27 28.0229  12
   3  -1   2 5384.88 104.381   1
   3  -1   2 5362.03 104.546  10
  -3  -1  -2 5451.77 104.433   1
  -3  -1  -2 5415.89 104.812   5
  -3  -1  -2 5530.42 105.699   4
  -3  -1  -3 52.8207 4.01954   5
  -3  -1  -3 59.3267 4.65420   1
   3  -1   3 58.5548 4.79830   1
  -3  -1  -4 1577.47 35.7590   1
   3  -1   4 1577.73 35.4019   1
  -3  -1  -4 1584.60 33.5870   5
  -3  -1  -5 633.025 18.6393   4
  -3  -1  -5 596.285 17.8861   1
  -3  -1  -5 587.143 14.7395   5
   3  -1   5 607.874 17.4197   1
  -3  -1  -6 19.4726 5.67276   4
   3  -1   6 24.7937 5.97698   1
  -3  -1  -6 32.7825 6.17876   1
   3  -1   6 26.0170 2.74659   2
  -3  -1  -7 34.3021 6.79875   4
   3  -1   7 18.5224 2.65413   2
   3  -1   7 25.9919 6.79103   1
  -3  -1  -7 15.8964 6.42316   1
  -3  -1  -8 196.267 12.1152   4
  -3  -1  -8 204.763 12.9947   1
  -3  -1  -9 80.1103 10.4140   1
  -3  -1  -9 77.5751 9.75983   4
   3   1 -10 17.2447 9.07985   9
   3   1 -10 21.8340 6.74417   4
   3   1  -9 4.68725 7.51476   9
   3   1  -9 9.78490 5.89336   4
   3   1  -8 34.6460 7.65934   9
   3   1  -8 34.4401 5.74168   4
  -3   1   8 26.2229 6.18079   4
   3   1  -7 985.238 25.0544   4
  -3   1   7 970.175 24.5544   2
  -3   1   7 1029.19 26.1235   4
   3   1  -7 974.427 27.6561   9
  -3   1   7 1017.48 29.9538   6
   3   1  -7 989.137 27.5525   8
   3   1  -6 149.873 8.92087   9
  -3   1   6 156.874 7.47986   2
  -3   1   6 149.034 8.13432   4
   3   1  -6 146.257 7.21014   4
   3   1  -6 158.080 9.35831   8
   3   1  -5 128.834 7.57309   9
  -3   1   5 128.250 6.54189   2
  -3   1   5 128.419 6.77821   4
   3   1  -5 130.400 6.11492   4
   3   1  -5 131.240 7.85825   8
   3   1  -4 977.792 23.5932   9
  -3   1   4 956.206 22.6934   2
   3   1  -4 953.787 21.5428   4
  -3   1   4 985.798 22.9113   4
   3   1  -4 974.829 24.1223   8
  -3   1   3 95.2386 5.63964   9
   3   1  -3 97.0045 5.17717   9
  -3   1   3 90.1681 4.83899   2
   3   1  -3 93.9768 5.97991   8
  -3   1   3 90.2040 4.92152   4
   3   1  -3 91.8736 3.85917   4
   3   1  -2 1636.27 35.6310   8
  -3   1   2 1693.56 35.6099   6
  -3   1   2 1712.13 35.6362   9
   3   1  -2 1651.22 34.6485   9
  -3   1   2 1684.55 34.7477   4
  -3   1   1 684.844 16.0347   9
  -3   1   1 675.966 15.1879   6
  -3   1   1 708.613 15.8013   3
  -3   1   1 686.405 15.7186   2
   3   1   0 5995.00 111.489  12
  -3   1   0 5632.58 109.413   6
   3   1   0 5547.21 109.385   6
  -3   1   0 5777.64 110.882   3
   3   1   0 6054.92 111.219  13
   3   1   1 1364.46 29.0772  10
  -3   1  -1 1389.64 28.8644   3
  -3   1  -1 1306.28 27.6681   1
   3   1   1 1392.30 28.9669  13
   3   1   1 1377.40 27.9403   6
  -3   1  -2 5526.61 105.233   1
  -3   1  -2 5435.01 106.189   3
   3   1   2 5123.51 105.274   3
   3   1   2 5367.65 105.681   6
  -3   1  -3 51.8542 4.56371   1
   3   1   3 63.9016 5.13570   3
  -3   1  -4 1587.39 36.0535   4
  -3   1  -4 1579.45 35.9880   1
  -3   1  -5 609.489 18.0304   1
  -3   1  -5 606.023 17.8630   4
  -3   1  -5 573.808 13.9565   5
   3   1   6 30.3519 7.70022   6
  -3   1  -6 19.2572 2.54740   5
  -3   1  -6 24.1656 5.80444   4
  -3   1  -6 22.3386 6.00523   1
  -3   1  -7 10.7683 6.41015   1
  -3   1  -7 27.1683 6.44775   4
   3   1   7 21.2644 8.43778   6
   3   1   7 19.5474 6.40353   3
  -3   1  -8 186.536 12.3608   1
  -3   1  -8 180.055 11.4815   4
  -3   1  -9 103.158 10.4394   4
  -3   1  -9 95.3914 11.3717   1
   3   3 -10 3.50404 8.11116   9
   3   3  -9 6.97172 5.11607   4
   3   3  -9 11.2403 7.46219   9
  -3   3   8 61.6386 8.23852   4
   3   3  -8 47.6985 5.63959   4
   3   3  -8 49.6445 7.64659   9
  -3   3   7 370.026 17.3099   6
   3   3  -7 371.267 11.7203   4
  -3   3   7 387.251 14.7040   4
   3   3  -7 378.994 14.7048   9
  -3   3   7 357.307 9.35094   5
   3   3  -7 404.124 15.6932   8
   3   3  -6 61.4601 7.09954   7
  -3   3   6 65.3982 8.89754   6
  -3   3   6 56.5170 4.01016   5
   3   3  -6 54.8848 6.20396   9
   3   3  -6 60.4784 4.52767   4
  -3   3   6 63.8032 6.72665   4
   3   3  -6 78.2458 7.67620   8
   3   3  -5 576.542 17.3515   8
   3   3  -5 568.508 17.1137   7
   3   3  -5 551.453 16.0691   9
   3   3  -5 544.712 13.5067   4
  -3   3   5 574.870 16.8763   4
  -3   3   5 529.614 18.3744   6
   3   3  -4 753.900 19.3587   7
  -3   3   4 715.772 19.4903   7
   3   3  -4 731.943 19.6243   8
   3   3  -4 731.454 20.0045  11
   3   3  -4 697.601 15.5938   4
  -3   3   4 722.815 19.3006   4
  -3   3   4 754.740 19.8370   9
   3   3  -4 707.547 18.0351   9
  -3   3   4 723.506 20.8066   6
   3   3  -3 2738.29 56.0134   5
   3   3  -3 2808.88 57.2880   7
  -3   3   3 2724.75 57.3065   7
   3   3  -3 2805.61 58.1871  11
  -3   3   3 2789.96 57.6669   4
   3   3  -3 2719.86 55.7116   9
  -3   3   3 2769.63 58.0141   9
  -3   3   3 2710.11 58.4444   6
   3   3  -3 2808.99 57.8984   8
   3   3  -2 3116.08 62.3127   5
  -3   3   2 3014.16 62.1543   7
   3   3  -2 3042.63 60.3595   9
  -3   3   2 3075.65 63.1566   9
  -3   3   2 3080.55 62.8482   4
   3   3  -2 3065.18 63.0659  11
   3   3  -2 3132.55 62.1370   7
  -3   3   2 3101.19 63.1154   6
   3   3  -1 2013.65 42.3885  12
   3   3  -1 2057.46 40.2044   4
  -3   3   1 2053.10 42.3540   6
  -3   3   1 2062.58 41.7954   7
  -3   3   0 71.3431 3.33552  13
   3   3   0 79.7579 3.80372   4
   3   3   0 83.6434 4.13680   6
  -3   3   0 78.9897 4.08541   6
   3   3   0 74.2329 4.98762   5
  -3   3  -1 583.276 12.7023  10
   3   3   1 593.255 14.3320   6
   3   3   1 579.321 12.5476   3
  -3   3  -1 559.415 12.6183  12
   3   3   1 594.593 15.2891   5
   3   3   2 865.740 21.2443   6
   3   3   2 910.107 21.4158   5
  -3   3  -2 885.177 21.0772   1
  -3   3  -3 1400.15 29.6173   8
   3   3   3 1436.27 32.4080   4
   3   3   3 1378.04 32.3040   6
   3   3   3 1402.09 31.3917   5
  -3   3  -3 1401.59 32.0726   1
   3   3   4 563.983 17.4700   6
   3   3   4 571.841 17.0825   4
  -3   3  -4 570.790 14.8272   8
  -3   3  -4 582.006 17.1106   1
   3   3   5 434.344 16.0280   6
  -3   3  -5 454.838 14.6431   4
   3   3   5 446.531 15.3107   4
  -3   3  -5 453.301 13.4908   8
  -3   3  -5 432.229 15.5150   1
   3   3   6 89.7283 9.42465   6
  -3   3  -6 99.3228 6.99171   8
   3   3   6 89.2892 8.03852   4
  -3   3  -6 94.1976 7.58987   4
  -3   3  -6 95.5730 8.49327   1
   3   3   7 17.1850 8.71661   6
  -3   3  -7 28.3996 6.17687   8
  -3   3  -7 16.3654 5.93318   4
  -3   3  -7 19.0669 7.24208   1
  -3   3  -8 88.3506 8.32927   8
  -3   3  -8 106.150 10.5776   1
  -3   3  -8 86.1222 8.94641   4
  -3   3  -9 68.4198 9.11117   4
  -3   3  -9 54.1078 10.1555   1
   3   5  -9 61.2210 5.84477   4
   3   5  -9 73.2879 9.16391   9
   3   5  -8 73.6551 5.51310   4
   3   5  -8 73.0406 8.29658   9
  -3   5   8 74.4466 5.11144   5
   3   5  -7 153.169 6.39287   4
  -3   5   7 169.872 10.8065   4
  -3   5   7 146.155 7.33112   5
   3   5  -7 138.587 8.92745   9
   3   5  -6 138.772 9.50652   8
  -3   5   6 135.020 7.32392   5
   3   5  -6 143.363 5.58905   4
  -3   5   6 161.122 9.75812   4
   3   5  -6 148.778 9.39398   7
  -3   5   6 170.783 11.1414   6
   3   5  -6 142.395 9.84868  11
   3   5  -6 147.448 8.19794   9
   3   5  -5 113.646 6.25382   9
   3   5  -5 95.5182 3.93794   4
  -3   5   5 103.924 7.84267   4
   3   5  -5 106.733 5.67784   5
  -3   5   5 102.162 9.06978   6
   3   5  -5 100.068 8.23347  11
   3   5  -5 106.626 7.21726   7
   3   5  -4 342.826 10.1275   9
  -3   5   4 372.772 12.9844   4
   3   5  -4 314.482 7.63079   4
   3   5  -4 348.794 10.9461   5
  -3   5   4 371.505 13.7915   6
   3   5  -4 363.341 12.9967  11
   3   5  -4 376.080 11.8955   7
   3   5  -3 427.772 12.0652   7
  -3   5   3 417.885 13.8815   6
   3   5  -3 382.661 12.1863   5
   3   5  -3 401.812 13.2508  11
  -3   5   3 400.656 12.0052   7
  -3   5   3 407.658 13.4141   4
   3   5  -3 381.234 9.98189   9
  -3   5   2 5027.82 99.5253   6
   3   5  -2 5032.50 99.2789   5
  -3   5   2 5031.81 99.5232   4
   3   5  -2 4855.41 94.9759   4
  -3   5   2 4714.12 98.9900   9
  -3   5   2 5139.31 98.6736   3
  -3   5   2 4905.98 97.1557   7
   3   5  -2 4834.95 94.4672   9
   3   5  -2 5123.37 97.1600   7
  -3   5   1 1690.63 38.1123   9
   3   5  -1 1799.19 37.4411  12
  -3   5   1 1735.42 35.9974   7
  -3   5   1 1806.26 37.8165   3
   3   5  -1 1742.18 35.8077   4
  -3   5   1 1752.28 38.0723   6
  -3   5   0 106.016 5.59878   3
   3   5   0 105.177 5.81081  10
   3   5   0 104.672 5.19744   4
  -3   5   0 108.244 5.80864   6
   3   5   0 112.106 5.66512   6
   3   5   0 95.1604 6.32637   5
   3   5   1 655.638 16.7733   6
  -3   5  -1 652.833 16.6957   3
   3   5   1 659.197 18.0602   5
   3   5   1 635.295 16.5308   4
  -3   5  -1 646.244 14.8947  11
   3   5   1 658.143 17.0191  10
   3   5   1 655.211 15.9714  13
  -3   5  -1 612.512 13.5308  12
   3   5   2 44.0019 5.44260   6
   3   5   2 34.2965 5.04598   5
  -3   5  -2 48.8076 4.96738   3
   3   5   2 57.0805 5.52181   4
  -3   5  -2 46.6854 5.22565   1
  -3   5  -2 53.1325 4.29353  11
   3   5   2 55.5126 4.63842  13
  -3   5  -3 1737.41 39.5003   3
   3   5   3 1700.02 39.3778   6
   3   5   3 1716.55 39.3353   5
  -3   5  -3 1753.57 39.6328   1
   3   5   4 551.052 16.9703   4
   3   5   4 519.541 17.0876   6
   3   5   4 481.147 15.5540   5
  -3   5  -4 526.694 17.0766   1
  -3   5  -5 204.991 11.0253   1
   3   5   5 191.032 11.1895   6
  -3   5  -5 200.215 8.45381   8
   3   5   5 207.422 9.38532   5
   3   5   5 218.320 11.1541   4
  -3   5  -6 274.862 13.5724   1
  -3   5  -6 301.061 11.2469   8
   3   5   6 271.503 14.1163   6
   3   5   6 303.800 13.7883   4
  -3   5  -6 286.885 11.9096   4
  -3   5  -7 138.494 11.1646   1
  -3   5  -7 153.543 9.42960   4
  -3   5  -7 124.244 8.47094   8
  -3   5  -8 50.4661 7.45309   8
  -3   5  -8 70.8329 9.67258   1
  -3   5  -8 48.8451 7.48268   4
  -3   5  -9 38.4817 9.95499   1
  -3   5  -9 46.8795 8.45302   4
   3   7  -9 59.5970 8.66827   9
   3   7  -8 19.2141 3.41957   4
   3   7  -8 17.2318 6.67695   9
  -3   7   7 107.032 7.75264   5
   3   7  -7 104.169 4.58744   4
   3   7  -7 114.162 8.04960   9
   3   7  -6 40.4135 2.93270   4
   3   7  -6 46.9458 5.48690   9
   3   7  -6 45.3902 6.73030   7
  -3   7   6 40.9393 6.10678   5
   3   7  -6 36.5978 5.04408   5
  -3   7   6 42.8162 7.80713   4
  -3   7   5 104.050 9.54716   6
   3   7  -5 104.311 6.85337   5
   3   7  -5 101.302 7.22588   7
   3   7  -5 101.993 8.66938  11
   3   7  -5 86.8735 3.44826   4
  -3   7   5 106.731 8.83106   4
   3   7  -5 97.0492 5.84338   9
  -3   7   4 11.9150 5.57499   9
   3   7  -4 14.0844 2.99001   9
  -3   7   4 10.6456 6.31634   6
   3   7  -4 17.5098 4.66381   5
   3   7  -4 14.8810 5.57527  11
   3   7  -4 17.4929 4.51799   7
  -3   7   4 17.3320 5.13262   3
   3   7  -4 12.5698 1.90880   4
  -3   7   4 7.50668 5.30873   4
   3   7  -3 211.713 7.90916   7
  -3   7   3 209.535 10.4294   6
   3   7  -3 189.994 5.89964   4
  -3   7   3 212.556 10.2524   4
   3   7  -3 216.728 9.79158   5
   3   7  -3 200.471 5.66305   9
  -3   7   3 209.649 9.72005   9
  -3   7   3 209.734 9.13314   3
  -3   7   2 937.085 21.4074   7
  -3   7   2 957.876 23.6652   3
   3   7  -2 990.127 25.4867   5
  -3   7   2 978.789 24.3970   9
  -3   7   2 977.076 24.8813   6
   3   7  -2 935.549 21.0283   4
  -3   7   1 509.004 15.1197   6
   3   7  -1 527.472 13.8719  12
  -3   7   1 535.441 14.9034   9
  -3   7   1 451.378 9.99850  13
  -3   7   1 493.044 11.5355   7
  -3   7   1 495.590 13.9812   3
   3   7  -1 514.868 13.0433   4
   3   7   0 663.667 19.9043   5
  -3   7   0 696.191 18.2157   9
  -3   7   0 689.241 18.5254   6
   3   7   0 701.084 18.6905   6
   3   7   0 691.093 17.9085  10
  -3   7   0 660.116 14.9305   7
   3   7   0 693.100 17.5904   4
  -3   7   0 662.152 17.8823   3
   3   7   1 506.899 15.1091   6
   3   7   1 521.874 16.7586   5
   3   7   1 495.123 14.8147  10
   3   7   1 469.338 10.6022   3
  -3   7  -1 494.195 14.5186   3
   3   7   1 482.253 12.9795  13
   3   7   1 502.266 14.7421   4
  -3   7  -2 105.866 5.77708  11
   3   7   2 100.033 7.24339   4
   3   7   2 113.391 8.29405   5
  -3   7  -2 106.828 7.00121   3
   3   7   2 103.724 5.93828  13
   3   7   2 95.1846 7.06385   6
  -3   7  -3 392.101 12.4932  11
   3   7   3 389.462 14.1103   4
   3   7   3 382.155 14.4969   5
   3   7   3 382.077 14.2303   6
  -3   7  -3 364.703 13.3730   3
   3   7   3 391.249 12.6999  13
  -3   7  -4 206.072 11.1912   1
   3   7   4 191.830 10.3652   5
   3   7   4 213.422 11.2085   6
  -3   7  -4 223.199 9.80287  11
  -3   7  -5 154.430 10.4414   1
  -3   7  -5 123.294 8.58189  11
   3   7   5 145.079 10.5729   6
   3   7   5 142.642 9.21708   5
  -3   7  -6 42.1386 6.86124   7
  -3   7  -6 49.2747 8.11160   1
   3   7   6 51.5693 6.73611   5
  -3   7  -7 44.5203 9.03305   1
  -3   7  -7 47.0484 5.38796   5
  -3   7  -7 58.4446 7.25408   4
  -3   7  -8 59.1825 8.06971   4
  -3   7  -8 79.2743 10.6129   1
  -3   7  -8 54.3011 4.62807   5
   3   9  -8 76.7937 7.83606   9
   3   9  -7 113.958 7.95154   9
   3   9  -7 139.554 8.26546   5
  -3   9   7 138.914 10.1251   5
   3   9  -6 171.662 8.00244   9
   3   9  -6 181.049 10.1097   7
  -3   9   6 195.178 11.2465   3
   3   9  -6 165.172 9.51329   5
  -3   9   6 189.009 11.2070   5
   3   9  -5 203.829 7.65399   9
   3   9  -5 233.944 9.99140   7
  -3   9   5 243.853 11.5418   3
   3   9  -5 206.328 5.97058   4
   3   9  -5 197.091 5.87159   4
  -3   9   5 226.533 12.3950   5
   3   9  -5 256.018 11.3752   5
  -3   9   4 222.591 11.5208   9
   3   9  -4 204.246 6.61081   9
  -3   9   4 244.642 12.4564   6
  -3   9   4 230.571 12.3490   4
   3   9  -4 214.401 6.76583   4
   3   9  -4 245.221 11.6521   5
   3   9  -4 230.913 8.96452   7
  -3   9   4 228.843 10.5808   3
  -3   9   3 212.260 9.64576   3
   3   9  -3 229.887 11.2748   5
  -3   9   3 207.289 10.4112   9
  -3   9   3 190.344 10.8719   6
   3   9  -3 202.886 7.11714   4
  -3   9   2 390.480 14.7573   6
   3   9  -2 390.663 11.5612   4
  -3   9   2 388.944 15.0488   4
   3   9  -2 408.414 15.5043   5
  -3   9   2 386.117 13.9195   9
  -3   9   2 418.494 13.3434   3
  -3   9   1 255.251 11.1150   6
  -3   9   1 255.682 10.5801   9
   3   9  -1 253.976 9.54963  12
   3   9  -1 250.799 12.4106   5
  -3   9   1 259.684 11.6912   4
   3   9  -1 259.066 9.51792   4
  -3   9   1 264.704 10.0860   3
  -3   9   0 162.212 8.07742   3
  -3   9   0 163.939 8.31162   9
   3   9   0 165.369 8.01919  10
  -3   9   0 154.789 9.03027   4
   3   9   0 160.953 7.98737   4
   3   9   0 166.724 9.26916   6
  -3   9   0 150.727 8.81562   6
   3   9   1 35.0423 6.06714   6
   3   9   1 37.6311 7.06292   5
   3   9   1 32.6638 5.42671  10
   3   9   1 35.7072 5.55478   4
   3   9   1 30.0340 2.40536   3
  -3   9  -1 38.2364 5.33286   3
   3   9   2 228.325 10.6572   6
   3   9   2 204.310 8.08950  13
   3   9   2 186.423 6.26948   3
   3   9   2 218.195 10.4335   4
   3   9   2 213.644 10.5280  10
  -3   9  -2 192.003 9.47739   3
   3   9   2 202.415 11.7444   5
   3   9   3 329.073 10.0678   3
   3   9   3 374.072 14.4074   4
   3   9   3 314.102 14.5297   5
   3   9   3 339.359 11.9269  13
  -3   9  -3 341.357 13.4204   3
   3   9   3 336.593 14.1673   6
  -3   9  -3 343.447 11.8162  11
   3   9   4 30.3932 7.27266   5
  -3   9  -4 20.8863 4.70997   7
   3   9   4 26.9447 7.21751   6
   3   9   4 33.3783 5.56199  13
   3   9   4 26.3736 6.75785   4
  -3   9  -4 25.3492 5.70328  11
  -3   9  -5 6.14594 5.89185  11
  -3   9  -5 15.5480 7.47813   1
  -3   9  -5 3.21021 5.21589   7
   3   9   5 2.79790 6.29794   5
  -3   9  -6 73.2561 9.89784   1
  -3   9  -6 55.3032 7.67416   7
   3   9   6 60.1186 8.34999   5
  -3   9  -7 35.8752 6.60486   4
  -3   9  -7 33.4847 9.52833   1
  -3   9  -7 34.3995 6.36530   5
   3   9   7 44.8145 7.84464   5
  -3   9  -8 57.3813 8.01728   4
  -3  11   7 29.4442 8.59477   5
   3  11  -7 30.6788 7.02460   5
  -3  11   7 29.9150 8.00247   3
   3  11  -6 8.50352 5.72321   7
   3  11  -6 8.27357 3.86282   9
   3  11  -6 7.09241 6.60453   5
  -3  11   6 15.6395 7.94576   5
  -3  11   6 18.2198 6.91673   3
  -3  11   5 9.93671 7.61054   5
   3  11  -5 20.9955 7.20708   5
   3  11  -5 15.1912 3.07425   9
   3  11  -5 17.1647 3.18007   4
  -3  11   5 23.9508 6.46155   3
   3  11  -4 141.012 10.8577   5
  -3  11   4 133.317 11.2068   5
  -3  11   4 131.249 8.86378   3
   3  11  -4 125.811 5.95394   4
   3  11  -3 33.3609 7.94677   5
   3  11  -3 32.9168 4.50665   4
  -3  11   3 33.5246 5.74404   3
  -3  11   3 33.7038 3.00865  13
  -3  11   3 32.4564 7.04532   9
  -3  11   2 160.959 10.7457   4
   3  11  -2 154.446 7.67466   4
   3  11  -2 147.404 10.9145   5
  -3  11   2 134.355 9.09787   9
  -3  11   2 151.903 8.53462   3
  -3  11   1 108.136 8.61344   6
   3  11  -1 83.4697 6.37577  12
   3  11  -1 81.3754 6.67981   4
  -3  11   1 101.548 9.25566   4
   3  11  -1 102.139 10.1390   5
  -3  11   1 96.5947 7.26252   3
  -3  11   1 106.242 7.91539   9
   3  11   0 90.7583 6.96446  12
   3  11   0 83.6122 6.82211  10
  -3  11   0 86.7614 8.51710   4
   3  11   0 91.7309 7.44709   4
  -3  11   0 89.4341 7.05328   3
  -3  11   0 103.557 7.42828   9
  -3  11  -1 40.2572 5.82492   3
   3  11   1 28.2745 2.63388   3
   3  11   1 42.6233 8.53089   5
  -3  11  -1 35.3668 5.89573   9
  -3  11  -1 31.7927 2.54886  10
   3  11   1 36.6090 6.29887  10
   3  11   1 37.3779 7.19974   6
   3  11   1 37.1456 6.56383   4
  -3  11  -1 34.4333 6.70004   4
   3  11   2 43.2368 7.85068   6
   3  11   2 37.5627 7.03343  10
   3  11   2 27.9812 7.49656   5
  -3  11  -2 27.6111 2.49417   7
   3  11   2 23.8764 6.54840   4
   3  11   2 30.8927 3.19285   3
  -3  11  -2 30.0121 6.19683   3
   3  11   3 202.977 13.2278   5
  -3  11  -3 222.349 7.58943   7
   3  11   3 220.783 7.76389   3
   3  11   3 200.267 9.01716  13
  -3  11  -3 236.668 11.5151   3
   3  11   3 244.770 12.8924   4
   3  11   4 13.5642 4.13232   3
   3  11   4 21.0648 7.47300   5
  -3  11  -4 14.8975 4.43629   7
   3  11   4 14.0566 5.23166  13
   3  11   5 45.8186 5.72826   3
   3  11   5 54.6666 9.03930   5
  -3  11  -5 53.8055 6.27674   7
   3  11   5 63.6600 7.30074  13
   3  11   6 15.2020 7.88585   5
  -3  11  -6 20.8151 7.52295   5
   3  11   6 24.3870 7.12292  13
   3  13  -5 11.2910 7.99609   5
  -3  13   5-7.81481 8.89539   5
  -3  13   5 7.24052 6.46450   3
  -3  13   4 27.4828 9.48950   5
   3  13  -4 25.2993 8.78855   5
  -3  13   4 25.1951 6.31303   3
   3  13  -3 87.2544 6.57772   4
  -3  13   3 80.7306 10.8174   5
   3  13  -3 76.4185 10.1183   5
  -3  13   3 73.9940 7.39705   3
   3  13  -2 138.465 11.9376   5
  -3  13   2 125.840 12.2568   5
   3  13  -2 124.227 8.04130   4
  -3  13   2 112.477 8.92098   9
  -3  13   2 136.773 8.66774   3
   3  13  -1 63.8191 6.21454  12
  -3  13   1 68.8268 7.58273   9
   3  13  -1 79.3739 10.7035   5
   3  13  -1 80.7380 7.70852   4
  -3  13   1 53.6984 6.87721   3
  -3  13   0 74.0677 7.23547   3
  -3  13   0 56.4743 7.13709   9
   3  13   0 52.2594 6.53903  12
  -3  13   0 58.5472 5.17260  10
   3  13   0 59.8337 7.25102   4
  -3  13  -1 157.797 9.20430   9
   3  13   1 142.685 10.1866   4
  -3  13  -1 140.712 9.25128   3
   3  13   1 137.900 9.38393  10
   3  13   1 164.769 12.8727   5
   3  13   2 19.0313 2.91406   3
  -3  13  -2 12.6994 6.07304   3
  -3  13  -2 23.5077 6.85552   4
   3  13   2 29.1349 9.09528   5
  -3  13  -2 13.5112 5.78829   9
   3  13   3 181.832 6.88715   3
  -3  13  -3 182.151 10.9675   4
  -3  13  -3 207.479 11.8639   3
  -3  13  -3 171.126 9.61551   9
   3  13   3 180.556 13.9155   5
   3  13   4 27.3588 4.39413   3
   3  13   4 39.1539 5.82447  13
   3  13   4 38.2319 9.67928   5
  -3  13  -4 22.1910 8.81005   5
   3  13   5 45.5747 6.81190  13
  -3  13  -5 43.5595 9.51059   5
   3  13   5 65.4042 10.9937   5
   3  15  -2 52.7464 11.3613   5
  -3  15   2 52.9767 7.39622   3
  -3  15   1 16.0766 10.1717   5
   3  15  -1 13.1528 9.28552   5
  -3  15   1 23.6481 6.51683   3
   3  15  -1 14.5973 6.76769   4
  -3  15   0 5.28164 6.11991   3
   3  15   0 9.05966 5.80152  12
  -3  15  -1 55.2754 7.89758   3
  -3  15  -1 30.5648 10.5196   5
   3  15   1 40.2028 7.42036  12
  -3  15  -2-2.93646 6.93117   3
  -3  15  -2-2.57996 9.47977   5
  -4 -14   4 4.11544 8.17392   8
  -4 -14   3 28.4363 8.52703   8
  -4 -14   3 12.7438 9.28454   6
   4 -14  -3 27.3393 11.2280   6
   4 -14  -3 28.3840 5.67215  11
  -4 -14   2 6.72797 8.39086   6
   4 -14  -2 11.8224 5.16591  11
  -4 -14   2 5.92474 7.32519  11
  -4 -14   1 33.5708 8.58789  11
   4 -14  -1 13.9786 9.86051   6
  -4 -14   1 25.1933 9.40945   6
  -4 -14   0 77.0854 9.51753  11
   4 -14   0 51.3316 10.4929   6
  -4 -14   0 58.3620 10.8435   6
   4 -14   1 53.9269 7.36586   3
  -4 -14  -1 77.3766 9.46124  11
  -4 -14  -1 39.8550 10.6766   6
   4 -14   1 52.5143 10.6262   6
   4 -14   2 21.8830 6.29290   8
   4 -14   2 22.6520 9.12245   6
  -4 -14  -2 21.1291 9.71010   6
   4 -14   3 37.4458 6.90086   8
  -4 -14  -3 44.7612 12.0091   6
   4 -14   3 31.7749 9.36160   6
  -4 -12   6 14.1163 8.62740   8
  -4 -12   6-0.72471 8.63683   6
  -4 -12   5 9.71417 7.71986   8
  -4 -12   5 20.5228 8.42306   6
   4 -12  -5-2.76767 10.7084   6
  -4 -12   4 17.9952 7.14232   8
   4 -12  -4 34.0461 10.4397   6
  -4 -12   4 37.7550 8.53567   6
  -4 -12   3 184.661 12.2429   6
   4 -12  -3 179.879 14.3881   6
  -4 -12   3 149.250 11.0458   8
   4 -12  -2 8.24058 4.21088  11
  -4 -12   2 15.6043 7.30535   6
   4 -12  -2 19.9499 9.22823   6
  -4 -12   2 8.26117 7.01655  11
  -4 -12   1 49.3677 7.39052  11
  -4 -12   1 58.4792 8.88967   6
   4 -12  -1 46.5634 9.25910   6
   4 -12  -1 47.2406 5.11846  11
   4 -12   0 56.7984 6.76502   3
  -4 -12   0 47.1845 8.86251   6
   4 -12   0 54.0021 9.31602   6
  -4 -12   0 40.2080 7.49604  11
   4 -12   1 82.4543 7.38290   3
   4 -12   1 71.1257 9.63166   6
  -4 -12  -1 84.4617 10.3558   6
   4 -12   2 85.1765 10.1371   6
  -4 -12  -2 88.4381 11.1256   6
   4 -12   2 70.7105 7.41198   3
  -4 -12  -3 124.735 12.8231   6
  -4 -12  -3 110.288 8.05497   9
   4 -12   3 108.779 7.41808   8
   4 -12   3 114.503 8.84666   3
   4 -12   3 110.296 10.2346   6
  -4 -12  -3 128.150 10.1688   4
  -4 -12  -4 2.72334 5.98063   9
   4 -12   4 10.5879 7.42699   6
  -4 -12  -4 10.8654 9.93555   6
  -4 -12  -4 16.3938 7.61206   4
  -4 -12  -5 26.7963 7.48296   9
   4 -12   5 22.9172 8.52351   6
  -4 -12  -5 38.6887 9.02442   4
  -4 -12  -5 22.6610 11.3040   6
  -4 -12  -6 37.5523 8.63576   9
   4 -10  -7 37.2433 9.83033   9
   4 -10  -7 47.0039 9.57099   1
  -4 -10   6 73.8382 7.36077   3
   4 -10  -6 68.3293 8.42066   2
   4 -10  -6 67.3057 9.70210   9
  -4 -10   5 67.8851 9.00709   6
   4 -10  -5 62.9748 7.99230   2
  -4 -10   5 50.6945 8.43345   8
  -4 -10   5 53.3517 6.01446   3
   4 -10  -5 41.5705 8.33401   9
  -4 -10   5 45.1932 4.66609  10
   4 -10  -5 38.2123 10.5928   6
  -4 -10   4 398.296 16.2875   8
  -4 -10   4 402.210 16.5423   6
  -4 -10   4 402.888 12.4448   3
   4 -10  -4 413.727 19.1850   6
  -4 -10   3 493.923 18.4551   6
  -4 -10   3 511.388 18.7199  11
  -4 -10   3 533.901 18.6428   1
  -4 -10   3 524.461 18.8336   8
   4 -10  -3 518.387 20.6101   6
  -4 -10   3 527.311 13.4875   3
  -4 -10   3 518.558 14.9145  13
  -4 -10   2 286.924 7.68259   3
  -4 -10   2 285.348 13.2585   6
   4 -10  -2 301.198 14.7817   6
  -4 -10   2 280.499 13.1640  11
  -4 -10   2 289.417 9.79967  13
  -4 -10   2 302.025 13.3583   1
  -4 -10   1 60.6860 4.71082  13
  -4 -10   1 52.4356 7.16254  11
   4 -10  -1 60.3971 4.66153  11
  -4 -10   1 61.5260 7.82669   6
   4 -10  -1 58.1694 8.53929   6
  -4 -10   1 56.8203 7.79978   1
   4 -10   0 131.406 9.77070   6
  -4 -10   0 139.886 9.83317   6
   4 -10   0 144.831 9.75215   1
  -4 -10   0 132.599 9.50129   1
   4 -10   0 149.767 8.21691   3
  -4 -10  -1 109.176 7.95360   4
   4 -10   1 97.7345 8.62725   1
  -4 -10  -1 90.7616 3.68547   7
   4 -10   1 95.5016 8.70720   6
  -4 -10  -1 100.769 9.56936   6
   4 -10   1 95.8428 7.08659   3
  -4 -10  -2 172.964 7.90601   9
   4 -10   2 170.551 10.6770   1
   4 -10   2 164.908 9.10802   3
   4 -10   2 161.669 10.3157   6
  -4 -10  -2 185.021 12.1820   6
  -4 -10  -2 184.472 10.4411   4
   4 -10   3 271.777 13.1654   6
  -4 -10  -3 247.827 12.7793   4
   4 -10   3 241.324 7.47707  13
   4 -10   3 219.934 12.3655   1
  -4 -10  -3 281.162 14.9019   6
   4 -10   3 261.620 11.5467   3
   4 -10   3 255.573 9.55332   8
  -4 -10  -3 246.435 10.6456   9
   4 -10   4 91.4844 9.08426   6
  -4 -10  -4 96.1342 11.2027   6
  -4 -10  -4 103.018 9.65740   4
   4 -10   4 98.1238 8.33633   3
  -4 -10  -4 91.1701 8.07112   9
  -4 -10  -4 90.2614 6.46006   7
  -4 -10  -5 25.0758 5.74419   7
   4 -10   5 15.0818 6.95647   6
  -4 -10  -5 20.4411 6.60371   9
  -4 -10  -5 27.4793 8.04499   4
  -4 -10  -5 22.3679 9.62624   6
  -4 -10  -6 87.2386 9.34403   9
   4 -10   6 89.3834 10.1649   6
  -4 -10  -6 81.0079 10.6434   4
  -4 -10  -7-2.11174 7.96688   1
  -4 -10  -7 6.88151 8.13675   9
   4  -8  -8 51.4906 9.94786   1
  -4  -8   8 53.3957 8.96169   2
   4  -8  -8 41.6160 10.1648   9
   4  -8  -7 18.7471 7.62933   1
   4  -8  -7 26.3698 8.47605   9
  -4  -8   7 14.5469 7.28667   3
   4  -8  -7 8.54109 6.17312   2
   4  -8  -6 67.6626 7.37516   2
  -4  -8   6 63.6919 5.79156  12
   4  -8  -6 69.5815 9.11603   9
   4  -8  -6 65.6644 7.25896   7
  -4  -8   6 77.5617 7.66140   3
  -4  -8   5 274.679 10.9777   3
   4  -8  -5 252.504 13.3413   9
   4  -8  -5 276.136 11.8403   2
  -4  -8   5 242.785 12.5806   1
  -4  -8   5 263.519 9.70618  12
   4  -8  -5 260.134 10.9551   7
   4  -8  -5 248.587 14.8647   6
  -4  -8   5 288.046 13.4934   8
  -4  -8   4 78.5519 5.78655   3
   4  -8  -4 81.9458 9.44570   6
  -4  -8   4 78.7625 7.81562   8
  -4  -8   4 84.8579 5.67501  10
  -4  -8   4 86.8190 8.31898   1
   4  -8  -4 87.9276 6.22511   7
   4  -8  -4 90.3078 8.42429   9
  -4  -8   3 861.198 24.1119   6
  -4  -8   3 918.035 24.7551   1
  -4  -8   3 822.428 24.4444  11
  -4  -8   3 883.712 24.7291   8
  -4  -8   3 873.640 21.3872  10
   4  -8  -3 869.632 26.4662   6
  -4  -8   3 866.796 20.3605   3
  -4  -8   2 397.699 14.3178   1
  -4  -8   2 422.051 15.1136  11
  -4  -8   2 406.453 14.4794   6
   4  -8  -2 413.432 15.7873   6
  -4  -8   2 415.594 11.2476   7
  -4  -8   2 397.905 12.0496  13
  -4  -8   2 412.038 10.1193   3
  -4  -8   1 3.84108 4.77475   1
  -4  -8   1 1.54594 4.26158   6
   4  -8  -1 5.41588 5.25303   6
  -4  -8   1 5.66033 4.88080  11
   4  -8  -1 6.45285 2.57977  11
  -4  -8   1 7.25138 2.42617   7
  -4  -8   1 4.96747 3.28647  13
  -4  -8   0 193.592 6.20687   7
   4  -8   0 194.104 9.85750   6
  -4  -8   0 203.212 9.93550   6
  -4  -8   0 187.199 8.17869   4
   4  -8   0 206.082 8.83468   3
   4  -8   1 124.450 8.17246   1
  -4  -8  -1 132.024 7.64872   4
   4  -8   1 124.759 7.34583   3
  -4  -8  -1 142.039 5.71174   9
   4  -8   1 116.860 7.85813   6
  -4  -8  -1 128.957 8.79263   6
   4  -8   2 101.185 7.68228   6
  -4  -8  -2 126.025 9.05711   6
  -4  -8  -2 93.6975 5.93865   9
   4  -8   2 107.641 5.42009   8
   4  -8   2 108.904 8.01654   1
   4  -8   2 114.306 7.23407   3
  -4  -8  -2 110.137 7.65138   4
   4  -8   2 99.9959 4.31782  13
   4  -8   3 60.0973 6.46365   6
  -4  -8  -3 78.6157 8.93103   6
   4  -8   3 67.7398 7.13864   1
  -4  -8  -3 66.6797 6.10747   9
   4  -8   3 61.7711 6.36222   3
   4  -8   3 74.2799 4.88520   8
  -4  -8  -3 69.2775 7.11218   4
   4  -8   4 45.6735 6.98410   1
  -4  -8  -4 55.3658 7.83362   4
  -4  -8  -4 53.3397 6.31206   9
   4  -8   4 52.8349 7.29118   6
  -4  -8  -4 53.1293 8.98375   6
   4  -8   4 44.8873 6.46960   3
   4  -8   5 81.3019 8.19708   3
   4  -8   5 70.6824 8.34008   1
  -4  -8  -5 81.0433 9.24563   4
  -4  -8  -5 76.9263 7.73971   9
  -4  -8  -5 86.7850 10.8448   6
  -4  -8  -6 92.6736 8.23701   7
  -4  -8  -6 92.2211 9.14080   9
  -4  -8  -6 122.161 10.7941   4
  -4  -8  -6 112.204 10.0632   1
  -4  -8  -7 27.4495 8.63453   4
  -4  -8  -7 10.9228 7.70089   1
  -4  -8  -7 8.57396 7.40548   9
  -4  -8  -8 98.5629 10.8914   1
  -4  -8  -8 73.7481 10.9209   9
  -4  -6   9 53.1961 8.98059   2
   4  -6  -9 51.9583 10.4902   9
   4  -6  -9 53.1218 10.2312   1
   4  -6  -8 118.827 11.8820   9
   4  -6  -8 127.152 11.2634   1
  -4  -6   8 145.539 10.6326   2
  -4  -6   7 73.9312 8.46606   3
  -4  -6   7 90.6501 8.96887   2
   4  -6  -7 93.5594 7.55339   2
   4  -6  -7 99.9310 10.2449   9
   4  -6  -7 91.4753 9.49650   1
   4  -6  -6 97.9166 8.12524   7
   4  -6  -6 90.9461 7.37780   2
   4  -6  -6 94.5489 8.74153   1
   4  -6  -6 76.7361 8.90619   9
  -4  -6   6 85.5021 8.94256   1
  -4  -6   5 61.0623 7.25556   1
   4  -6  -5 65.4654 6.67750   2
   4  -6  -5 49.7077 7.34200   9
   4  -6  -5 70.0416 6.67517   7
   4  -6  -4 6.97559 6.79590   6
  -4  -6   4 9.68023 4.14969   3
  -4  -6   4 12.4570 5.36275   1
   4  -6  -4 10.5970 5.00470   9
   4  -6  -4 10.2262 4.38481   2
  -4  -6   4 13.5889 3.91855   7
   4  -6  -4 6.28184 4.10650   7
  -4  -6   4 5.65843 4.94338   8
  -4  -6   4 6.71508 3.67508  12
  -4  -6   3 119.654 6.23611  12
   4  -6  -3 122.343 6.30690   7
   4  -6  -3 132.031 9.25665   6
  -4  -6   3 127.209 5.89929   3
  -4  -6   3 118.211 7.56404   1
   4  -6  -3 124.303 7.86893   9
  -4  -6   3 124.199 6.07866   7
  -4  -6   2 2024.11 41.1559   3
  -4  -6   2 2056.92 44.7975   1
  -4  -6   2 2032.73 45.0307   5
  -4  -6   2 1991.45 43.4087  10
  -4  -6   2 2035.49 42.6848   7
   4  -6  -2 2028.04 46.0214   6
  -4  -6   2 2021.17 44.5376   6
  -4  -6   1 588.763 14.1877   7
   4  -6  -1 549.817 12.5972  11
   4  -6  -1 584.567 17.0409   6
  -4  -6   1 584.851 16.2889   6
  -4  -6   1 565.461 14.8544  13
  -4  -6   1 594.698 15.8622  10
   4  -6  -1 602.071 16.1512   3
  -4  -6   1 572.475 17.0664   5
  -4  -6   1 579.084 16.4416   1
  -4  -6   1 584.855 14.0210   4
  -4  -6   0 556.723 14.4221  13
  -4  -6   0 561.562 16.7428   5
   4  -6   0 527.036 15.7448   6
  -4  -6   0 570.962 16.0111   6
  -4  -6   0 533.288 11.8706   9
   4  -6   0 545.728 15.2240   3
  -4  -6   0 582.058 14.6679   4
   4  -6   1 2081.57 44.7414   1
  -4  -6  -1 2086.45 44.3802   4
   4  -6   1 1988.39 40.9768  13
   4  -6   1 2077.62 44.2290   3
  -4  -6  -1 2022.26 41.9532   9
   4  -6   1 2001.14 44.3224   6
  -4  -6  -1 2128.10 45.5650   6
   4  -6   2 356.985 12.0801   6
  -4  -6  -2 354.573 13.2631   6
   4  -6   2 349.687 12.1882   1
  -4  -6  -2 371.592 13.3019   5
  -4  -6  -2 350.813 10.8522   9
   4  -6   2 349.620 11.8553   3
   4  -6   2 353.755 9.34265   8
  -4  -6  -2 364.279 12.6794   4
   4  -6   2 341.420 9.81965  13
  -4  -6  -3 248.726 11.6691   6
  -4  -6  -3 245.685 10.8992   4
   4  -6   3 243.504 10.2219   3
  -4  -6  -3 267.300 11.0020   5
   4  -6   3 261.137 10.9813   1
  -4  -6  -3 241.964 9.76317   9
   4  -6   4 180.852 9.55127   3
  -4  -6  -4 187.042 9.48941   9
  -4  -6  -4 167.415 11.0376   6
   4  -6   4 193.403 9.77823   1
  -4  -6  -4 196.949 10.6790   4
   4  -6   5 262.216 7.57834  12
   4  -6   5 283.906 12.6854   1
  -4  -6  -5 262.723 7.14810   2
  -4  -6  -5 299.869 12.8359   9
  -4  -6  -5 278.132 13.3039   4
   4  -6   5 274.861 12.2167   3
  -4  -6  -6 72.6789 8.69274   4
  -4  -6  -6 93.7995 8.77020   1
   4  -6   6 80.7122 8.72641   1
  -4  -6  -6 97.2411 8.97834   9
   4  -6   6 76.9030 4.78757  10
  -4  -6  -7 146.462 11.0106   1
  -4  -6  -7 143.690 11.1171   9
  -4  -6  -8 125.623 11.9103   4
  -4  -6  -8 115.449 11.3439   9
  -4  -6  -8 118.666 11.4354   1
   4  -4  -9 8.91049 7.24177   4
  -4  -4   9 2.46064 6.59107   2
   4  -4  -9 5.04617 8.59091   1
   4  -4  -8 208.118 13.0112   1
   4  -4  -8 193.610 11.7569   4
  -4  -4   8 200.296 11.0857   2
   4  -4  -7 91.8468 7.27852   2
  -4  -4   7 85.8816 7.94546   2
   4  -4  -7 88.8757 8.27011   4
   4  -4  -6 11.6849 4.88792   2
  -4  -4   6 13.7478 5.48231   2
   4  -4  -6 19.5887 5.52534   4
   4  -4  -6 14.5863 5.94638   7
   4  -4  -6 11.9330 5.51497   1
  -4  -4   6 8.86842 6.07512   1
   4  -4  -6 12.0220 5.80721   9
   4  -4  -5 289.958 12.9776   9
   4  -4  -5 286.975 10.8739   2
   4  -4  -5 312.442 11.8658   7
   4  -4  -5 304.779 11.9112   4
   4  -4  -5 296.802 12.0327   1
  -4  -4   5 305.280 12.3200   1
  -4  -4   4 240.710 8.54335   5
  -4  -4   4 253.331 10.1490   7
   4  -4  -4 260.065 9.77740   2
  -4  -4   4 235.479 10.1773   1
   4  -4  -4 269.134 10.1510   7
   4  -4  -4 247.359 10.9143   9
  -4  -4   3 586.426 15.6359   5
  -4  -4   3 593.747 16.0658   7
   4  -4  -3 615.903 16.3472   2
   4  -4  -3 563.830 17.3136   9
   4  -4  -3 577.658 17.7721   6
   4  -4  -3 595.952 15.8487   7
  -4  -4   3 564.014 16.1886   1
  -4  -4   2 1932.22 41.0285   7
  -4  -4   2 1888.40 41.5596   1
  -4  -4   2 1920.15 41.8701   5
  -4  -4   2 1978.02 41.3660  12
  -4  -4   2 1957.37 42.7718  11
   4  -4  -2 1942.21 42.7283   6
  -4  -4   2 1956.10 42.6740   8
  -4  -4   1 3676.00 72.0534   7
  -4  -4   1 3560.85 72.2886   6
   4  -4  -1 3653.02 73.3254   6
  -4  -4   1 3541.71 72.5388   1
  -4  -4   1 3578.56 73.6979   5
  -4  -4   1 3623.74 70.5277   4
  -4  -4   1 3633.76 73.0051  10
  -4  -4   1 3412.98 73.2927  11
  -4  -4   1 3661.83 72.5247  13
   4  -4  -1 3614.62 73.2079   3
  -4  -4   0 95.9787 6.13826   5
  -4  -4   0 89.0392 4.86615  13
  -4  -4   0 95.9171 4.60816   4
  -4  -4   0 99.6287 5.46295  10
   4  -4   0 94.7698 5.35537   6
  -4  -4   0 95.5666 5.11407   6
   4  -4   0 94.6912 5.56804   3
  -4  -4  -1 289.529 9.59258   4
   4  -4   1 291.641 9.53370   1
  -4  -4  -1 326.504 10.0649   6
   4  -4   1 293.213 9.22283   6
   4  -4   1 301.005 9.79592   3
   4  -4   1 285.029 8.28773  13
  -4  -4  -2 264.095 9.97878   4
  -4  -4  -2 279.610 10.2915   5
  -4  -4  -2 274.391 10.2793   6
   4  -4   2 286.114 9.95225   3
   4  -4   3 915.467 20.3241  12
  -4  -4  -3 917.727 24.1262   4
   4  -4   3 956.075 23.7693   3
  -4  -4  -3 966.631 24.6671   6
   4  -4   3 903.446 22.8376   1
  -4  -4  -3 958.252 23.5913   5
  -4  -4  -4 696.613 18.8449   1
   4  -4   4 665.421 19.2380   3
   4  -4   4 655.052 18.5801   1
  -4  -4  -4 677.624 18.3499   5
  -4  -4  -4 644.204 19.8021   4
   4  -4   4 656.677 16.0779  10
  -4  -4  -5 161.932 8.98785   1
  -4  -4  -5 151.733 9.87833   4
   4  -4   5 152.647 8.97234   1
   4  -4   5 166.091 7.03545  10
  -4  -4  -5 145.895 7.80041   5
   4  -4   5 168.051 9.55902   3
   4  -4   6 147.023 9.79002   3
   4  -4   6 158.438 9.83711   1
  -4  -4  -6 139.078 9.63307   1
  -4  -4  -7 429.006 17.0512   1
  -4  -4  -7 412.586 17.5564   9
  -4  -4  -7 432.734 17.6917   4
  -4  -4  -8 134.265 11.1574   1
  -4  -4  -8 103.181 11.0091   4
  -4  -4  -8 123.974 11.5413   9
   4  -4   8 114.456 6.89623   2
  -4  -4  -9 26.4142 9.16032   1
  -4  -4  -9 35.7013 9.87582   4
  -4  -4  -9 31.7773 9.67809   9
   4  -2 -10 12.2299 7.24654   4
   4  -2 -10 6.53593 9.14215   9
  -4  -2  10 9.22809 6.58987   2
  -4  -2   9 18.8295 6.57797   2
   4  -2  -9 11.0951 8.16442   9
   4  -2  -9 29.5423 7.21722   4
   4  -2  -9 31.5587 9.16846   1
  -4  -2   8 239.211 11.3689   2
   4  -2  -8 236.719 11.8851   4
   4  -2  -8 247.647 14.0939   9
   4  -2  -8 246.310 13.9316   1
   4  -2  -7 183.725 11.3921   9
   4  -2  -7 186.386 9.97880   4
  -4  -2   7 175.138 10.7057   1
   4  -2  -7 181.017 11.2544   1
  -4  -2   7 199.145 9.99652   2
   4  -2  -6 188.484 10.2548   7
   4  -2  -6 190.727 9.31491   4
  -4  -2   6 202.325 10.3017   1
   4  -2  -6 187.442 10.3133   1
   4  -2  -6 198.099 9.00533   2
  -4  -2   6 201.794 9.64854   2
  -4  -2   5 719.052 16.6581   4
  -4  -2   5 693.948 15.8213   5
   4  -2  -5 735.884 19.5108   4
   4  -2  -5 706.058 18.9500   2
  -4  -2   5 671.488 19.2234   2
   4  -2  -5 723.562 20.3102   1
  -4  -2   5 710.492 19.9410   1
  -4  -2   5 726.323 20.6686   7
   4  -2  -5 763.440 20.6814   7
  -4  -2   4 643.307 14.4064   4
  -4  -2   4 637.963 15.2361   5
  -4  -2   4 634.033 17.7485   2
   4  -2  -4 653.463 17.1795   2
  -4  -2   4 662.300 17.7238   1
   4  -2  -4 643.314 17.6673   1
  -4  -2   4 652.605 18.2869   7
   4  -2  -4 649.366 17.7999   7
   4  -2  -3 255.453 9.40284   7
   4  -2  -3 284.120 9.25552   1
  -4  -2   3 257.050 8.24178   5
  -4  -2   3 257.466 6.21878   4
  -4  -2   3 281.693 9.42913   1
  -4  -2   3 252.705 9.45154   7
   4  -2  -3 260.973 9.16597   2
  -4  -2   2 1978.16 41.8955   8
  -4  -2   2 1983.92 41.5233   7
   4  -2  -2 1966.56 41.3336   7
  -4  -2   2 1945.90 41.6498  11
   4  -2  -2 1968.38 41.3897   2
  -4  -2   2 1927.25 40.9565   5
  -4  -2   2 2013.45 40.7861   1
  -4  -2   2 1969.87 41.8723   2
   4  -2  -2 1899.61 41.8308   9
  -4  -2   2 1949.11 39.8274   9
   4  -2  -1 221.497 7.65418   3
  -4  -2   1 213.846 7.55460  12
   4  -2  -1 222.020 7.09993   6
  -4  -2   1 228.775 7.46430  11
   4  -2  -1 217.422 5.20112  11
  -4  -2   1 231.032 7.77810   5
  -4  -2   1 226.313 6.18308   9
  -4  -2   1 221.821 6.48541   1
   4  -2  -1 221.989 7.68136   2
   4  -2   0 189.918 5.64506   6
  -4  -2   0 187.157 5.47964   6
  -4  -2   0 185.154 7.38687   5
   4  -2   0 199.861 6.92140   3
  -4  -2   0 193.498 7.29831  10
   4  -2   0 198.575 6.29840  13
  -4  -2   0 188.468 6.99121  13
  -4  -2   0 193.990 6.14795   4
  -4  -2   0 190.406 5.14271   3
   4  -2   0 183.765 4.74470   8
  -4  -2  -1 462.538 10.9260   3
   4  -2   1 482.987 12.4880   3
  -4  -2  -1 464.727 11.0374   2
  -4  -2  -1 450.373 12.0998   4
   4  -2   1 436.062 11.7802  13
   4  -2   1 437.248 11.3925  12
  -4  -2  -1 462.739 11.4474   6
   4  -2   1 455.225 11.1101   1
   4  -2   2 437.781 10.8929  10
   4  -2   2 398.523 10.8810   1
  -4  -2  -2 429.656 12.3492   4
   4  -2   2 387.716 12.0209   3
  -4  -2  -2 399.375 9.20845   2
  -4  -2  -2 401.813 11.8984   5
  -4  -2  -3 1886.06 40.8030   1
   4  -2   3 1974.98 42.0979   3
   4  -2   3 1901.88 40.8270   1
  -4  -2  -3 1865.60 41.0365   5
  -4  -2  -3 1933.01 42.4993   4
   4  -2   3 1944.96 40.4123  10
   4  -2   4 214.311 9.58862   3
  -4  -2  -4 214.289 8.14551   5
   4  -2   4 208.900 8.70831   1
  -4  -2  -4 194.079 8.47674   1
   4  -2   5 118.680 8.09256   3
   4  -2   5 112.324 7.20546   1
  -4  -2  -5 119.198 7.65492   1
  -4  -2  -5 103.806 5.97926   5
  -4  -2  -6 258.230 9.02886   5
   4  -2   6 237.374 11.1721   1
  -4  -2  -6 241.119 11.6445   1
  -4  -2  -6 295.561 13.0005   4
   4  -2   7 29.4526 7.08940   1
  -4  -2  -7 33.6956 7.48973   1
  -4  -2  -7 20.0863 6.83496   4
   4  -2   7 20.4299 3.04512   2
  -4  -2  -8 112.458 10.1604   4
   4  -2   8 97.7181 4.10257   2
  -4  -2  -8 117.544 10.2017   1
  -4  -2  -9 56.0968 9.67010   4
  -4  -2  -9 49.6570 9.94180   9
  -4  -2  -9 52.8923 9.90735   1
   4   0 -10 35.7139 7.41208   4
   4   0 -10 21.6500 9.39646   9
   4   0  -9 61.4409 9.70916   9
   4   0  -9 59.4515 10.0164   1
  -4   0   9 44.8569 6.84777   2
   4   0  -9 64.8304 7.61216   4
   4   0  -8 330.754 15.4684   9
  -4   0   8 348.542 13.0676   4
  -4   0   8 346.591 12.9921   2
   4   0  -8 332.571 13.1161   4
   4   0  -8 345.304 15.9244   1
   4   0  -7 97.1135 8.81200   9
  -4   0   7 93.1552 7.31954   2
  -4   0   7 109.448 7.16925   4
   4   0  -7 118.017 9.31128   1
   4   0  -7 102.874 7.09720   4
   4   0  -6 566.239 16.2845   4
  -4   0   6 603.139 16.3966   4
  -4   0   6 599.687 18.2192   1
   4   0  -6 584.051 18.7159   7
   4   0  -6 568.492 18.5986   9
   4   0  -6 598.815 18.7994   1
  -4   0   6 558.791 16.8821   2
  -4   0   5 436.055 12.5896   4
   4   0  -5 445.319 12.6870   4
   4   0  -5 434.081 14.7100   7
  -4   0   5 427.845 14.7484   7
  -4   0   5 422.413 13.4921   2
  -4   0   5 435.792 14.0232   1
   4   0  -5 431.065 14.5243   1
   4   0  -5 417.074 14.3719   9
   4   0  -4 1697.46 36.3397   4
  -4   0   4 1729.28 36.4042   4
  -4   0   4 1647.25 37.6162   1
  -4   0   4 1749.09 38.9569   7
   4   0  -4 1707.03 38.6010   7
  -4   0   4 1712.44 37.7257   2
   4   0  -4 1692.56 38.1654   1
   4   0  -4 1777.75 38.7153   9
   4   0  -3 114.010 6.25839   9
   4   0  -3 115.201 5.94511   1
   4   0  -3 123.654 6.27546   2
  -4   0   3 135.320 5.91477   1
   4   0  -3 117.394 6.67657   7
  -4   0   3 118.615 6.57841   7
  -4   0   3 116.898 5.00955   4
  -4   0   3 124.835 6.44537   9
   4   0  -2 163.120 6.72634   7
  -4   0   2 148.372 5.48198   1
   4   0  -2 158.095 6.54835   2
   4   0  -2 167.394 6.35487  11
  -4   0   2 162.607 6.79214   7
  -4   0   2 156.655 6.40686   9
   4   0  -2 150.172 5.64235   1
   4   0  -1 223.974 7.60211   2
  -4   0   1 220.007 7.06929   8
  -4   0   1 236.720 7.18585   3
  -4   0   1 246.323 7.65096   2
   4   0  -1 243.706 5.97504   1
  -4   0   1 235.084 5.81757   1
  -4   0   1 232.028 6.79102  11
  -4   0   0 3148.13 61.7653   2
   4   0   0 3200.32 62.7467  12
   4   0   0 3249.79 62.5061  13
  -4   0   0 3109.34 61.6321   3
  -4   0  -1 1680.97 34.8243   3
   4   0   1 1670.85 33.0618   1
   4   0   1 1738.01 35.5416  13
   4   0   1 1674.44 35.2615  12
   4   0   1 1669.48 35.1826  10
   4   0   1 1638.66 33.8111   2
  -4   0  -1 1649.38 33.1489   1
   4   0   2 5021.12 99.5344  10
  -4   0  -2 4995.54 99.5776   3
  -4   0  -2 5041.77 98.3077   1
   4   0   2 4990.55 96.9535   2
   4   0   2 5036.17 98.1219   1
  -4   0  -3 2477.40 50.3862   1
   4   0   3 2395.30 47.0617   2
   4   0   3 2454.43 50.0627   1
   4   0   4 1799.87 39.3948   1
  -4   0  -4 1792.51 39.8956   1
   4   0   5 0.79087 4.85663   3
  -4   0  -5 3.94728 3.06880   5
   4   0   5 9.82827 4.71604   1
  -4   0  -5 8.48464 4.82879   1
  -4   0  -5 2.46965 4.73860   4
   4   0   6 9.72218 5.99607   3
  -4   0  -6 8.10264 3.07757   5
  -4   0  -6 7.17305 5.34479   1
  -4   0  -6 10.4814 5.56142   4
   4   0   7 23.8729 7.00844   3
  -4   0  -7 39.3557 3.29772   5
  -4   0  -7 44.2885 7.11893   4
  -4   0  -7 33.4761 7.06369   1
  -4   0  -8 81.0758 9.39121   4
  -4   0  -8 90.2274 9.40320   1
  -4   0  -9 34.8571 8.94012   4
  -4   0  -9 36.2590 9.38116   1
   4   2 -10 8.53894 5.96024   4
   4   2 -10 3.62354 9.00734   9
   4   2  -9 19.6760 5.65172   4
   4   2  -9 30.2644 9.15415   1
   4   2  -9 22.6031 7.94175   9
   4   2  -8 234.267 12.7744   9
  -4   2   8 252.232 12.1881   4
   4   2  -8 239.126 13.5887   1
   4   2  -8 236.748 9.89047   4
  -4   2   7 214.318 13.0762   6
   4   2  -7 188.612 11.4266   1
   4   2  -7 191.904 10.6670   9
   4   2  -7 190.683 7.94480   4
  -4   2   7 199.441 9.97399   4
   4   2  -6 190.178 7.49121   4
  -4   2   6 202.073 9.57107   4
   4   2  -6 186.921 10.5079   1
  -4   2   6 179.474 11.8807   6
   4   2  -6 201.093 10.9383   8
   4   2  -6 204.215 10.5089   7
   4   2  -6 197.384 9.90305   9
   4   2  -5 705.626 16.9311   4
  -4   2   5 761.199 19.7096   4
  -4   2   5 735.199 19.2208   2
   4   2  -5 717.441 20.8175   1
  -4   2   5 740.239 21.9173   6
   4   2  -5 724.258 20.8405   8
   4   2  -5 729.278 19.8308   9
  -4   2   4 621.732 17.1237   4
  -4   2   4 653.453 17.1824   2
  -4   2   4 638.015 19.0755   6
  -4   2   4 680.776 18.4669   9
   4   2  -4 669.746 17.3350   9
   4   2  -4 646.376 18.3710   8
   4   2  -4 664.128 18.2496   1
  -4   2   3 268.035 9.78257   9
  -4   2   3 264.449 8.97776   4
  -4   2   3 250.494 10.0904   6
   4   2  -3 266.602 9.69435   8
   4   2  -3 258.230 8.55745   9
   4   2  -3 276.675 9.34393   1
  -4   2   2 1949.88 40.7627   4
  -4   2   2 1993.03 41.6380   9
   4   2  -2 1914.86 39.5228   9
   4   2  -2 1995.59 40.5716   1
  -4   2   2 1870.13 40.8602   6
  -4   2   1 218.144 7.62062   3
   4   2  -1 226.106 6.80470   1
  -4   2   1 241.858 8.22707   9
  -4   2   1 218.866 6.90095   6
   4   2   0 188.579 7.25709  12
  -4   2   0 168.562 6.13477  13
  -4   2   0 200.077 6.83437   3
  -4   2   0 179.322 5.29096   6
   4   2   0 192.979 5.33986   6
   4   2   0 183.842 5.01404   3
   4   2   1 451.565 11.1998   6
  -4   2  -1 454.262 11.1603   1
  -4   2  -1 454.851 11.3862  10
   4   2   1 441.308 12.7543  10
   4   2   1 476.280 10.8918   3
  -4   2  -1 449.745 12.4576   3
   4   2   2 419.351 12.5758  10
   4   2   2 419.002 11.6334   6
   4   2   2 408.158 11.0232   3
  -4   2  -2 384.688 12.0691   3
  -4   2  -2 411.613 11.2982   1
   4   2   3 1957.14 42.5569   6
  -4   2  -3 1926.80 41.9351   1
   4   2   3 2012.50 41.9030   3
  -4   2  -3 1883.89 42.9099   3
   4   2   4 230.393 9.36205   3
   4   2   4 205.585 9.79708   6
  -4   2  -4 208.882 9.10388   1
   4   2   5 114.643 9.01865   6
  -4   2  -5 114.422 7.70704   4
  -4   2  -5 110.208 7.64780   1
   4   2   5 98.3726 7.37105   3
  -4   2  -6 238.732 11.7348   1
   4   2   6 257.251 13.3082   6
  -4   2  -6 226.871 11.4523   4
   4   2   6 264.297 11.9645   3
  -4   2  -7 22.6247 2.93495   5
   4   2   7 20.7334 8.58355   6
   4   2   7 26.6970 7.17681   3
  -4   2  -7 23.0368 6.48108   4
  -4   2  -7 19.9437 7.04330   1
  -4   2  -8 104.556 10.3922   1
  -4   2  -8 124.289 10.1736   4
  -4   2  -9 51.0213 8.89434   4
  -4   2  -9 48.2961 9.56120   1
   4   4  -9 2.90091 4.36340   4
   4   4  -9 3.04139 8.87182   1
   4   4  -9-5.38226 7.55433   9
   4   4  -8 232.621 14.0769   1
   4   4  -8 203.311 8.13422   4
   4   4  -8 210.750 11.8258   9
   4   4  -7 98.2892 9.33299   1
   4   4  -7 92.4963 7.66586   9
   4   4  -7 89.0983 4.99944   4
  -4   4   7 97.4666 8.81794   4
  -4   4   7 73.9549 5.20264   5
  -4   4   6 9.89438 7.19746   6
   4   4  -6 17.7461 5.83591   7
   4   4  -6 14.6183 4.87913   9
   4   4  -6 11.5131 2.69969   4
  -4   4   6 11.4993 5.64937   4
   4   4  -6 14.6503 5.97022   8
   4   4  -6 2.07982 5.87221   1
   4   4  -5 318.480 12.5506   8
   4   4  -5 316.221 10.7034   9
  -4   4   5 301.898 12.4008   9
   4   4  -5 268.926 7.16369   4
  -4   4   5 336.762 12.3768   4
   4   4  -5 289.446 12.3816  11
  -4   4   5 301.073 13.3905   6
   4   4  -5 309.842 12.8231   1
   4   4  -5 320.257 12.0797   7
   4   4  -4 247.997 10.6306  11
  -4   4   4 236.397 9.97560   4
  -4   4   4 242.053 10.4209   9
   4   4  -4 242.937 8.37017   9
   4   4  -4 245.740 10.3149   1
   4   4  -4 233.068 9.60101   7
  -4   4   4 226.610 9.63881   7
  -4   4   4 241.522 10.9158   6
  -4   4   3 561.898 15.9406   7
   4   4  -3 577.810 16.9315  11
   4   4  -3 603.764 15.9664   7
  -4   4   3 597.175 17.2384   6
   4   4  -3 579.103 15.7244   5
  -4   4   3 574.281 17.0073   9
   4   4  -3 577.384 13.9529   9
   4   4  -3 622.070 17.0623   1
  -4   4   3 600.541 16.6678   4
   4   4  -2 1916.07 41.8506   1
  -4   4   2 1963.01 42.0392   6
  -4   4   2 1910.30 42.1118   4
   4   4  -2 1956.75 42.0539   5
  -4   4   2 1936.03 41.0489   7
  -4   4   1 3536.78 72.8149   6
   4   4  -1 3642.64 70.7402   4
   4   4  -1 3648.71 73.4197  12
  -4   4   1 3605.50 72.3154   7
   4   4   0 94.0986 4.66957   4
   4   4   0 99.8033 6.20743   5
   4   4   0 91.3888 5.00302  13
  -4   4   0 97.5714 4.05921  13
  -4   4   0 95.8088 4.96820   6
   4   4   0 89.9057 4.93539   6
   4   4   0 89.5006 5.78254  10
   4   4   1 301.523 10.7221   5
   4   4   1 307.565 9.65569   4
   4   4   1 303.815 9.47516   6
   4   4   1 298.514 7.06600   3
  -4   4  -1 292.643 7.84163  12
   4   4   1 293.234 9.56435  13
   4   4   2 309.778 10.3422   6
   4   4   2 266.999 9.66282  13
   4   4   2 284.101 8.16140   3
   4   4   2 274.214 10.4043   5
  -4   4  -2 277.593 9.89084   1
   4   4   3 950.238 23.8816   6
   4   4   3 943.397 23.8175   5
  -4   4  -3 915.209 23.4914   1
  -4   4  -4 648.469 16.1966   8
   4   4   4 682.592 19.6321   4
  -4   4  -4 690.711 19.5553   1
   4   4   4 655.955 19.5603   6
   4   4   5 175.582 10.0534   4
  -4   4  -5 182.439 10.0274   1
   4   4   5 166.379 10.3452   6
  -4   4  -5 164.677 7.30042   8
  -4   4  -6 132.026 8.89719   4
   4   4   6 140.353 9.99271   4
  -4   4  -6 142.467 9.79206   1
   4   4   6 142.743 10.8893   6
  -4   4  -6 142.309 7.67240   8
  -4   4  -7 419.705 14.4981   8
  -4   4  -7 437.717 17.6434   1
  -4   4  -7 412.588 15.9384   4
  -4   4  -8 121.328 9.00437   8
  -4   4  -8 118.752 11.2928   1
  -4   4  -8 119.743 9.92229   4
  -4   4  -9 47.3206 10.6539   1
  -4   4  -9 22.5439 7.90203   4
   4   6  -9 47.7767 8.29156   9
   4   6  -9 59.8757 11.1629   1
   4   6  -8 106.323 4.46934   4
   4   6  -8 123.695 11.6726   1
   4   6  -8 131.053 9.40737   9
   4   6  -7 70.7576 2.94020   4
   4   6  -7 79.0624 9.67656   1
  -4   6   7 87.2437 6.66639   5
   4   6  -7 89.3690 7.39543   9
   4   6  -6 90.4342 9.14075   1
   4   6  -6 93.8681 8.03036   7
  -4   6   6 97.4960 8.87820   4
  -4   6   6 109.260 10.0716   6
   4   6  -6 86.3881 6.46549   9
   4   6  -5 55.5807 7.60864  11
  -4   6   5 60.7987 7.89158   6
   4   6  -5 53.4776 5.37978   5
   4   6  -5 60.3829 7.44903   1
   4   6  -5 63.2590 6.70508   7
  -4   6   5 65.4777 7.68918   4
   4   6  -5 54.4017 4.75284   9
  -4   6   4 2.46094 4.79971   4
   4   6  -4 5.49551 4.19681   7
  -4   6   4 8.10646 4.36118   7
   4   6  -4 1.62104 4.80537  11
  -4   6   4 8.73386 5.76472   6
   4   6  -4 11.0917 5.19167   1
   4   6  -4-1.61633 3.78343   5
   4   6  -4 8.00924 2.86623   9
   4   6  -3 112.757 6.17623   7
  -4   6   3 135.338 8.40417   6
   4   6  -3 125.049 7.10289   5
  -4   6   3 124.900 7.76937   4
   4   6  -3 122.049 7.90329   1
  -4   6   3 117.084 7.22992   3
  -4   6   3 117.496 6.37934   7
   4   6  -3 117.263 4.01871   9
  -4   6   3 133.765 8.14002   9
   4   6  -2 1968.09 40.2933   4
  -4   6   2 2069.44 45.4939   4
  -4   6   2 2085.71 45.1019   9
  -4   6   2 2051.59 44.3102   3
  -4   6   2 2020.00 42.6144   7
  -4   6   2 2064.55 44.8779   6
   4   6  -2 2041.93 45.3784   5
  -4   6   1 596.354 16.7671   9
   4   6  -1 588.671 15.9277  12
  -4   6   1 561.176 13.0790  13
  -4   6   1 564.772 16.0694   6
  -4   6   1 577.865 16.0036   3
   4   6  -1 598.035 14.1884   4
  -4   6   1 614.796 14.4772   7
   4   6   0 550.115 15.2827   6
  -4   6   0 532.216 15.2022   6
   4   6   0 559.692 14.5604   4
   4   6   0 531.001 16.9962   5
   4   6   0 569.195 15.5529  10
  -4   6   0 554.394 15.4688   3
   4   6   1 2090.41 44.0882   6
  -4   6  -1 2065.45 41.2885  11
   4   6   1 2122.45 44.1146   4
   4   6   1 2091.27 43.3175  13
   4   6   1 2144.42 46.3780   5
   4   6   1 2049.03 44.5649  10
  -4   6  -1 1984.63 44.3128   3
   4   6   2 364.018 12.4540   6
   4   6   2 361.094 13.4253   5
  -4   6  -2 370.368 10.7514  11
   4   6   2 359.443 11.7702  13
   4   6   2 353.715 12.7573  10
  -4   6  -2 376.357 12.9105   3
   4   6   2 379.576 12.7517   4
   4   6   3 272.155 11.3344   6
  -4   6  -3 255.282 11.1900   1
  -4   6  -3 263.033 11.1369   3
   4   6   3 258.303 10.9028   4
   4   6   3 249.986 11.1983   5
   4   6   3 266.243 10.4545  13
   4   6   4 189.212 10.3466   6
  -4   6  -4 201.498 10.7097   1
   4   6   4 217.676 10.4068   5
   4   6   5 246.856 12.4422   4
   4   6   5 301.391 13.7551   6
   4   6   5 280.745 11.9375   5
  -4   6  -5 278.570 13.2057   1
   4   6   6 91.0183 10.0318   6
  -4   6  -6 73.5829 8.75160   1
  -4   6  -7 142.674 11.5788   1
  -4   6  -7 140.348 9.66718   4
  -4   6  -8 124.631 9.97323   4
  -4   6  -8 112.184 11.4780   1
  -4   6  -8 108.729 5.50171   5
   4   8  -8 53.8138 7.15458   9
   4   8  -8 48.7517 10.6621   1
   4   8  -7 7.87916 8.06380   1
   4   8  -7 15.2640 5.37219   9
  -4   8   7 11.0731 6.28298   5
   4   8  -6 80.0323 9.60643   1
   4   8  -6 66.2721 7.27914   7
   4   8  -6 57.1218 5.66427   9
   4   8  -6 64.2117 6.43399   5
   4   8  -5 265.071 11.1232   7
   4   8  -5 266.227 11.4418   5
  -4   8   5 300.870 13.8863   4
  -4   8   5 288.796 14.2463   6
   4   8  -5 279.666 14.1852   1
   4   8  -5 236.052 8.43655   9
  -4   8   5 275.363 12.5370   3
  -4   8   4 82.5628 7.23707   3
  -4   8   4 81.3204 7.90783   4
   4   8  -4 82.8087 3.70907   9
   4   8  -4 87.6992 8.42083   1
   4   8  -4 81.7107 7.29764   5
  -4   8   4 75.4613 8.30228   6
   4   8  -4 82.1210 6.14328   7
  -4   8   4 88.9402 8.20858   9
  -4   8   3 906.827 24.5083   6
   4   8  -3 897.822 24.6696   5
   4   8  -3 837.845 18.5254   4
  -4   8   3 919.749 25.0391   4
  -4   8   3 873.074 21.1727   7
  -4   8   3 877.227 23.2691   3
  -4   8   3 907.047 24.2650   9
  -4   8   2 406.180 14.2544   6
  -4   8   2 428.300 14.6500   9
   4   8  -2 424.114 15.3178   5
   4   8  -2 430.740 11.1392   4
  -4   8   2 410.217 13.7121   3
  -4   8   2 403.768 11.3287   7
   4   8  -1 3.06407 3.21812   4
  -4   8   1 6.43599 3.98184   3
  -4   8   1 6.33686 4.66749   9
   4   8  -1 8.48918 3.96956  12
  -4   8   1 6.69345 2.47687   7
  -4   8   1 5.67462 4.83727   6
   4   8   0 186.732 8.69603  10
   4   8   0 196.384 8.22907   4
  -4   8   0 185.729 8.98527   9
  -4   8   0 184.629 6.18993   7
  -4   8   0 202.515 9.13530   6
   4   8   0 195.549 9.16183   6
  -4   8   0 184.296 8.70352   3
   4   8   1 129.725 6.46517  13
   4   8   1 125.574 9.15048   5
   4   8   1 116.942 7.60134  10
   4   8   1 141.617 8.23195   6
   4   8   1 128.764 7.53669   4
  -4   8  -1 146.480 8.00941   3
   4   8   2 110.464 7.55442   6
   4   8   2 116.388 8.64318   5
   4   8   2 120.355 7.85376   4
   4   8   2 113.017 6.47075  13
   4   8   2 110.009 8.19280  10
   4   8   2 103.084 4.08320   3
  -4   8  -2 112.444 7.69102   3
   4   8   3 68.3802 7.35301   5
  -4   8  -3 66.8816 5.86755  11
   4   8   3 61.4068 5.95239  13
  -4   8  -3 59.6201 6.88166   3
   4   8   3 56.8552 6.97435   6
   4   8   3 62.3252 7.01610   4
   4   8   4 43.5749 6.16270  13
   4   8   4 56.3627 7.32007   5
   4   8   4 56.2205 7.48079   4
   4   8   4 54.2468 7.55822   6
  -4   8  -4 50.2027 6.19264  11
  -4   8  -5 83.0916 9.17497   1
   4   8   5 73.8002 8.11649   5
   4   8   5 75.4387 8.93784   6
  -4   8  -5 86.6183 7.90492  11
  -4   8  -6 105.126 8.81498   7
   4   8   6 106.476 9.28708   5
  -4   8  -6 99.4586 10.2999   1
  -4   8  -7 14.6935 6.43352   4
  -4   8  -7 25.7649 8.53589   1
  -4   8  -8 110.711 12.4394   1
  -4   8  -8 108.909 9.58953   4
  -4  10   7 38.7673 8.09631   5
   4  10  -7 45.0969 10.2257   1
  -4  10   7 46.6301 8.36258   3
   4  10  -7 38.3620 5.61188   9
  -4  10   6 55.6437 8.06376   3
  -4  10   6 63.1917 8.70984   5
   4  10  -6 70.7055 7.68219   5
   4  10  -6 56.9688 4.73874   9
   4  10  -6 60.2408 10.2276   1
   4  10  -6 68.2118 7.58574   7
   4  10  -5 45.3632 7.46081   5
   4  10  -5 38.6000 3.04502   9
  -4  10   5 55.1711 7.49043   3
  -4  10   4 410.716 14.8131   3
   4  10  -4 403.724 16.0555   5
   4  10  -4 359.849 8.95242   4
  -4  10   3 513.230 17.9336   9
   4  10  -3 518.936 13.3771   4
  -4  10   3 571.994 17.4747   3
  -4  10   3 532.183 18.2765   6
   4  10  -3 529.048 19.1525   5
   4  10  -2 297.643 9.85185   4
  -4  10   2 302.301 13.5375   4
   4  10  -2 296.985 14.3273   5
  -4  10   2 279.104 11.5564   3
  -4  10   2 294.415 13.0061   6
  -4  10   2 316.885 12.9337   9
  -4  10   1 47.8884 6.42033   9
   4  10  -1 54.3105 8.02378   5
   4  10  -1 52.2303 5.84169  12
  -4  10   1 56.4534 7.37571   6
  -4  10   1 58.2297 7.50425   4
  -4  10   1 58.0180 6.11755   3
   4  10  -1 61.0050 5.51979   4
   4  10   0 126.916 7.91613  12
  -4  10   0 133.217 8.49874   9
   4  10   0 144.746 8.26349  10
  -4  10   0 115.977 3.75549   7
  -4  10   0 132.434 8.13205   3
   4  10   0 135.784 7.78482   4
  -4  10   0 114.170 8.48262   4
  -4  10  -1 104.783 7.61854   9
  -4  10  -1 98.1506 7.48666   3
   4  10   1 93.5710 8.10972   6
   4  10   1 101.891 7.61663   4
   4  10   1 84.0666 9.03003   5
   4  10   1 83.7341 7.60490  10
   4  10   2 174.472 10.1317  10
   4  10   2 170.972 11.4042   5
   4  10   2 190.143 10.5310   6
   4  10   2 158.560 4.93604   3
  -4  10  -2 153.675 9.37370   3
   4  10   2 163.098 7.74411  13
   4  10   2 177.843 10.4246   4
  -4  10  -3 263.275 12.4287   3
   4  10   3 258.130 12.5139   6
   4  10   3 278.226 14.4489   5
   4  10   3 235.467 7.70660   3
   4  10   3 261.076 13.1574  10
   4  10   3 239.460 10.1829  13
   4  10   3 249.191 12.4651   4
  -4  10  -4 96.8164 6.70734   7
   4  10   4 95.9334 5.88725   3
  -4  10  -4 90.3254 7.69584  11
   4  10   4 92.4888 10.0139   5
   4  10   4 103.262 7.83973  13
   4  10   5 31.0025 6.81268  13
  -4  10  -5 21.8939 6.81137  11
  -4  10  -5 21.8638 5.86937   7
   4  10   5 25.2502 7.87759   5
  -4  10  -6 94.1015 8.47700   7
   4  10   6 75.4330 9.64272   5
   4  10   6 78.1883 8.89621  13
  -4  10  -7 17.6809 9.70231   1
  -4  10  -7 12.4642 6.49381   5
   4  10   7 8.43857 7.40509   5
  -4  12   6 1.43535 8.12254   5
   4  12  -6 0.56823 18.8033   5
  -4  12   6 0.54885 6.77216   3
   4  12  -5 11.0271 7.45204   5
  -4  12   5 8.02404 8.73964   5
  -4  12   5 12.1652 6.52264   3
   4  12  -4 22.7440 7.99854   5
  -4  12   4 32.8050 6.81480   3
   4  12  -4 29.1314 3.56535   4
  -4  12   3 169.537 9.69137   3
   4  12  -3 148.121 11.8261   5
   4  12  -3 158.926 7.20722   4
  -4  12   2 20.6763 5.74745   3
  -4  12   2 2.31182 6.13309   9
   4  12  -2 17.3774 7.61963   5
   4  12  -2 12.1120 4.62224   4
  -4  12   1 39.3255 6.26744   3
   4  12  -1 49.9463 6.02028  12
  -4  12   1 41.2158 6.88338   9
   4  12  -1 56.0193 9.28389   5
   4  12  -1 52.4160 6.28084   4
  -4  12   0 39.8897 6.73579   9
   4  12   0 48.0844 6.52391  12
  -4  12   0 52.1535 6.88492   3
   4  12   0 43.1544 6.72949   4
   4  12   1 58.5240 9.63319   5
   4  12   1 69.8178 7.85150   4
  -4  12  -1 78.3844 8.47451   4
  -4  12  -1 84.3596 7.77856   9
   4  12   1 71.0215 7.94772  10
  -4  12  -1 70.3794 7.45334   3
  -4  12  -2 75.6756 7.90999   3
   4  12   2 52.1528 7.94891   4
  -4  12  -2 46.6951 2.07496   7
   4  12   2 66.6638 9.71869   5
  -4  12  -2 54.8130 6.99440   9
  -4  12  -3 96.0259 5.17471   7
   4  12   3 123.952 11.7231   5
  -4  12  -3 109.930 9.57402   3
   4  12   3 104.478 4.64426   3
   4  12   3 114.236 7.19239  13
  -4  12  -4 8.73554 4.26023   7
   4  12   4 10.9807 3.84945   3
   4  12   4 12.3571 5.60841  13
   4  12   4 25.4404 9.21294   5
   4  12   5 28.7047 4.95726   3
   4  12   5 28.3842 6.88420  13
   4  12   5 33.4030 9.13201   5
   4  12   6 48.3257 8.05061  13
  -4  12  -6 39.3777 8.80612   5
   4  12   6 54.0172 10.1093   5
   4  14  -4 17.5493 9.37029   5
  -4  14   4 5.09829 9.64531   5
  -4  14   4 2.90110 6.46315   3
   4  14  -3 28.5695 9.80324   5
  -4  14   3 23.7835 9.97509   5
  -4  14   3 22.9527 6.71024   3
   4  14  -2 8.14949 5.49642   4
  -4  14   2 20.7278 6.65893   3
   4  14  -2 23.6049 9.55256   5
   4  14  -1 15.9835 6.16703   4
   4  14  -1 16.5710 9.35939   5
  -4  14   1 33.2032 6.87977   3
   4  14  -1 19.7051 5.60205  12
   4  14   0 58.3368 7.90837   4
  -4  14   0 46.8205 7.36525   3
   4  14   0 43.2275 6.93958  12
  -4  14   0 43.0968 7.47527   9
  -4  14  -1 42.8582 7.62095   3
   4  14   1 50.9502 10.5614   5
   4  14   1 48.9052 7.62374  12
  -4  14  -1 37.9108 7.08428   9
   4  14   2 20.5750 9.54548   5
  -4  14  -2 22.1306 7.39364   3
  -4  14  -2 26.2705 6.70598   9
   4  14   3 60.3453 10.7262   5
  -4  14  -3 40.1061 8.12393   3
  -5 -15   1 66.9755 10.4588  11
  -5 -15   0 43.6548 11.7286   6
  -5 -15   0 22.4684 9.14846  11
  -5 -15  -1 2.78759 8.30469  11
  -5 -13   5-0.70704 8.11574   8
  -5 -13   4 79.3746 10.3849   6
   5 -13  -4 79.8995 13.0924   6
  -5 -13   4 86.9398 10.6258   8
   5 -13  -3 8.55320 10.6071   6
  -5 -13   3 8.16468 7.36718   6
  -5 -13   3 12.0862 7.55983   8
   5 -13  -3 15.5986 4.50524  11
   5 -13  -2 3.14947 3.87939  11
  -5 -13   2 7.88171 7.70548  11
  -5 -13   2 12.3361 8.25114   6
   5 -13  -2 4.81617 9.16286   6
   5 -13  -1 23.6400 8.88335   6
  -5 -13   1 18.0719 8.12050   6
  -5 -13   1 22.9522 7.89626  11
  -5 -13   0 49.3371 9.81133   6
   5 -13   0 62.7112 10.3280   6
  -5 -13   0 84.9800 9.60090  11
  -5 -13  -1 32.0275 9.07462   6
   5 -13   1 27.6973 9.09118   6
   5 -13   2 163.648 12.7939   6
  -5 -13  -2 171.067 14.0633   6
   5 -13   2 149.577 8.40500   8
  -5 -13  -3 46.9693 8.80311   4
   5 -13   3 47.4451 9.42655   6
  -5 -13  -3 47.6308 11.1366   6
   5 -13   3 49.4647 6.01456   8
  -5 -13  -4 20.4306 11.0694   6
   5 -13   4 5.63953 8.09710   6
  -5 -13  -4 24.0177 8.53326   4
   5 -11  -7-3.18908 9.17696   9
  -5 -11   6 11.5032 7.77076   6
   5 -11  -6 20.4092 11.3941   6
  -5 -11   6 10.1740 8.14834   8
  -5 -11   5 67.9681 9.48057   6
   5 -11  -5 77.9495 12.3416   6
  -5 -11   5 72.0092 9.61427   8
  -5 -11   4 82.1950 9.50475   8
  -5 -11   4 68.2400 6.78451  13
  -5 -11   4 91.1640 9.51227   6
   5 -11  -4 90.3618 11.4876   6
  -5 -11   3 198.324 8.86645  13
   5 -11  -3 232.020 14.7788   6
  -5 -11   3 187.085 11.8335   6
  -5 -11   3 206.294 12.4304   8
  -5 -11   3 192.505 6.31280   3
  -5 -11   3 191.520 12.2256  11
  -5 -11   2 69.6534 5.73722  13
  -5 -11   2 74.7168 8.51461   6
   5 -11  -2 59.1088 9.33070   6
  -5 -11   2 59.0752 8.22354  11
   5 -11  -2 64.9247 4.72421  11
  -5 -11   1 21.1591 6.92348   1
  -5 -11   1 18.3351 6.83521  11
  -5 -11   1 25.5845 7.22671   6
   5 -11  -1 22.8762 7.81402   6
  -5 -11   0 162.486 11.4613   6
   5 -11   0 128.575 10.6776   6
   5 -11   0 130.006 8.64518   3
  -5 -11   0 136.572 10.2068   1
   5 -11   0 147.998 10.4017   1
   5 -11   1-4.14287 6.43675   1
   5 -11   1 4.62737 6.60337   6
  -5 -11  -1 9.91776 7.01643   6
  -5 -11  -1 7.11778 2.41196   7
   5 -11   1 5.64865 5.51349   3
  -5 -11  -1 8.36967 5.41044   4
   5 -11   2 116.835 8.51570   3
  -5 -11  -2 118.290 10.7720   6
   5 -11   2 135.414 10.1923   6
  -5 -11  -2 122.409 9.18348   4
  -5 -11  -2 117.993 6.74469   9
   5 -11   2 101.283 6.40508   8
   5 -11   3 26.9609 6.65897   3
  -5 -11  -3 38.8447 7.74094   4
  -5 -11  -3 40.7250 5.90107   9
  -5 -11  -3 45.3534 9.80003   6
   5 -11   3 30.0975 7.65263   6
   5 -11   3 33.7894 4.76463   8
   5 -11   4 70.5188 9.25229   6
  -5 -11  -4 56.9982 10.6191   6
   5 -11   4 49.3096 4.63717  13
  -5 -11  -4 74.6818 9.39598   4
  -5 -11  -4 61.4892 7.39145   9
  -5 -11  -5 17.3533 7.74364   4
  -5 -11  -5 36.4743 11.0224   6
   5 -11   5 43.8091 8.45301   6
  -5 -11  -5 33.0971 7.35519   9
   5 -11   6 18.5274 8.69748   6
  -5 -11  -6 29.4889 9.64721   4
  -5 -11  -6 18.1914 7.99697   9
  -5  -9   8 24.7407 8.86444   2
   5  -9  -8 8.23089 9.26776   9
   5  -9  -7-10.8301 7.83699   1
   5  -9  -7-12.0838 8.52597   9
   5  -9  -6 40.8285 7.58080   2
   5  -9  -6 21.3706 7.84487   9
   5  -9  -6 30.3474 6.77255   7
  -5  -9   6 37.0049 6.44179   3
  -5  -9   6 22.7654 5.26189  10
  -5  -9   5 57.2466 5.65672  10
  -5  -9   5 65.4623 8.57433   8
   5  -9  -5 61.2727 7.99213   2
   5  -9  -5 68.9677 11.0516   6
  -5  -9   5 70.6516 6.38771   3
   5  -9  -5 64.4676 8.86609   9
  -5  -9   4 559.804 19.1295   6
  -5  -9   4 578.247 19.6081   1
  -5  -9   4 544.631 16.0171  10
   5  -9  -4 553.237 21.3846   6
  -5  -9   4 534.111 19.4705   8
  -5  -9   4 560.363 15.2340   3
  -5  -9   3 686.840 18.0347   7
  -5  -9   3 714.338 19.1124  10
   5  -9  -3 723.711 24.0601   6
  -5  -9   3 731.332 21.9770   6
  -5  -9   3 724.059 19.1733  13
  -5  -9   3 687.693 16.5494   3
  -5  -9   3 716.117 21.6325   1
  -5  -9   3 664.240 21.9223   8
  -5  -9   3 682.469 22.0376  11
  -5  -9   2 736.994 21.0026   1
  -5  -9   2 707.237 16.8091   7
  -5  -9   2 697.915 17.9386  13
   5  -9  -2 686.176 22.4346   6
  -5  -9   2 707.495 20.8097   6
  -5  -9   2 672.068 21.2828  11
  -5  -9   2 638.032 14.0225   3
  -5  -9   1 59.6311 6.88460   6
   5  -9  -1 55.4202 7.71034   6
  -5  -9   1 57.0051 5.17045  13
  -5  -9   1 54.1738 7.06686  11
   5  -9  -1 50.0835 3.47860  11
  -5  -9   1 53.0602 3.94270   7
  -5  -9   1 58.4959 7.06321   1
  -5  -9   0 501.218 12.6906   7
  -5  -9   0 537.716 15.4823   4
  -5  -9   0 541.131 18.0189   6
   5  -9   0 482.127 17.6040   6
   5  -9   0 486.818 15.7117   3
  -5  -9   0 512.679 17.3154   1
   5  -9   0 508.528 17.1411   1
  -5  -9  -1 12.0109 3.10902   9
   5  -9   1 3.28742 4.69082   3
  -5  -9  -1 12.2213 5.02261   4
   5  -9   1 3.85277 5.54508   1
   5  -9   1 3.22691 5.26479   6
  -5  -9  -1 18.5223 6.28239   6
   5  -9   2 300.708 9.60633   8
  -5  -9  -2 309.073 10.6053   9
   5  -9   2 343.272 13.7894   1
   5  -9   2 303.935 8.17761  13
   5  -9   2 330.406 12.6643   3
  -5  -9  -2 328.695 14.4525   6
   5  -9   2 335.314 13.3124   6
  -5  -9  -2 325.479 13.2903   4
  -5  -9  -3 51.3069 5.77987   9
   5  -9   3 42.5499 6.69056   6
  -5  -9  -3 35.8739 8.06229   6
   5  -9   3 33.4044 6.05902   3
   5  -9   3 46.0065 4.20373  13
  -5  -9  -3 26.3335 6.41419   4
   5  -9   3 36.8447 7.05378   1
  -5  -9  -4 301.393 15.6488   6
   5  -9   4 272.528 12.9363   6
  -5  -9  -4 265.499 13.3975   4
   5  -9   4 250.761 9.71548  13
   5  -9   4 269.313 12.4473   3
  -5  -9  -4 262.116 11.7152   9
   5  -9   4 254.870 12.9921   1
  -5  -9  -5 89.5247 9.81476   4
  -5  -9  -5 90.5707 11.4005   6
  -5  -9  -5 80.9285 8.28242   9
   5  -9   5 76.2432 8.38797   6
  -5  -9  -6 29.4157 8.43295   4
  -5  -9  -6 35.2758 7.97722   9
  -5  -9  -7 37.4242 8.39644   1
  -5  -9  -7 43.5745 10.0106   4
  -5  -9  -7 36.2828 8.93591   9
   5  -7  -8 91.4481 10.8995   1
  -5  -7   8 82.1765 9.98826   2
   5  -7  -8 95.5299 11.8398   9
  -5  -7   7 17.8757 5.94388  12
   5  -7  -7 26.0848 8.36379   9
   5  -7  -7 11.7760 7.48717   1
  -5  -7   7 14.7814 7.05299   2
   5  -7  -7 13.3639 5.97669   2
  -5  -7   7 20.5730 6.89354   3
  -5  -7   6 11.4337 5.77170   3
   5  -7  -6 24.7981 6.47003   7
  -5  -7   6 17.7168 5.11854  12
   5  -7  -6 12.3690 5.85933   2
   5  -7  -6 22.9526 7.28538   9
   5  -7  -6 22.0847 7.18726   1
   5  -7  -5 359.236 15.5888   9
  -5  -7   5 391.133 13.0463   3
  -5  -7   5 352.649 12.2278  12
   5  -7  -5 362.686 13.7218   2
  -5  -7   5 371.929 14.8224   1
   5  -7  -5 337.046 12.9550   7
  -5  -7   5 358.427 15.2986   8
  -5  -7   4 111.902 6.42588   3
  -5  -7   4 114.244 8.59202   1
  -5  -7   4 117.731 6.89494  12
   5  -7  -4 116.343 8.83890   9
   5  -7  -4 101.883 9.66105   6
  -5  -7   4 118.904 7.17984   7
  -5  -7   4 120.200 9.05086   8
   5  -7  -4 111.141 8.00453   2
  -5  -7   3 512.909 16.5143   1
  -5  -7   3 507.327 15.0822  10
   5  -7  -3 490.545 17.8002   6
  -5  -7   3 516.080 16.1928   6
  -5  -7   3 486.667 14.3800   7
  -5  -7   3 504.625 13.2553   3
  -5  -7   2 74.3596 3.35589   3
  -5  -7   2 67.1619 6.02734   6
   5  -7  -2 81.7484 7.67474   6
  -5  -7   2 65.4526 5.52230  10
  -5  -7   2 69.0663 5.40988  13
  -5  -7   2 83.8795 5.01620   7
  -5  -7   2 64.3653 6.61625   1
  -5  -7   2 74.8660 6.56837   5
  -5  -7   1 12.5280 2.95072   4
  -5  -7   1 12.6689 4.27560   6
   5  -7  -1 9.93306 4.62966   6
  -5  -7   1 12.7036 4.92663   5
  -5  -7   1 13.3850 3.09151   7
  -5  -7   1 15.6547 3.88094  13
  -5  -7   1 6.38486 4.40440   1
   5  -7  -1 15.0380 4.62736   3
  -5  -7   0 21.0439 4.04609  13
   5  -7   0 16.0488 4.91542   6
  -5  -7   0 16.6711 4.86661   6
   5  -7   0 15.9060 4.46910   3
  -5  -7   0 13.8730 5.17268   5
  -5  -7   0 16.2849 1.77435   9
  -5  -7   0 23.0569 3.91013   4
   5  -7   1 362.802 12.8348   1
  -5  -7  -1 370.499 12.4745   4
   5  -7   1 369.295 12.5297   3
  -5  -7  -1 353.277 9.99019   9
  -5  -7  -1 365.736 13.4825   6
   5  -7   1 352.370 12.5493   6
   5  -7   2 1031.56 25.7676   6
  -5  -7  -2 1019.78 27.2000   6
   5  -7   2 1009.78 25.8729   1
  -5  -7  -2 1057.33 26.4304   4
   5  -7   2 971.140 22.5271  13
  -5  -7  -2 1022.76 27.2840   5
   5  -7   2 972.656 21.5739   8
   5  -7   2 1043.93 25.7203   3
  -5  -7  -2 1005.36 23.8715   9
   5  -7   3 418.533 12.3451  13
   5  -7   3 410.619 14.2397   6
   5  -7   3 412.660 14.5251   3
  -5  -7  -3 418.999 15.4188   5
   5  -7   3 420.992 14.8109   1
  -5  -7  -3 391.710 14.8021   4
  -5  -7  -3 432.135 16.1702   6
  -5  -7  -3 398.046 13.3480   9
  -5  -7  -4 176.557 11.6697   6
  -5  -7  -4 166.258 10.2479   4
   5  -7   4 175.923 9.84877   1
   5  -7   4 200.735 10.3156   3
  -5  -7  -4 168.195 9.16300   9
  -5  -7  -5 263.358 13.6501   4
   5  -7   5 270.997 12.7843   3
   5  -7   5 278.822 12.9868   1
  -5  -7  -5 256.978 12.4370   9
  -5  -7  -6 29.6533 8.09941   4
  -5  -7  -6 16.9164 7.17112   1
  -5  -7  -6 25.7620 7.09519   9
  -5  -7  -7 21.3365 8.62136   4
  -5  -7  -7 25.7219 7.80709   1
  -5  -7  -7 36.7727 8.73745   9
  -5  -7  -8 52.0835 9.95430   1
  -5  -7  -8 59.1687 10.4318   9
  -5  -5   9 74.5615 9.15673   2
   5  -5  -9 69.5840 10.5577   1
   5  -5  -8 59.6783 7.31252   2
  -5  -5   8 67.7930 8.51883   2
   5  -5  -8 57.4469 9.08163   1
   5  -5  -7 74.9966 9.30267   9
   5  -5  -7 85.5457 9.35526   1
  -5  -5   7 93.8038 8.51938   2
   5  -5  -7 82.9286 7.59586   2
  -5  -5   6 150.556 9.77353   2
   5  -5  -6 162.578 9.04423   2
   5  -5  -6 150.955 10.9423   9
   5  -5  -6 159.992 9.67807   7
  -5  -5   6 162.183 9.92547   1
   5  -5  -6 161.727 10.2720   1
  -5  -5   5 169.069 9.31162   7
   5  -5  -5 149.284 8.63024   2
   5  -5  -5 175.051 10.3033   9
   5  -5  -5 155.831 8.86109   7
   5  -5  -5 161.791 9.30079   1
  -5  -5   5 167.811 9.29564   1
  -5  -5   4 115.611 7.70018   1
  -5  -5   4 127.164 7.04090   5
   5  -5  -4 130.867 8.65794   9
   5  -5  -4 119.055 7.56447   2
  -5  -5   4 137.915 7.32267  12
  -5  -5   4 135.129 7.61003   7
   5  -5  -4 126.501 7.47094   7
   5  -5  -3 917.671 25.5008   6
  -5  -5   3 931.454 23.3716  12
  -5  -5   3 961.297 23.9643   1
  -5  -5   3 973.996 24.0066   5
  -5  -5   3 959.243 23.5162   7
   5  -5  -3 937.790 25.3087   9
  -5  -5   3 959.951 25.0613  11
   5  -5  -3 963.839 24.2543   2
  -5  -5   2 12.3258 4.22522   1
  -5  -5   2 16.2646 3.65490   6
   5  -5  -2 16.5731 4.72348   6
  -5  -5   2 14.6346 4.22382   5
  -5  -5   2 4.87800 4.23335  11
  -5  -5   2 12.6174 3.75768  12
  -5  -5   2 10.0981 3.01908   7
  -5  -5   2 16.9541 3.84202  10
  -5  -5   1 146.936 6.19496   7
   5  -5  -1 157.046 7.64313   6
  -5  -5   1 138.770 6.46169   6
  -5  -5   1 135.535 6.60502   1
  -5  -5   1 135.757 7.29639   5
  -5  -5   1 137.246 5.15225   4
  -5  -5   1 180.385 7.28930  11
  -5  -5   1 136.118 3.56036   3
   5  -5  -1 131.059 6.91341   3
  -5  -5   1 149.139 6.72420  13
  -5  -5   1 147.765 7.03753  10
  -5  -5   0 316.152 11.6513   5
  -5  -5   0 276.519 9.68326  13
  -5  -5   0 303.668 9.34600   4
  -5  -5   0 285.957 10.4016  10
   5  -5   0 296.024 10.0337   6
  -5  -5   0 313.713 10.1455   6
   5  -5   0 283.802 10.1106   3
  -5  -5  -1 524.814 14.9182   4
   5  -5   1 530.281 14.7839   1
  -5  -5  -1 554.839 15.4530   6
   5  -5   1 524.346 14.5210   6
   5  -5   1 528.051 15.1237   3
   5  -5   1 530.628 13.2690  13
  -5  -5  -2 1460.64 33.5684   6
  -5  -5  -2 1425.82 33.8154   5
  -5  -5  -2 1378.85 33.1715   4
   5  -5   2 1406.15 32.3193   1
   5  -5   2 1408.78 32.0278   6
   5  -5   2 1399.89 31.1068  13
   5  -5   2 1447.61 33.1097   3
   5  -5   3 244.245 10.2804   3
  -5  -5  -3 266.869 11.5803   6
   5  -5   3 241.088 9.96997   1
  -5  -5  -3 242.559 10.6077   4
  -5  -5  -3 245.391 10.7308   5
  -5  -5  -4 266.617 11.0828   5
   5  -5   4 295.784 12.0111   3
   5  -5   4 259.042 10.7493   1
  -5  -5  -4 258.547 11.8643   4
   5  -5   4 258.280 8.05079  12
   5  -5   5 354.676 13.7212   1
  -5  -5  -5 327.990 12.9183   5
  -5  -5  -5 346.166 13.6771   1
   5  -5   5 358.507 10.4965  10
   5  -5   5 372.324 14.5783   3
  -5  -5  -5 361.272 14.9795   4
   5  -5   6 25.5964 4.43129  10
   5  -5   6 13.6873 6.30765   1
  -5  -5  -6 22.7360 6.44032   1
  -5  -5  -6 20.9207 7.18966   4
  -5  -5  -7 292.268 14.1217   1
   5  -5   7 270.240 10.4911  10
  -5  -5  -7 294.714 15.0533   9
  -5  -5  -8 113.180 11.6389   4
  -5  -5  -8 111.018 11.0235   1
  -5  -5  -8 118.543 11.4256   9
   5  -3  -9 26.7629 9.06456   9
   5  -3  -9 37.4795 9.43418   1
  -5  -3   9 37.0866 7.47965   2
  -5  -3   8 201.472 11.3959   2
   5  -3  -8 234.024 13.8573   9
   5  -3  -8 212.320 13.2736   1
  -5  -3   7 7.68539 5.60707   2
   5  -3  -7 3.05432 5.14626   2
   5  -3  -7 11.9073 6.72808   1
  -5  -3   7 14.0054 6.95250   1
   5  -3  -6 4.41709 5.46353   7
   5  -3  -6 1.84867 5.39286   1
  -5  -3   6 6.36183 5.55088   1
   5  -3  -6 2.13404 4.88799   2
  -5  -3   6-0.42289 5.02658   2
  -5  -3   5 692.344 20.4315   2
   5  -3  -5 716.769 19.6043   2
  -5  -3   5 654.616 20.4260   7
  -5  -3   5 704.775 17.2004   5
   5  -3  -5 760.653 20.7836   7
   5  -3  -5 714.806 20.3263   1
  -5  -3   5 748.348 20.4172   1
  -5  -3   4 161.666 8.05817   1
  -5  -3   4 156.015 6.78607   5
  -5  -3   4 158.450 8.05155   7
   5  -3  -4 154.743 7.93669   2
   5  -3  -4 147.994 7.74329   1
  -5  -3   4 143.667 8.11611   2
   5  -3  -4 159.051 8.13073   7
  -5  -3   3 1574.59 35.1500   1
  -5  -3   3 1574.04 36.6147   8
  -5  -3   3 1608.32 35.9453   7
   5  -3  -3 1602.59 35.7183   2
   5  -3  -3 1596.88 35.6714   7
   5  -3  -3 1561.12 36.6042   9
  -5  -3   3 1612.95 35.0418   5
  -5  -3   2 781.539 20.5096   8
  -5  -3   2 823.593 19.9372   7
   5  -3  -2 784.558 20.0749   6
  -5  -3   2 798.501 20.1242  12
  -5  -3   2 787.360 19.9835   5
  -5  -3   2 819.247 20.4492  11
  -5  -3   2 809.012 17.7145   9
  -5  -3   2 804.636 19.1544   1
   5  -3  -2 823.266 20.2181   2
   5  -3  -1 2988.82 59.8824   6
  -5  -3   1 2981.82 59.0563   6
  -5  -3   1 3012.35 61.3247   5
  -5  -3   1 2929.03 59.2446   1
  -5  -3   1 2963.80 60.5225  13
  -5  -3   1 2894.13 58.2021   4
  -5  -3   1 3010.66 60.8920  12
  -5  -3   1 2844.94 60.5840  11
  -5  -3   1 2931.75 58.0151   3
   5  -3  -1 2968.53 60.6574   3
  -5  -3   0 774.867 19.6765   5
  -5  -3   0 762.070 16.0157   3
  -5  -3   0 737.644 18.5826  13
  -5  -3   0 735.441 19.1950  10
   5  -3   0 779.579 18.7938   3
  -5  -3   0 756.984 17.6303   4
   5  -3   0 760.593 17.4259   6
  -5  -3   0 761.493 17.2479   6
   5  -3   1 335.691 10.5636   3
  -5  -3  -1 326.073 9.72856   6
   5  -3   1 336.815 9.17849   6
   5  -3   1 338.225 9.87672  13
   5  -3   1 319.069 9.30182   1
  -5  -3  -1 341.581 10.3798   4
   5  -3   2 1012.33 23.8831  13
   5  -3   2 1018.61 22.8501  12
  -5  -3  -2 1023.17 24.2039   6
  -5  -3  -2 1033.26 25.0532   5
  -5  -3  -2 1013.91 24.8633   4
   5  -3   2 1019.86 23.2973   1
  -5  -3  -2 1035.68 21.9901   2
   5  -3   2 1000.47 24.6354   3
   5  -3   3 568.033 15.3583   1
  -5  -3  -3 569.173 15.3622   1
   5  -3   3 561.915 14.5715  12
  -5  -3  -3 561.050 12.1716   2
  -5  -3  -3 557.826 16.1988   5
   5  -3   3 583.166 14.5692  10
  -5  -3  -3 568.912 17.0655   4
   5  -3   3 599.790 16.7145   3
  -5  -3  -4 77.0033 5.81363   1
   5  -3   4 88.9061 7.03552   3
   5  -3   4 80.3242 5.94153   1
   5  -3   4 84.6604 5.42830  10
  -5  -3  -4 74.9267 6.90572   4
  -5  -3  -4 85.1512 6.20739   5
  -5  -3  -5 103.636 7.55694   1
   5  -3   5 96.8106 7.38239   1
  -5  -3  -5 96.9281 6.66497   5
   5  -3   5 109.679 6.54408  10
   5  -3   5 111.252 8.35748   3
   5  -3   6 84.6200 8.59959   3
  -5  -3  -6 89.4938 8.04910   1
  -5  -3  -6 85.1285 6.57672   5
   5  -3   6 92.8655 8.08628   1
   5  -3   6 87.8486 6.71598  10
  -5  -3  -7 426.918 17.7130   4
  -5  -3  -7 427.144 16.7726   1
   5  -3   7 430.652 14.9574  10
  -5  -3  -8 62.1972 9.29599   1
   5  -3   8 54.1821 7.39877  10
   5  -3   8 55.2768 4.05244   2
  -5  -3  -8 69.3266 10.0938   4
  -5  -3  -9 40.3860 9.88423   4
  -5  -3  -9 41.4130 9.69442   9
  -5  -3  -9 46.9260 9.86174   1
  -5  -1  10 14.5030 6.89918   2
   5  -1 -10 17.4260 9.02071   9
   5  -1  -9 50.7318 7.15187   4
   5  -1  -9 50.0883 9.60412   1
   5  -1  -9 35.8564 8.93843   9
  -5  -1   9 53.2133 7.47811   2
  -5  -1   8 394.632 14.6465   2
   5  -1  -8 359.937 13.9347   4
   5  -1  -8 384.055 16.9675   1
   5  -1  -8 375.031 17.0841   9
   5  -1  -7 7.92157 6.31160   1
  -5  -1   7 8.77047 6.17125   1
  -5  -1   7 9.89302 5.50013   2
   5  -1  -7 11.0440 5.16847   4
   5  -1  -7 7.85234 6.38640   9
  -5  -1   7 7.99936 4.11822   4
  -5  -1   6 470.843 11.2131   5
  -5  -1   6 500.827 13.6669   4
   5  -1  -6 489.510 17.1796   9
  -5  -1   6 474.208 15.7854   2
  -5  -1   6 490.973 17.3861   7
   5  -1  -6 509.521 17.0715   7
   5  -1  -6 488.219 16.6056   1
  -5  -1   6 487.820 16.2444   1
  -5  -1   5 324.310 11.9281   1
  -5  -1   5 332.614 9.40403   5
   5  -1  -5 339.898 13.0699   9
  -5  -1   5 350.558 12.4316   2
   5  -1  -5 356.928 12.9392   7
  -5  -1   5 333.722 13.0284   7
  -5  -1   5 347.592 10.0867   4
   5  -1  -5 340.196 12.5708   1
   5  -1  -5 328.351 12.0177   2
   5  -1  -4 77.7118 6.35582   9
  -5  -1   4 85.7409 6.12631   2
   5  -1  -4 83.9387 6.48631   7
  -5  -1   4 77.4018 5.66872   1
   5  -1  -4 82.3752 5.89950   2
  -5  -1   4 87.4309 6.38918   7
  -5  -1   4 84.9443 5.84435   9
  -5  -1   4 78.6898 4.16291   4
   5  -1  -4 67.5687 5.67727   1
  -5  -1   3 1710.34 36.7060   1
   5  -1  -3 1690.64 36.7600   1
   5  -1  -3 1726.12 37.6441   2
  -5  -1   3 1752.22 38.2791   7
   5  -1  -3 1729.42 37.9427   7
  -5  -1   3 1669.24 36.7767   9
  -5  -1   3 1707.67 34.8831   4
   5  -1  -2 1192.61 27.2584   2
  -5  -1   2 1227.62 27.4819   2
   5  -1  -2 1183.75 25.5899   1
  -5  -1   2 1204.78 25.6983   1
   5  -1  -2 1214.36 25.7119  11
  -5  -1   2 1174.44 26.8497  11
  -5  -1   2 1209.43 27.4499   7
  -5  -1   2 1203.40 27.2983   8
   5  -1  -2 1196.16 26.8090   8
  -5  -1   2 1175.06 26.2544   9
  -5  -1   1 133.762 5.91119   8
  -5  -1   1 140.598 4.21442   1
  -5  -1   1 135.489 6.78773  12
  -5  -1   1 143.087 5.32396   3
  -5  -1   1 137.557 5.65853  11
   5  -1  -1 129.312 4.14605   1
   5  -1  -1 131.322 5.27974   8
  -5  -1   1 145.031 5.98784   2
   5  -1  -1 129.707 6.24996   2
  -5  -1   0 1287.00 27.3571   3
  -5  -1   0 1331.87 29.2328  10
  -5  -1   0 1285.25 29.0360  12
  -5  -1   0 1345.18 28.1437   2
   5  -1   0 1347.89 28.6406  13
  -5  -1   0 1335.44 28.9547  13
   5  -1   0 1277.85 25.7935   6
  -5  -1  -1 2128.64 43.2336   2
   5  -1   1 2086.09 43.5625   2
  -5  -1  -1 2125.70 42.2128   1
  -5  -1  -1 2142.60 43.8532   3
   5  -1   1 2129.62 42.2386   1
   5  -1   1 2201.14 44.8190  12
   5  -1   1 2193.17 44.9473  13
  -5  -1  -2 2454.64 51.0538   3
   5  -1   2 2418.66 49.3627   2
   5  -1   2 2516.36 51.1613  10
   5  -1   2 2460.98 51.7300  13
  -5  -1  -2 2481.42 52.1976   4
   5  -1   2 2454.94 49.6294   1
  -5  -1  -2 2461.33 49.7018   1
  -5  -1  -3 894.985 21.0728   1
   5  -1   3 895.898 21.7869  10
  -5  -1  -3 883.501 22.9856   4
  -5  -1  -3 894.539 21.8900   5
   5  -1   3 877.343 20.8224   1
   5  -1   4 683.833 18.3998  10
  -5  -1  -4 678.531 17.7226   5
  -5  -1  -4 670.862 18.3061   1
   5  -1   4 678.003 17.9729   1
   5  -1   5 28.8783 5.32376   1
  -5  -1  -5 32.8057 5.45674   1
  -5  -1  -5 40.0844 4.42478   5
  -5  -1  -6 208.749 11.5691   4
  -5  -1  -6 198.206 10.5292   1
   5  -1   6 215.487 11.4949   3
   5  -1   6 203.129 10.0701   1
  -5  -1  -6 211.439 8.24796   5
  -5  -1  -7 264.100 13.7924   4
  -5  -1  -7 276.138 9.18014   5
  -5  -1  -7 252.438 12.9441   1
  -5  -1  -8 49.4449 8.90842   1
  -5  -1  -8 45.3377 8.23079   4
  -5  -1  -9 15.9126 8.92356   1
  -5  -1  -9 16.9552 8.74354   4
   5   1 -10 20.0593 9.24079   9
   5   1  -9 47.6446 6.35695   4
  -5   1   9 41.3987 7.38677   4
   5   1  -9 54.2436 9.41687   1
   5   1  -9 42.8698 8.81034   9
   5   1  -8 376.542 16.7528   1
   5   1  -8 370.919 16.1952   9
   5   1  -8 357.364 12.8260   4
  -5   1   8 385.128 14.2049   4
  -5   1   8 382.494 14.1987   2
  -5   1   7 8.36076 5.34418   2
   5   1  -7 6.45003 6.48845   1
  -5   1   7 16.5960 8.84761   6
   5   1  -7 4.63177 5.70847   9
  -5   1   7 2.51967 4.85150   4
   5   1  -7 8.53490 4.13990   4
   5   1  -6 507.342 17.3583   1
   5   1  -6 514.084 17.0634   9
  -5   1   6 488.037 15.6881   2
  -5   1   6 534.991 15.5697   4
  -5   1   6 478.245 18.2591   6
   5   1  -6 517.688 17.4678   8
   5   1  -5 333.731 12.5320   1
  -5   1   5 344.656 11.3533   4
   5   1  -5 340.613 12.4644   9
  -5   1   5 321.017 11.8332   2
   5   1  -5 341.347 13.1473   8
  -5   1   5 352.801 13.9513   6
  -5   1   4 85.5274 6.98851   6
   5   1  -4 86.3268 6.17272   1
   5   1  -4 84.3670 6.30241  11
  -5   1   4 85.1856 5.38710   4
   5   1  -4 76.3710 5.55208   9
  -5   1   4 74.1140 5.79074   2
   5   1  -4 70.8786 6.53961   8
  -5   1   4 86.2528 6.37281   9
   5   1  -3 1711.41 36.7314   1
   5   1  -3 1687.23 37.4347  11
  -5   1   3 1703.61 36.2137   4
  -5   1   3 1653.39 37.5264   6
  -5   1   3 1740.60 37.7048   9
   5   1  -3 1684.57 36.7532   9
  -5   1   2 1149.20 27.0449   2
   5   1  -2 1152.89 26.6277  11
   5   1  -2 1236.39 25.8283   1
  -5   1   2 1230.12 27.3117   9
  -5   1   2 1198.94 26.4366   6
  -5   1   2 1184.73 27.0180   3
  -5   1   1 132.061 5.89361   2
  -5   1   1 142.874 5.88878   3
  -5   1   1 135.716 4.66344   6
   5   1  -1 131.871 4.36755   1
  -5   1   1 141.102 4.72486  11
   5   1   0 1287.03 28.2157   2
  -5   1   0 1323.58 26.7560   8
   5   1   0 1329.21 27.4833   3
   5   1   0 1307.56 29.3449  12
   5   1   0 1306.09 29.1053  13
  -5   1   0 1275.44 28.3604   3
  -5   1  -1 2083.94 41.9927   1
   5   1   1 2098.44 42.9377   2
   5   1   1 2167.01 45.0866  12
  -5   1  -1 2081.06 44.2172   3
   5   1   1 2149.65 43.3262   3
   5   1   1 2095.82 42.0798   6
   5   1   1 2166.15 44.9045  13
   5   1   1 2165.02 44.9376  10
  -5   1  -1 2117.06 44.2280  10
   5   1   2 2540.25 52.9206  10
   5   1   2 2525.18 53.0145  13
   5   1   2 2490.14 51.5919   3
  -5   1  -2 2532.01 52.8151   3
  -5   1  -2 2490.94 50.7490   1
   5   1   2 2474.89 51.1924   6
  -5   1  -3 865.938 21.1332   1
   5   1   3 925.573 22.0456   3
  -5   1  -3 879.361 22.6939   3
   5   1   3 896.417 22.7768  10
   5   1   3 891.418 22.0038   6
  -5   1  -4 662.196 18.4641   1
   5   1   4 685.769 19.5285   6
   5   1   4 725.572 19.3102   3
   5   1   5 38.9539 6.12898   3
  -5   1  -5 43.6370 5.96113   4
   5   1   5 44.8937 6.85574   6
  -5   1  -5 31.9433 5.51653   1
   5   1   6 203.938 11.0498   3
  -5   1  -6 204.413 11.1123   1
  -5   1  -6 217.694 11.2747   4
  -5   1  -6 204.438 7.87561   5
   5   1   6 197.717 12.1116   6
  -5   1  -7 269.162 8.65877   5
  -5   1  -7 282.388 13.8436   4
  -5   1  -7 271.391 13.3880   1
   5   1   7 272.153 14.7518   6
  -5   1  -8 39.0619 8.36954   1
  -5   1  -8 57.4330 8.84038   4
  -5   1  -9 19.6838 8.74007   1
  -5   1  -9 8.06104 7.75738   4
   5   3  -9 32.5816 8.96001   1
   5   3  -9 34.7772 8.57476   9
  -5   3   8 214.289 11.5414   4
   5   3  -8 201.539 11.9507   9
   5   3  -8 203.831 12.9525   1
   5   3  -7 10.3735 6.90507   1
  -5   3   7 11.7348 8.33996   6
   5   3  -7 10.3144 5.78766   9
  -5   3   7 6.52510 5.73222   4
   5   3  -6 5.09569 4.84931   9
  -5   3   6 6.23620 5.20988   4
  -5   3   6 4.83541 7.13659   6
   5   3  -6 4.67651 6.51397  11
   5   3  -6 2.33825 5.71551   8
   5   3  -6 11.1169 5.89474   7
   5   3  -6 4.47039 6.11501   1
  -5   3   5 729.208 20.9832   9
   5   3  -5 724.795 20.9768   1
  -5   3   5 706.489 19.9620   4
  -5   3   5 723.284 21.0407   7
  -5   3   5 703.004 21.7924   6
   5   3  -5 732.348 20.7217   7
   5   3  -5 714.483 19.4902   9
   5   3  -5 732.968 21.0509   8
  -5   3   4 146.656 8.38796   9
  -5   3   4 151.843 8.10809   7
  -5   3   4 156.673 8.05210   4
   5   3  -4 166.209 8.30987   7
  -5   3   4 152.447 8.95999   6
   5   3  -4 164.901 7.14897   9
   5   3  -4 164.037 8.49388   8
   5   3  -4 156.853 8.11053   1
   5   3  -3 1553.53 35.1471   1
  -5   3   3 1583.05 35.4914   4
  -5   3   3 1516.35 35.6160   7
  -5   3   3 1656.84 36.4276   9
   5   3  -3 1591.98 33.5830   9
  -5   3   3 1554.23 35.8943   6
   5   3  -3 1606.66 35.5068   7
  -5   3   2 806.805 20.0948   7
   5   3  -2 827.653 19.6656   1
  -5   3   2 783.520 19.6812   6
  -5   3   2 824.619 20.4761   3
  -5   3   2 828.502 20.8680   9
  -5   3   1 2877.61 58.8948   6
  -5   3   1 3002.69 60.4438   3
  -5   3   0 769.873 17.2379   6
   5   3   0 746.838 17.1207   6
   5   3   0 772.803 16.1929   3
  -5   3   0 777.853 19.0479   3
  -5   3   0 791.909 18.0144  13
  -5   3  -1 352.020 11.0963   3
   5   3   1 334.528 8.49542   3
   5   3   1 333.006 11.2005  10
  -5   3  -1 339.240 9.57141  10
  -5   3  -1 333.521 9.42038  12
   5   3   1 329.790 9.39052   6
   5   3   2 1042.93 22.9738   3
  -5   3  -2 1036.90 25.4512   3
   5   3   2 1035.27 23.9698   6
  -5   3  -2 1046.20 23.8869   1
   5   3   2 999.046 25.4707  10
  -5   3  -3 595.477 17.3178   3
   5   3   3 575.720 15.3905   3
   5   3   3 567.819 16.1929   6
  -5   3  -3 555.516 13.0444   8
  -5   3  -3 604.943 16.1204   1
   5   3   3 585.506 17.3093  10
   5   3   4 80.6514 6.95658   6
  -5   3  -4 79.4263 6.41097   1
  -5   3  -4 77.4046 4.51093   8
   5   3   4 72.4620 5.90494   3
   5   3   5 97.7888 8.35751   6
  -5   3  -5 100.956 7.92713   1
   5   3   5 114.769 7.59539   3
  -5   3  -5 101.065 5.84354   8
  -5   3  -6 91.4292 8.10719   1
   5   3   6 79.4796 9.17013   6
  -5   3  -6 93.1400 6.54551   8
  -5   3  -6 81.5749 7.99919   4
   5   3   6 104.913 8.47490   3
  -5   3  -7 414.927 16.3173   4
   5   3   7 456.244 16.9099   3
   5   3   7 419.236 18.0181   6
  -5   3  -7 393.181 14.0925   8
  -5   3  -7 436.424 17.3669   1
  -5   3  -8 65.2241 9.14583   4
  -5   3  -8 60.2611 9.41570   1
  -5   3  -8 49.9228 3.12644   5
  -5   3  -8 64.4751 7.64459   8
  -5   3  -9 46.9932 9.04564   4
  -5   3  -9 49.2219 10.0194   1
   5   5  -9 71.0630 9.20119   9
   5   5  -9 72.6384 11.2442   1
   5   5  -8 62.4935 7.86058   9
   5   5  -8 55.6299 9.24800   1
   5   5  -7 94.8731 7.71466   9
   5   5  -7 76.5232 9.33066   1
  -5   5   7 92.3548 8.59672   4
  -5   5   6 156.520 9.89536   4
   5   5  -6 130.975 7.93204   9
  -5   5   6 148.745 10.6858   6
   5   5  -6 152.620 10.3804   1
   5   5  -6 136.571 9.36388   7
   5   5  -5 155.505 8.81879   7
  -5   5   5 143.951 9.26107   9
   5   5  -5 138.220 9.68306  11
   5   5  -5 166.339 9.76533   1
   5   5  -5 152.837 7.37262   9
  -5   5   5 161.523 9.46170   4
  -5   5   5 158.587 10.5874   6
  -5   5   5 167.588 9.12685   7
  -5   5   4 126.334 8.79955   6
   5   5  -4 124.713 5.70730   9
  -5   5   4 123.602 7.93483   4
   5   5  -4 125.381 8.50466  11
   5   5  -4 127.274 8.03216   1
  -5   5   4 126.773 7.44608   7
   5   5  -4 126.531 7.50479   7
   5   5  -3 988.746 24.1911   5
  -5   5   3 984.628 24.7890   4
  -5   5   3 957.491 23.5362   7
  -5   5   3 970.390 24.6335   6
   5   5  -3 898.447 20.2727   9
   5   5  -3 1004.90 24.7336   1
  -5   5   2 14.5211 3.66271   7
  -5   5   2 15.9124 4.60785   4
   5   5  -2 16.5653 4.46188   5
  -5   5   2 13.6824 4.13422   6
  -5   5   1 136.327 6.72706   6
  -5   5   1 146.310 6.27534   7
  -5   5   1 137.612 5.41868  13
   5   5  -1 144.003 7.11447  12
   5   5   0 299.968 9.21822   4
   5   5   0 293.938 10.7436  10
   5   5   0 296.776 11.3785   5
   5   5   0 293.574 10.8127  12
  -5   5   0 298.598 9.50023   6
   5   5   0 297.496 9.57803   6
  -5   5   0 278.255 8.15667  13
   5   5   1 539.250 14.2235   6
   5   5   1 507.905 14.5196   4
   5   5   1 478.295 15.2793  10
   5   5   1 511.431 10.9665   3
  -5   5  -1 527.306 12.6592  12
  -5   5  -1 528.787 12.0960  11
   5   5   1 542.086 16.3853   5
   5   5   1 509.723 14.5670  13
   5   5   2 1436.08 30.2847   3
   5   5   2 1475.81 33.0528   6
   5   5   2 1484.44 33.5989  13
   5   5   2 1461.12 34.8219   5
   5   5   2 1411.14 33.4448   4
   5   5   3 254.687 10.8224   4
   5   5   3 238.040 8.36551   3
  -5   5  -3 268.308 10.5334   1
   5   5   3 235.707 10.1508  13
   5   5   3 241.980 10.2620   6
   5   5   3 235.957 10.6512   5
   5   5   4 278.929 10.2367   3
  -5   5  -4 263.862 11.6567   1
   5   5   4 291.687 12.1517   6
   5   5   5 373.302 13.0647   3
   5   5   5 354.570 14.8363   6
   5   5   5 368.300 14.7618   4
  -5   5  -5 345.967 14.1022   1
  -5   5  -6 35.7737 7.07411   1
  -5   5  -6 30.1698 4.70974   8
  -5   5  -6 31.6502 6.46346   4
   5   5   6 34.9846 6.57792   3
   5   5   6 27.1914 8.22754   6
  -5   5  -7 280.941 14.4329   1
  -5   5  -7 254.335 10.8214   8
  -5   5  -7 296.508 13.6265   4
   5   5   7 277.695 13.2590   3
  -5   5  -8 120.501 11.6754   1
  -5   5  -8 110.555 10.2711   4
   5   7  -8 76.1921 10.6653   1
   5   7  -8 87.9340 8.31320   9
  -5   7   7 15.0773 5.86065   5
   5   7  -7 12.9392 7.99287   1
   5   7  -7 12.6393 5.28580   9
   5   7  -6 19.4691 7.53269   1
   5   7  -6 17.0560 4.40410   9
   5   7  -6 17.8403 5.91928   7
  -5   7   5 374.064 15.7037   6
  -5   7   5 342.891 14.4860   9
   5   7  -5 358.499 15.3229   1
  -5   7   5 347.690 14.5323   4
  -5   7   5 376.475 14.8705   3
   5   7  -5 380.247 13.6401   7
   5   7  -5 336.846 10.4677   9
   5   7  -4 117.885 7.28566   7
  -5   7   4 120.218 9.30913   6
   5   7  -4 120.146 8.04459   5
  -5   7   4 107.692 8.44575   4
   5   7  -4 122.246 9.02649   1
  -5   7   4 115.617 7.19693   7
  -5   7   4 114.821 7.91830   3
  -5   7   4 118.269 8.86197   9
   5   7  -4 112.129 4.50655   9
  -5   7   3 496.555 16.9636   4
  -5   7   3 528.572 17.0901   9
  -5   7   3 512.267 16.0758   3
   5   7  -3 495.591 16.6109   5
  -5   7   3 537.526 16.8677   6
  -5   7   3 486.289 14.5889   7
  -5   7   2 74.8541 6.51525   6
   5   7  -2 70.2267 7.06137   5
  -5   7   2 66.1654 6.77332   9
  -5   7   2 73.3062 6.14336   3
  -5   7   2 70.8467 5.10995   7
  -5   7   2 73.4039 7.06291   4
   5   7  -2 73.9850 3.51847   4
   5   7  -1 15.8324 4.03901  12
  -5   7   1 11.6405 4.65379   6
  -5   7   1 8.93144 3.98080   3
  -5   7   1 11.8260 3.14954   7
  -5   7   1 18.2229 2.42588  13
  -5   7   1 11.9022 4.83696   9
   5   7  -1 11.5917 2.98157   4
  -5   7   0 17.4968 4.48204   6
   5   7   0 13.4865 4.45296   6
  -5   7   0 15.6342 4.65468   3
   5   7   0 16.8738 5.44414   5
   5   7   0 21.9102 4.81630  10
   5   7   0 18.9286 3.88590   4
   5   7   0 14.7528 4.61827  12
   5   7   1 340.863 13.8962   5
   5   7   1 357.412 11.6669  13
  -5   7  -1 350.063 9.19202  12
   5   7   1 357.462 12.9560  10
   5   7   1 350.465 12.0836   6
   5   7   1 351.910 11.9991   4
  -5   7  -1 362.275 12.6800   3
   5   7   2 1027.42 27.9500   5
   5   7   2 1006.81 25.2287  13
   5   7   2 1065.20 26.8712  10
   5   7   2 988.660 25.8228   4
   5   7   2 993.628 25.4548   6
  -5   7  -2 974.591 23.0746  11
  -5   7  -2 1043.23 26.5882   3
   5   7   2 1005.80 21.2649   3
   5   7   3 448.647 14.9099   6
   5   7   3 415.919 15.7951   5
   5   7   3 422.598 14.9656   4
   5   7   3 436.439 15.7679  10
  -5   7  -3 408.263 15.0783   3
   5   7   3 412.569 11.5066   3
  -5   7  -3 406.557 12.7601  11
   5   7   3 401.572 14.0693  13
   5   7   4 167.857 10.0728   4
  -5   7  -4 177.537 10.3183   1
   5   7   4 149.195 9.89541   5
   5   7   4 174.389 10.1977   6
   5   7   4 156.586 7.62291   3
  -5   7  -4 163.341 10.2047   3
   5   7   4 181.914 9.90075  13
   5   7   5 277.571 12.8839   5
   5   7   5 268.865 13.3599   6
  -5   7  -5 257.871 13.1897   1
  -5   7  -6 20.0895 7.87626   1
   5   7   6 24.1697 6.07569   3
  -5   7  -7 27.7272 8.81533   1
   5   7   7 31.9907 7.17245   3
  -5   7  -7 36.4627 7.71059   4
  -5   7  -8 40.9857 9.88292   1
  -5   7  -8 36.1356 8.11557   4
  -5   9   8 20.2020 8.25782   3
  -5   9   7 9.07788 6.80710   5
   5   9  -7 0.28074 4.41599   9
   5   9  -7-6.03301 8.41234   1
  -5   9   7 3.72131 7.17828   3
   5   9  -6 29.4165 6.77568   7
   5   9  -6 17.3602 8.58454   1
  -5   9   6 33.9731 7.50723   3
   5   9  -6 27.7300 4.17749   9
   5   9  -5 53.1077 7.21479   5
  -5   9   5 62.3154 7.55889   3
   5   9  -5 71.4258 9.30386   1
   5   9  -5 53.2652 3.29981   9
  -5   9   4 574.290 20.0150   4
   5   9  -4 551.872 18.8959   5
  -5   9   4 567.517 19.3927   6
  -5   9   4 565.909 18.4931   3
  -5   9   3 737.269 21.7266   6
   5   9  -3 730.723 22.2922   5
  -5   9   3 761.043 21.9751   9
  -5   9   3 732.858 22.2894   4
  -5   9   3 747.878 21.1068   3
   5   9  -3 652.529 15.0445   4
  -5   9   3 718.924 18.1850   7
  -5   9   2 717.152 20.1130   3
  -5   9   2 707.158 20.7107   6
   5   9  -2 682.431 21.8694   5
  -5   9   2 690.804 17.0201   7
   5   9  -2 709.642 16.6229   4
  -5   9   2 742.783 21.1806   9
  -5   9   2 645.058 15.1528  13
  -5   9   1 67.2259 7.12325   9
  -5   9   1 52.1158 7.02137   4
   5   9  -1 55.4338 4.87270   4
  -5   9   1 60.1842 6.74111   6
   5   9  -1 50.0671 7.21154   5
  -5   9   1 56.9999 5.98821   3
  -5   9   1 50.8479 3.89341   7
   5   9  -1 44.4184 5.79618  12
  -5   9   0 490.685 12.7174   7
   5   9   0 510.512 16.3570  12
   5   9   0 525.477 15.2750   4
   5   9   0 490.752 16.0054  10
  -5   9   0 503.852 16.4610   9
  -5   9   0 520.974 16.4553   3
   5   9   1 6.25060 5.22240   6
  -5   9  -1 6.21944 4.80045   3
   5   9   1 3.25277 4.74182   4
   5   9   1 6.91823 5.48445  10
   5   9   1 9.19988 6.18482   5
  -5   9  -1 7.29273 2.30021  12
   5   9   2 329.302 12.7484   6
   5   9   2 330.208 14.4651   5
  -5   9  -2 329.705 12.8625   3
   5   9   2 332.312 11.3804  13
   5   9   2 325.349 13.1738  10
   5   9   2 315.008 12.5145   4
   5   9   3 44.3132 6.90720   6
   5   9   3 42.6502 8.00466   5
   5   9   3 48.1943 7.81351  10
  -5   9  -3 49.5772 5.46746  11
   5   9   3 42.1217 5.80447  13
   5   9   3 42.9609 3.62394   3
   5   9   3 43.5488 7.22032   4
   5   9   3 37.5552 3.69739   3
  -5   9  -3 31.2064 6.73236   3
   5   9   4 265.676 13.0311   6
  -5   9  -4 237.098 10.6842  11
   5   9   4 276.857 13.3720   4
   5   9   4 244.987 11.7008  13
   5   9   4 248.340 13.5119   5
  -5   9  -4 239.441 12.6924   3
   5   9   5 77.9812 8.28667  13
   5   9   5 92.9907 9.53609   5
  -5   9  -5 77.5045 7.71746  11
  -5   9  -6 55.1444 9.42488   1
   5   9   6 45.3651 6.77156   3
   5   9   6 41.3128 8.21794   5
   5   9   6 41.1056 7.90744  13
  -5   9  -7 32.5117 9.52710   1
  -5  11   7-6.47638 8.27442   5
  -5  11   7 0.61794 7.40168   3
  -5  11   6 16.7495 7.90953   5
   5  11  -6 16.9652 6.91845   5
  -5  11   6 24.5039 7.73278   3
   5  11  -5 66.4005 8.74207   5
  -5  11   5 66.2704 8.06051   3
   5  11  -4 88.6815 9.30708   5
  -5  11   4 69.8290 7.73130   3
  -5  11   3 184.253 5.67060  13
   5  11  -3 183.817 6.65604   4
   5  11  -3 203.771 12.3092   5
  -5  11   3 189.194 10.3230   3
   5  11  -2 64.4375 5.24156   4
   5  11  -2 78.4420 9.72465   5
  -5  11   2 66.5355 7.12798   3
  -5  11   2 70.5362 8.03301   9
  -5  11   1 17.1856 6.23935   9
  -5  11   1 21.2757 6.57161   6
  -5  11   1 31.3063 5.97656   3
  -5  11   1 19.1801 6.58564   4
   5  11  -1 17.5864 4.77840   4
   5  11  -1 24.4078 5.52324  12
   5  11  -1 11.2766 7.18927   5
  -5  11   0 140.655 9.27545   9
   5  11   0 143.318 9.00842  12
   5  11   0 145.466 8.54683   4
  -5  11   0 121.762 9.67307   4
  -5  11   0 122.952 4.23200   7
  -5  11   0 138.588 8.94324   3
  -5  11  -1 7.36429 2.62919   7
   5  11   1 6.27687 5.84341  10
   5  11   1 1.87876 6.04182   6
  -5  11  -1 0.46412 5.71381   3
  -5  11  -1 5.53840 5.58841   9
  -5  11  -1 5.02664 1.71704  12
   5  11   1 8.93571 7.05756   5
   5  11   1 3.36056 5.61473   4
   5  11   2 111.717 9.70415  10
  -5  11  -2 117.760 9.05656   3
   5  11   2 104.533 11.0751   5
   5  11   2 115.441 9.12538   4
   5  11   3 43.6212 9.03079   5
   5  11   3 38.1448 5.93730  13
   5  11   3 30.7796 2.87393   3
   5  11   3 31.1259 3.08085   3
  -5  11  -3 44.3936 7.55776   3
  -5  11  -4 44.2206 8.23631   3
  -5  11  -4 55.9637 6.10196   7
   5  11   4 63.9381 4.66353   3
   5  11   4 66.7431 5.06405   3
   5  11   4 61.9993 7.28549  13
   5  11   5 33.1236 9.00796   5
   5  11   5 39.7687 7.35344  13
   5  11   5 38.9480 5.36391   3
   5  11   5 28.9653 5.08423   3
  -5  11  -5 34.3402 6.40227   7
   5  11   6 11.0818 7.95473   5
   5  11   6 17.2412 7.57339  13
  -5  13   5 7.61742 6.76571   3
   5  13  -5 9.47678 8.06960   5
  -5  13   5 23.8341 9.37191   5
  -5  13   4 80.6858 8.54319   3
   5  13  -4 94.9188 11.0275   5
  -5  13   3 22.3905 6.44641   3
   5  13  -3 16.6742 4.08355   4
   5  13  -3 11.8956 8.05258   5
  -5  13   2 8.63135 6.10170   3
   5  13  -2 4.94920 4.67017   4
   5  13  -1 21.1315 6.10444  12
  -5  13   1 19.2655 6.62882   3
   5  13  -1 19.6741 5.47826   4
   5  13  -1 14.0377 8.78349   5
  -5  13   0 62.2215 7.83356   3
   5  13   0 72.3547 7.82591   4
   5  13   0 55.6670 7.64379  12
   5  13   1 19.2226 6.54101  12
  -5  13  -1 22.9650 6.55405   9
   5  13   1 28.9687 7.15684   4
   5  13   1 23.2751 9.50087   5
  -5  13  -1 27.0959 7.04063   3
  -5  13  -2 177.520 11.6184   3
   5  13   2 172.808 13.6868   5
  -5  13  -2 163.088 10.5066   9
   5  13   3 51.4069 10.4951   5
  -5  13  -3 52.3404 8.71717   3
   5  13   4 16.2723 6.05624  13
   5  13   4 14.7205 9.23422   5
  -5  15   1 47.1223 7.90228   3
   5  15   0 40.0160 7.55839  12
  -5  15   0 33.9392 7.90956   3
   5  15   1 8.44519 7.12878  12
  -5  15  -1 0.54843 7.06991   3
  -6 -14   3 3.69420 8.69089   8
  -6 -14   3 5.21688 8.95009   6
   6 -14  -3 10.9645 10.5177   6
  -6 -14   2 39.7865 9.48157  11
   6 -14  -2 56.2105 11.7494   6
  -6 -14   2 35.1242 10.2818   6
  -6 -14   1 25.9775 9.71149   6
   6 -14  -1 23.1850 10.4745   6
  -6 -14   1 36.7892 9.25599  11
  -6 -14   0 20.9361 9.77796   6
   6 -14   0 20.5894 9.63475   6
  -6 -14   0 12.5285 7.77103  11
  -6 -14  -1 36.3866 11.1226   6
   6 -14   1 44.2679 10.6891   6
   6 -14   2 21.8432 5.49356   8
  -6 -14  -2 7.57348 10.2388   6
   6 -14   2 21.3299 9.10839   6
   6 -14   3-9.12216 9.46987   6
  -6 -14  -3 3.54914 10.4915   6
  -6 -12   6-3.66677 8.18085   8
   6 -12  -5 20.2130 11.3762   6
  -6 -12   5 34.4877 9.14465   6
  -6 -12   5 26.2292 8.61485   8
  -6 -12   4 158.207 11.9748   6
   6 -12  -4 161.174 14.2425   6
  -6 -12   4 141.826 12.2082   8
   6 -12  -3 5.22158 3.32322  11
  -6 -12   3 3.33888 7.42821  11
  -6 -12   3 8.63469 7.38852   8
   6 -12  -3 11.1291 9.44919   6
  -6 -12   3 12.9930 7.12272   6
  -6 -12   2 27.8265 7.62946  11
  -6 -12   2 32.5674 8.19585   6
   6 -12  -2 20.7360 9.26188   6
  -6 -12   1 29.4435 7.83272  11
   6 -12  -1 33.6408 9.01932   6
  -6 -12   1 43.5977 8.38421   6
   6 -12   0 5.51833 6.03150   3
  -6 -12   0 5.50276 6.92018  11
  -6 -12   0 0.65326 7.28732   6
   6 -12   0-0.66893 7.65709   6
  -6 -12  -1 57.7160 9.89580   6
   6 -12   1 98.4133 9.91198   6
  -6 -12  -2 37.1566 7.51100   4
   6 -12   2 30.1060 4.81982   8
   6 -12   2 25.5276 7.99240   6
  -6 -12  -2 44.0157 9.89657   6
  -6 -12  -3 98.4992 9.96678   4
  -6 -12  -3 88.5703 7.26018   9
   6 -12   3 101.047 10.5160   6
  -6 -12  -3 100.732 12.1780   6
  -6 -12  -4 39.9298 6.89478   9
  -6 -12  -4 41.5388 8.61716   4
  -6 -12  -4 50.9301 11.4132   6
   6 -12   4 43.1703 8.59874   6
  -6 -12  -5 27.4599 7.49840   9
  -6 -12  -5 26.8320 11.4368   6
   6 -12   5 34.2874 9.32560   6
  -6 -12  -5 11.7028 9.01584   4
   6 -10  -7-0.70751 7.84614   1
   6 -10  -7 11.1428 8.90487   9
  -6 -10   6 53.5242 9.06481   6
  -6 -10   5 35.6239 8.45296   8
  -6 -10   5 41.4259 5.48869   3
   6 -10  -5 28.3091 9.98205   6
  -6 -10   5 38.3626 5.85379  10
  -6 -10   5 37.0101 7.77085   6
  -6 -10   4 439.533 14.3035  10
  -6 -10   4 442.762 17.1149   6
  -6 -10   4 428.295 17.8211   8
   6 -10  -4 406.263 19.2296   6
  -6 -10   4 400.973 11.9197   3
  -6 -10   3 36.0367 2.96958   3
  -6 -10   3 32.8483 7.61548   1
  -6 -10   3 34.1106 7.75680   8
  -6 -10   3 36.8159 7.47730  11
  -6 -10   3 32.2182 5.61345  13
  -6 -10   3 27.6665 4.48535   7
  -6 -10   3 33.8262 7.19453   6
   6 -10  -3 43.1527 8.82923   6
   6 -10  -2 254.909 14.2389   6
  -6 -10   2 277.804 12.6524   6
  -6 -10   2 262.790 13.0759  11
   6 -10  -2 247.031 6.92085  11
  -6 -10   2 280.557 13.0056   1
  -6 -10   2 263.448 10.2617  13
  -6 -10   2 249.543 8.80493   7
  -6 -10   1 58.1205 7.92253   6
   6 -10  -1 63.4646 8.88734   6
  -6 -10   1 71.7038 8.13213   1
  -6 -10   1 81.1690 8.43576  11
  -6 -10   1 61.9277 4.50289   7
  -6 -10   1 61.0061 5.82479  13
  -6 -10   0 308.549 14.1862   6
   6 -10   0 297.695 14.1759   6
  -6 -10   0 309.799 11.6425   4
  -6 -10   0 296.805 13.3557   1
   6 -10   0 314.830 13.6617   1
   6 -10   0 310.267 12.5610   3
  -6 -10   0 300.998 9.23295   7
  -6 -10  -1 206.635 10.2763   4
   6 -10   1 206.623 11.4308   1
   6 -10   1 227.006 10.6712   3
  -6 -10  -1 182.007 6.52493   9
  -6 -10  -1 203.119 12.0481   6
   6 -10   1 193.488 11.4425   6
  -6 -10  -2 273.401 12.6897   4
   6 -10   2 287.025 13.2468   1
  -6 -10  -2 269.466 9.73384   9
   6 -10   2 277.881 12.2965   3
   6 -10   2 271.626 13.0907   6
  -6 -10  -2 304.435 14.8801   6
   6 -10   2 257.828 8.64288   8
  -6 -10  -3 119.113 11.2424   6
   6 -10   3 88.9416 5.09387  13
  -6 -10  -3 94.6777 7.21112   9
   6 -10   3 85.6636 9.14439   1
   6 -10   3 117.606 8.89706   3
   6 -10   3 95.5777 8.76271   6
  -6 -10  -3 91.8279 8.73782   4
  -6 -10  -4 200.301 12.0615   4
   6 -10   4 178.374 8.01098  13
   6 -10   4 170.085 11.0511   6
  -6 -10  -4 180.908 13.4808   6
  -6 -10  -4 176.142 10.0941   9
   6 -10   5 45.1206 5.95637  13
  -6 -10  -5 39.6910 7.35809   9
   6 -10   5 43.5308 8.25041   6
  -6 -10  -5 39.8840 8.28002   4
  -6 -10  -5 43.4123 10.7718   6
  -6 -10  -6 13.7525 7.79398   9
   6 -10   6 7.67567 7.95123   6
  -6 -10  -6 6.66880 8.48351   4
  -6  -8   8 16.1550 8.25070   2
   6  -8  -8 14.7156 9.31003   9
   6  -8  -8 15.0318 8.87935   1
  -6  -8   7 19.4543 6.74874   3
   6  -8  -7 21.9568 7.64620   1
  -6  -8   7 20.1875 8.08365   2
   6  -8  -7 23.2366 8.56522   9
  -6  -8   6 51.3379 6.35758  12
  -6  -8   6 54.3498 6.92873   3
   6  -8  -6 40.3306 8.70594   9
   6  -8  -6 37.2643 7.54671   2
   6  -8  -6 58.7257 7.26852   7
   6  -8  -6 50.8451 8.05555   1
   6  -8  -5 69.1165 10.6091   6
  -6  -8   5 79.2075 8.47709   1
  -6  -8   5 78.3720 9.16930   8
   6  -8  -5 78.4805 8.41276   2
  -6  -8   5 77.4099 6.77811  12
  -6  -8   5 85.5176 6.70376   3
   6  -8  -5 73.9425 9.03600   9
  -6  -8   4 450.745 17.5288   8
  -6  -8   4 476.762 15.1526   7
   6  -8  -4 508.739 16.9331   2
   6  -8  -4 482.205 19.3303   6
  -6  -8   4 448.015 15.1226  10
  -6  -8   4 488.446 13.7699   3
  -6  -8   4 497.786 17.0124   1
  -6  -8   4 448.823 16.7284   6
   6  -8  -3 82.1018 9.28606   6
  -6  -8   3 88.6171 4.57303   3
  -6  -8   3 85.5133 5.98497   7
  -6  -8   3 82.2120 7.35307   6
  -6  -8   3 82.6932 7.87310   1
  -6  -8   3 87.0111 6.80055  10
  -6  -8   2 127.711 7.22243  13
  -6  -8   2 106.892 3.13285   3
   6  -8  -2 125.731 9.44907   6
  -6  -8   2 127.366 8.10372   6
  -6  -8   2 126.961 7.80749  10
  -6  -8   2 129.685 6.47725   7
   6  -8  -2 108.562 3.48764  11
  -6  -8   2 140.225 8.91372   5
  -6  -8   2 132.143 8.38615   1
  -6  -8   1 179.457 9.38917   6
   6  -8  -1 170.609 10.0502   6
  -6  -8   1 182.760 7.27303   7
  -6  -8   1 176.697 8.11538  13
  -6  -8   1 174.514 7.04863   4
  -6  -8   1 176.280 10.1084   5
   6  -8  -1 169.791 9.16242   3
  -6  -8   1 177.772 9.04743   1
  -6  -8   0 42.6895 6.13835   1
   6  -8   0 39.9379 6.26181   1
  -6  -8   0 50.1580 6.45722   6
   6  -8   0 39.7261 6.49904   6
  -6  -8   0 31.0694 6.64906   5
   6  -8   0 37.5986 5.59377   3
  -6  -8   0 35.8335 5.02912  13
  -6  -8   0 40.7513 4.92161   4
   6  -8   1 372.307 13.4656   1
  -6  -8  -1 356.086 12.8697   4
  -6  -8  -1 354.741 10.0513   9
   6  -8   1 360.245 13.1023   3
   6  -8   1 347.957 13.3438   6
  -6  -8  -1 389.694 14.6079   6
  -6  -8  -2 198.939 11.4119   6
   6  -8   2 174.091 9.33796   6
   6  -8   2 163.588 9.38321   1
  -6  -8  -2 204.646 10.0048   4
   6  -8   2 165.486 6.61409  13
  -6  -8  -2 192.251 11.1152   5
   6  -8   2 168.325 5.56745   8
   6  -8   2 179.883 9.41241   3
  -6  -8  -2 179.109 7.68355   9
   6  -8   3 374.831 11.8196  13
   6  -8   3 400.539 14.6493   1
  -6  -8  -3 370.386 12.9898   9
  -6  -8  -3 379.032 15.1232   4
   6  -8   3 375.926 14.3120   6
  -6  -8  -3 397.612 16.2774   6
   6  -8   3 397.323 14.4109   3
  -6  -8  -3 378.133 15.5560   5
   6  -8   4 284.982 12.5743   6
   6  -8   4 243.336 12.0645   3
  -6  -8  -4 247.486 12.7995   4
  -6  -8  -4 265.862 14.4383   6
  -6  -8  -4 276.734 11.8440   9
   6  -8   4 264.648 10.4465  13
   6  -8   4 271.255 12.2597   1
   6  -8   5 5.95980 6.73343   1
  -6  -8  -5 10.5594 6.20613   9
  -6  -8  -5 6.21009 7.03003   4
  -6  -8  -6 22.4227 7.66228   1
  -6  -8  -6 16.9881 7.46107   9
  -6  -8  -6 23.4075 7.89035   4
  -6  -8  -7 49.6589 9.22172   1
  -6  -8  -7 40.1214 8.81455   9
  -6  -8  -7 50.5381 9.67747   4
  -6  -6   9 95.6207 10.6062   2
   6  -6  -8 30.9103 8.47766   1
   6  -6  -8 47.5504 9.95365   9
  -6  -6   8 36.0725 8.09726   2
   6  -6  -8 34.8816 7.36594   2
   6  -6  -7 63.6635 9.17338   1
   6  -6  -7 55.7582 8.89394   9
   6  -6  -7 60.5965 7.33589   2
  -6  -6   7 53.2384 8.25515   2
  -6  -6   6 232.929 12.7843   2
  -6  -6   6 236.762 12.5608   1
   6  -6  -6 248.819 13.3714   9
   6  -6  -6 241.137 11.9517   7
   6  -6  -6 222.897 11.1033   2
   6  -6  -6 250.061 12.4561   1
   6  -6  -5 228.234 11.1843   2
  -6  -6   5 224.606 11.0082   7
  -6  -6   5 244.419 10.4804  12
  -6  -6   5 240.824 11.6868   1
   6  -6  -5 235.631 10.7205   7
   6  -6  -5 248.624 12.8976   9
  -6  -6   4 274.407 11.7929   1
   6  -6  -4 285.891 11.8211   2
  -6  -6   4 283.415 11.3359   7
  -6  -6   4 295.440 11.4966   5
  -6  -6   4 280.713 10.9949  12
   6  -6  -4 285.717 13.8646   6
   6  -6  -4 301.727 13.4297   9
   6  -6  -3 176.604 9.16968   2
  -6  -6   3 173.488 9.00858   5
  -6  -6   3 162.540 8.24685   1
   6  -6  -3 148.898 9.76860   6
  -6  -6   3 154.996 7.70746   7
  -6  -6   3 134.469 8.80170  11
  -6  -6   3 159.996 8.10065  12
  -6  -6   2 104.791 5.97363   7
   6  -6  -2 97.4831 7.45926   6
  -6  -6   2 99.0870 6.52178   6
  -6  -6   2 103.328 7.03526   5
  -6  -6   2 102.449 7.46701  11
  -6  -6   2 99.5382 6.42864  13
  -6  -6   2 95.9241 6.55040  10
  -6  -6   2 103.462 6.70722   1
  -6  -6   1 12.7361 2.79267   4
  -6  -6   1 18.0750 4.05968  13
  -6  -6   1 18.0593 3.48648   7
  -6  -6   1 16.2048 4.16491   1
   6  -6  -1 8.96865 4.50885   6
  -6  -6   1 13.8630 3.97071   6
  -6  -6   1 14.5819 4.19443  10
   6  -6  -1 20.1140 4.56239   3
  -6  -6   1 13.0717 4.79358   5
  -6  -6   0 252.000 11.0806   5
  -6  -6   0 238.293 9.35376  13
  -6  -6   0 227.606 8.66009   4
  -6  -6   0 266.947 9.93659   6
   6  -6   0 239.153 9.73953   6
   6  -6   0 241.068 9.98901   3
   6  -6   1 420.183 11.3825  13
  -6  -6  -1 418.308 13.3125   4
  -6  -6  -1 428.833 13.9192   6
   6  -6   1 406.943 13.0026   6
   6  -6   1 413.276 13.6525   3
   6  -6   1 402.229 12.9397   1
   6  -6   2 391.283 12.9842   1
  -6  -6  -2 416.134 14.7330   5
   6  -6   2 385.193 11.6265  13
  -6  -6  -2 408.551 13.7705   4
   6  -6   2 363.184 12.5082   6
   6  -6   2 404.581 13.5312   3
  -6  -6  -2 381.901 13.9097   6
   6  -6   3 706.376 19.7908   1
  -6  -6  -3 700.930 21.0373   5
   6  -6   3 693.324 18.7472  13
  -6  -6  -3 692.082 21.0915   4
   6  -6   3 713.929 19.6746   6
  -6  -6  -3 715.615 21.4898   6
   6  -6   3 745.012 20.7701   3
  -6  -6  -4 239.489 12.1717   4
   6  -6   4 237.999 10.7856   1
  -6  -6  -4 224.649 11.3113   5
   6  -6   4 242.124 11.4711   3
  -6  -6  -5 107.425 8.61104   1
  -6  -6  -5 99.4962 8.50200   5
   6  -6   5 102.753 5.12281  12
   6  -6   5 125.939 9.50813   3
   6  -6   5 106.461 8.51313   1
  -6  -6  -5 122.431 9.69178   4
  -6  -6  -6 156.990 11.7252   4
   6  -6   6 167.639 10.5913   1
   6  -6   6 148.992 6.64269  12
  -6  -6  -6 153.710 10.8092   9
  -6  -6  -6 141.987 10.1411   1
  -6  -6  -7 55.9551 8.71681   1
  -6  -6  -7 74.5569 10.3737   4
  -6  -6  -7 54.7436 9.01383   9
  -6  -6  -8 58.7937 9.71205   1
  -6  -6  -8 48.3517 10.2540   9
   6  -4  -9 220.717 14.2986   1
   6  -4  -9 213.189 14.8716   9
  -6  -4   9 195.189 12.2556   2
  -6  -4   8 44.3262 7.85701   2
   6  -4  -8 35.6231 8.62075   1
   6  -4  -8 37.3395 8.99747   9
  -6  -4   7 124.908 9.45193   2
   6  -4  -7 108.477 8.50181   2
   6  -4  -7 116.089 9.91762   1
   6  -4  -6 211.319 11.2876   1
  -6  -4   6 226.326 11.0769   1
  -6  -4   6 197.638 11.0045   2
   6  -4  -6 224.688 10.4557   2
  -6  -4   6 191.405 10.8942   7
   6  -4  -6 200.617 11.0851   7
   6  -4  -5 320.376 12.6312   7
  -6  -4   5 316.464 13.2379   2
  -6  -4   5 319.564 12.9051   7
   6  -4  -5 327.016 12.2045   2
  -6  -4   5 305.025 10.5659   5
   6  -4  -5 311.241 12.5077   1
  -6  -4   5 322.335 12.6360   1
  -6  -4   4 259.776 10.4521   1
  -6  -4   4 268.363 11.6349   8
  -6  -4   4 241.058 10.5672   7
   6  -4  -4 273.656 11.9563   9
   6  -4  -4 241.762 10.2809   7
  -6  -4   4 259.855 9.84155   5
   6  -4  -4 242.126 10.0241   1
   6  -4  -4 256.884 10.5368   2
   6  -4  -3 1160.48 29.8466   6
  -6  -4   3 1265.19 29.1972  12
  -6  -4   3 1222.47 28.9448   5
  -6  -4   3 1184.37 28.2918   1
  -6  -4   3 1181.21 30.1556   8
  -6  -4   3 1204.55 29.0787   7
  -6  -4   3 1220.84 29.8706  11
   6  -4  -3 1249.15 29.4359   2
  -6  -4   2 18.5956 2.26645   9
  -6  -4   2 16.1326 4.28452   8
  -6  -4   2 16.0212 3.57107   7
  -6  -4   2 13.6058 4.37357   5
   6  -4  -2 21.8761 4.81111   6
  -6  -4   2 16.7567 4.00293  11
  -6  -4   2 16.2993 3.87977  12
   6  -4  -2 12.4911 1.78645  11
  -6  -4   2 15.8457 3.71308   1
   6  -4  -2 15.4125 4.52366   2
  -6  -4   2 11.4929 1.56179   4
  -6  -4   1 1187.33 28.8005   5
  -6  -4   1 1196.96 26.5579   1
  -6  -4   1 1210.68 28.5499  10
  -6  -4   1 1176.56 27.6355  13
  -6  -4   1 1202.56 25.5029   4
  -6  -4   1 1167.76 24.5050   3
   6  -4  -1 1229.48 28.1942   3
   6  -4  -1 1189.84 27.2850   6
  -6  -4   1 1200.49 26.3532   6
  -6  -4   0 550.134 16.7320   5
  -6  -4   0 573.280 12.3912   3
  -6  -4   0 552.958 16.5315  10
  -6  -4   0 566.918 14.6997   4
  -6  -4   0 554.152 15.5959  13
   6  -4   0 567.766 15.9657   3
  -6  -4   0 605.178 14.7065   6
   6  -4   0 570.229 14.7397   6
  -6  -4  -1 1916.22 41.4560   4
  -6  -4  -1 1965.31 40.8572   6
   6  -4   1 1897.16 40.0361   6
   6  -4   1 1882.65 40.1747   1
   6  -4   1 1927.58 41.9257   3
   6  -4   1 1838.72 40.3068  13
  -6  -4  -2 158.675 7.79470   6
   6  -4   2 152.571 8.05929   3
  -6  -4  -2 154.567 6.15466   2
   6  -4   2 151.590 6.80411   1
  -6  -4  -2 156.451 8.48533   5
  -6  -4  -2 172.271 8.29729   4
   6  -4   2 159.099 7.21696  13
   6  -4   3 112.328 7.37570   3
  -6  -4  -3 104.800 7.42994   5
   6  -4   3 117.480 5.58553  12
  -6  -4  -3 111.634 7.59076   4
  -6  -4  -3 105.783 4.31849   2
   6  -4   3 106.703 6.32161   1
   6  -4   4 3.53658 4.36745   1
  -6  -4  -4 7.30879 4.00047   1
  -6  -4  -4 8.61380 4.77491   5
  -6  -4  -4 6.04912 5.31210   4
   6  -4   4 3.71160 4.99055   3
   6  -4   4 2.13358 3.12368  12
  -6  -4  -5 11.7144 6.22296   4
  -6  -4  -5 16.0615 5.23316   1
   6  -4   5 17.9313 5.61103   1
  -6  -4  -5 21.1763 5.58662   5
   6  -4   5 19.0567 6.22158   3
   6  -4   5 21.8766 4.31077  10
   6  -4   6 287.544 12.4393   1
  -6  -4  -6 307.757 13.0706   1
   6  -4   6 283.857 10.8412  10
  -6  -4  -6 281.501 11.7592   5
   6  -4   7 199.184 9.81434  10
  -6  -4  -7 221.183 12.3595   1
  -6  -4  -8 82.6338 10.0058   1
  -6  -4  -8 64.5908 10.0274   4
   6  -2  -9 75.2989 10.5106   9
   6  -2  -9 82.2458 10.7226   1
  -6  -2   9 79.0092 9.01000   2
   6  -2  -8 97.1550 10.2859   9
   6  -2  -8 87.2770 9.83538   1
  -6  -2   8 99.8994 9.01501   2
  -6  -2   7 206.855 11.0572   2
   6  -2  -7 204.252 11.8184   1
   6  -2  -7 195.235 11.7365   9
  -6  -2   7 195.460 10.9039   1
  -6  -2   6 42.0641 3.80864   5
  -6  -2   6 49.5289 3.91387   4
   6  -2  -6 44.3807 6.42024   2
  -6  -2   6 37.7122 6.28040   2
   6  -2  -6 43.7630 6.68493   7
  -6  -2   6 44.0274 6.85781   7
   6  -2  -6 43.8416 7.08358   9
   6  -2  -6 45.4581 6.56772   1
  -6  -2   6 50.2891 6.85261   1
   6  -2  -5 104.917 8.26474   9
  -6  -2   5 98.8961 7.17225   2
  -6  -2   5 93.7082 5.44481   5
   6  -2  -5 88.3389 7.01930   1
   6  -2  -5 96.7987 7.74184   7
  -6  -2   5 90.1742 7.72046   7
  -6  -2   5 84.4658 6.83575   1
   6  -2  -5 103.210 7.27782   2
  -6  -2   5 108.874 4.51831   4
   6  -2  -4 532.849 15.9921   7
  -6  -2   4 532.627 14.6051   9
  -6  -2   4 510.443 14.2144   5
   6  -2  -4 534.242 15.3005   1
  -6  -2   4 534.758 15.0207   1
   6  -2  -4 500.129 15.4042   2
  -6  -2   4 464.578 15.6657   7
  -6  -2   4 500.796 11.8325   4
  -6  -2   3 1745.18 37.4658   1
   6  -2  -3 1734.14 37.4985   1
  -6  -2   3 1756.27 38.1324   5
   6  -2  -3 1787.58 36.8899  11
  -6  -2   3 1710.97 34.8685   4
  -6  -2   3 1735.15 37.2441   9
  -6  -2   3 1733.67 39.2795   7
  -6  -2   3 1746.48 39.5291   8
   6  -2  -3 1727.36 38.9199   2
  -6  -2   2 1298.11 28.3615   9
   6  -2  -2 1338.88 30.1546   2
  -6  -2   2 1333.50 30.4366   8
  -6  -2   2 1300.48 30.1423   7
  -6  -2   2 1317.64 30.5490  12
  -6  -2   2 1325.14 30.1228   5
  -6  -2   2 1304.41 30.4117   2
  -6  -2   2 1329.75 28.1699   1
   6  -2  -2 1284.00 28.0149   1
   6  -2  -2 1278.01 27.3307  11
  -6  -2   2 1326.89 30.1949  11
  -6  -2   1 318.599 10.4954   8
   6  -2  -1 326.421 9.20403   8
   6  -2  -1 331.236 9.12963   6
  -6  -2   1 321.506 8.34470   6
  -6  -2   1 341.911 10.6368   2
  -6  -2   1 344.292 8.55166   1
  -6  -2   1 348.671 11.3000  12
  -6  -2   1 324.826 9.02062   3
  -6  -2   1 327.977 10.9286  13
  -6  -2   0 266.821 6.82904   1
   6  -2   0 258.520 6.85444   1
  -6  -2   0 260.059 9.74817  10
  -6  -2   0 273.610 9.74676  13
  -6  -2   0 264.020 7.60814   3
  -6  -2   0 257.004 6.89942   6
   6  -2   0 264.345 7.02370   6
  -6  -2   0 270.275 8.79208   2
  -6  -2  -1 1394.23 31.6922  13
   6  -2   1 1430.76 31.2444  13
  -6  -2  -1 1435.87 29.1639   6
  -6  -2  -1 1388.66 29.6808   3
  -6  -2  -1 1370.53 31.1799   4
   6  -2   1 1385.28 30.3036   2
  -6  -2  -1 1397.07 29.8120   2
   6  -2   1 1348.14 28.5415   1
  -6  -2  -1 1397.52 32.3412  10
   6  -2   1 1364.52 28.5011   6
  -6  -2  -2 92.1809 4.61840   1
   6  -2   2 95.0289 4.69450   1
  -6  -2  -2 105.047 6.82957   5
  -6  -2  -2 102.503 6.46441   4
  -6  -2  -2 101.135 4.28325   2
   6  -2   2 110.167 6.37118  13
   6  -2   2 110.591 5.92088  12
   6  -2   3 219.525 8.42997  10
  -6  -2  -3 197.360 9.56711   4
  -6  -2  -3 215.513 9.05567   5
  -6  -2  -3 211.039 7.85561   1
   6  -2   3 211.768 7.79086   1
   6  -2   3 203.556 8.27492  12
  -6  -2  -4 141.232 8.81497   4
   6  -2   4 127.207 6.90570   1
  -6  -2  -4 129.211 6.97710   1
  -6  -2  -4 137.885 7.56610   5
   6  -2   4 132.222 7.14340  10
   6  -2   5 429.929 13.9957   1
  -6  -2  -5 419.741 14.4086   1
  -6  -2  -5 419.768 13.7194   5
   6  -2   5 420.501 13.8705  10
  -6  -2  -6 443.633 15.8365   1
   6  -2   6 428.262 15.0384   1
   6  -2   6 440.889 15.0794  10
  -6  -2  -6 447.269 14.0766   5
  -6  -2  -7 161.609 7.96271   5
  -6  -2  -7 168.626 11.8134   4
   6  -2   7 174.312 10.2760   1
   6  -2   7 184.472 10.0726  10
  -6  -2  -7 170.401 10.8293   1
  -6  -2  -8 16.6610 8.26242   4
  -6  -2  -8 28.6829 8.23368   1
  -6  -2  -9 31.6507 9.73390   4
  -6  -2  -9 33.8351 9.36166   1
  -6   0   9 101.326 8.95069   2
   6   0  -9 101.194 10.6347   9
   6   0  -9 120.457 11.5438   1
   6   0  -8 4.32259 6.94909   9
  -6   0   8 3.11162 5.18301   4
  -6   0   8 0.90780 5.78628   2
   6   0  -8 4.28451 7.12274   1
  -6   0   7 8.55451 2.30771   5
  -6   0   7 8.17558 5.88021   2
  -6   0   7 3.11240 4.48944   4
   6   0  -7 3.69860 6.26518   1
   6   0  -7 5.97020 6.31719   9
   6   0  -6 437.788 15.8944   1
  -6   0   6 451.453 11.8525   5
  -6   0   6 439.488 13.3541   4
  -6   0   6 424.158 16.2766   7
  -6   0   6 454.227 15.3274   2
   6   0  -6 431.752 16.0167   9
   6   0  -6 469.889 16.5659   7
   6   0  -5 365.202 12.6280  11
  -6   0   5 324.591 10.5127   4
   6   0  -5 329.319 12.3563   1
  -6   0   5 349.633 12.5654   9
  -6   0   5 325.782 13.2101   7
  -6   0   5 303.979 12.0079   2
   6   0  -5 325.937 12.6550   9
   6   0  -5 336.689 12.9337   7
   6   0  -4 302.561 11.4071   9
  -6   0   4 321.456 11.5872   2
  -6   0   4 314.448 10.6183   1
   6   0  -4 293.538 10.7694   1
   6   0  -4 314.201 11.6893   2
  -6   0   4 313.943 9.61856   4
   6   0  -4 311.456 11.7140   7
   6   0  -4 319.436 11.1261  11
  -6   0   4 330.736 11.4507   9
  -6   0   4 329.991 12.1473   7
   6   0  -3 1671.94 35.9061  11
   6   0  -3 1649.49 35.4687   1
  -6   0   3 1644.91 36.5251   9
   6   0  -3 1617.10 36.5026   9
   6   0  -3 1623.27 36.9447   2
  -6   0   3 1661.43 34.7601   4
  -6   0   3 1608.34 35.0760   1
   6   0  -3 1653.57 36.9380   8
  -6   0   3 1625.77 37.3734   7
   6   0  -2 2398.79 48.0305   1
  -6   0   2 2364.01 50.6239   7
  -6   0   2 2297.20 50.2325   2
   6   0  -2 2383.25 49.6890   8
  -6   0   2 2414.59 49.7794   3
  -6   0   2 2337.75 49.6696   9
   6   0  -2 2403.62 50.4353   2
  -6   0   1 138.053 7.34860  12
   6   0  -1 162.076 4.37956   1
  -6   0   1 158.526 5.90724  11
  -6   0   1 171.461 6.99401   2
  -6   0   1 155.478 4.73294   6
  -6   0   1 155.611 6.23485   8
  -6   0   1 168.462 6.52467   3
  -6   0   0 205.620 6.67080   8
   6   0   0 227.441 8.50309  13
   6   0   0 209.879 7.36601   3
  -6   0   0 208.287 7.31668   2
   6   0   0 210.020 7.52705   2
  -6   0   0 195.462 7.16659   3
   6   0   1 2579.96 52.2795   3
  -6   0  -1 2460.03 52.3476   3
   6   0   1 2711.15 53.7853  13
   6   0   1 2589.96 51.6527   2
   6   0   1 2500.00 49.7220   6
   6   0   1 2604.31 53.6065  12
  -6   0  -1 2504.47 49.5452   1
   6   0   2 3944.60 78.0964   2
   6   0   2 4094.31 80.2747   3
  -6   0  -2 3885.21 80.5221   3
   6   0   2 3986.37 81.0119  12
   6   0   2 3983.77 80.8998  10
  -6   0  -2 3927.36 78.1202   1
   6   0   2 3914.65 81.1594  13
  -6   0  -3 728.612 17.7206   1
   6   0   3 696.568 15.6031   2
   6   0   3 711.038 18.9110   3
   6   0   3 753.291 19.5446  10
   6   0   4 1337.18 30.6961  10
  -6   0  -4 1281.30 29.4209   1
   6   0   4 1398.11 30.8155   3
   6   0   5 464.462 15.6841   3
   6   0   5 464.365 15.5427  10
  -6   0  -5 449.976 13.7842   5
  -6   0  -5 435.599 14.8507   1
  -6   0  -6 607.708 20.2080   4
   6   0   6 626.941 19.6739   3
  -6   0  -6 542.114 15.8116   5
   6   0   6 563.359 18.4421  10
  -6   0  -6 557.140 18.3818   1
  -6   0  -7 16.2687 7.10074   4
   6   0   7 27.9331 9.10648   6
  -6   0  -7 29.5338 6.90149   1
  -6   0  -7 22.1119 4.41201   5
  -6   0  -8 44.7024 4.36435   5
  -6   0  -8 40.8221 8.58964   1
  -6   0  -8 41.8053 8.42323   4
  -6   0  -9 10.3811 8.47951   1
  -6   0  -9 8.62688 8.23091   4
   6   2  -9 86.9880 10.6444   1
   6   2  -9 67.2408 9.32909   9
  -6   2   8 86.4549 8.32469   4
   6   2  -8 97.9146 10.1702   1
   6   2  -8 83.2017 8.89021   9
   6   2  -7 184.166 10.7767   9
  -6   2   7 207.203 10.2089   4
  -6   2   7 202.339 13.2307   6
   6   2  -7 190.021 11.6754   1
   6   2  -6 49.8303 7.34670   8
   6   2  -6 49.3837 7.03854   7
   6   2  -6 55.1774 7.35579   1
  -6   2   6 45.6691 8.26866   6
   6   2  -6 53.8932 6.46184   9
  -6   2   6 50.2391 6.07850   2
  -6   2   6 40.6253 5.70707   4
   6   2  -6 50.9260 7.22326  11
   6   2  -5 94.4071 7.64548   7
  -6   2   5 92.2303 8.23508   6
   6   2  -5 99.1553 7.35596   1
   6   2  -5 112.233 8.06194  11
  -6   2   5 90.4000 6.46305   4
  -6   2   5 98.0359 7.52181   9
  -6   2   5 92.6043 7.15685   2
   6   2  -5 101.523 8.10095   8
   6   2  -5 96.4790 6.82346   9
   6   2  -4 517.053 14.9164   9
   6   2  -4 541.979 16.0493  11
  -6   2   4 520.247 15.0342   4
   6   2  -4 526.418 15.5878   1
  -6   2   4 484.788 16.0637   6
  -6   2   4 535.376 15.8727   2
  -6   2   4 532.416 16.2692   9
  -6   2   3 1750.76 39.3479   9
   6   2  -3 1755.62 37.5262   9
  -6   2   3 1716.21 38.0439   4
  -6   2   3 1709.19 38.5780   6
   6   2  -3 1737.93 37.8257   1
   6   2  -3 1771.85 38.7945  11
  -6   2   2 1283.13 29.9622   3
   6   2  -2 1297.66 28.2068   1
  -6   2   2 1338.28 30.3598   9
  -6   2   2 1287.16 28.6098   6
  -6   2   1 323.750 10.0994  13
  -6   2   1 328.381 7.93279  11
  -6   2   1 307.511 8.50719   6
  -6   2   1 336.649 10.6033   3
  -6   2   0 258.936 9.08611   3
   6   2   0 278.408 10.1327  12
  -6   2   0 272.341 9.24068  12
  -6   2   0 263.821 9.09182  13
   6   2   0 264.738 7.59810   3
  -6   2  -1 1365.65 30.7633  10
   6   2   1 1421.47 32.1838  10
   6   2   1 1392.88 28.7537   6
  -6   2  -1 1386.90 31.5504   3
   6   2   1 1408.81 29.5769   3
   6   2   1 1366.20 32.1993  12
   6   2   2 106.382 7.07848  10
  -6   2  -2 103.038 5.91651  10
  -6   2  -2 97.9567 4.88782   1
  -6   2  -2 104.500 6.48064   3
   6   2   2 109.870 5.45795   3
   6   2   2 104.735 5.34290   6
   6   2   3 221.468 9.81084  10
  -6   2  -3 226.621 9.89624   3
   6   2   3 208.670 8.41699   3
   6   2   3 219.455 8.76062   6
   6   2   3 198.405 9.67160  13
  -6   2  -3 218.273 8.33694   1
   6   2   4 131.063 8.19049   6
  -6   2  -4 132.396 7.26129   1
   6   2   4 140.276 8.69901  10
   6   2   4 131.897 7.58463   3
   6   2   5 414.170 15.4645   6
  -6   2  -5 439.714 15.0212   1
   6   2   5 447.578 15.0429   3
  -6   2  -5 405.014 15.3620   4
   6   2   6 462.918 17.3955   6
  -6   2  -6 444.523 16.3424   1
  -6   2  -6 441.348 16.7171   4
   6   2   6 442.642 16.4018   3
  -6   2  -7 186.830 11.4874   1
  -6   2  -7 151.797 10.6934   4
   6   2   7 165.270 12.2595   6
  -6   2  -7 185.822 7.83721   5
  -6   2  -8 13.9092 3.61296   5
  -6   2  -8 29.3864 8.16800   4
  -6   2  -8 18.4583 7.95383   1
  -6   2  -9 39.4034 9.48751   4
  -6   2  -9 32.1902 9.72004   1
   6   4  -9 233.473 15.3000   1
   6   4  -9 211.766 12.8420   9
   6   4  -8 47.3902 9.09638   1
   6   4  -8 33.8124 7.16021   9
  -6   4   7 128.356 9.48441   4
   6   4  -7 135.350 10.7322   1
   6   4  -7 115.158 8.43569   9
   6   4  -6 214.467 9.78178   9
   6   4  -6 202.418 11.4407   8
   6   4  -6 204.663 11.5586   1
  -6   4   6 202.221 11.4212   9
  -6   4   6 233.297 11.1688   4
   6   4  -6 208.098 11.3478  11
  -6   4   6 213.364 11.4105   7
  -6   4   6 227.382 12.7504   6
   6   4  -6 192.936 11.1342   7
   6   4  -5 303.575 10.7998   9
  -6   4   5 314.227 12.2010   4
   6   4  -5 328.101 13.0612   1
  -6   4   5 289.848 12.4361   7
  -6   4   5 308.781 12.9420   9
  -6   4   5 313.774 13.5410   6
   6   4  -5 298.359 12.3765   7
  -6   4   4 257.804 11.4089   6
  -6   4   4 278.240 11.2320   7
  -6   4   4 266.470 10.8828   4
   6   4  -4 287.871 11.1269   1
   6   4  -4 247.556 8.76342   9
   6   4  -4 266.167 10.8582   7
  -6   4   4 267.941 11.4851   9
  -6   4   3 1196.29 28.9063   7
  -6   4   3 1231.86 29.3247   4
  -6   4   3 1178.70 29.6862   9
  -6   4   3 1195.28 29.4498   3
  -6   4   3 1220.81 29.0466   6
   6   4  -3 1193.98 28.6512   1
   6   4  -2 11.6356 3.81342   1
  -6   4   2 13.6693 3.64307   7
  -6   4   2 10.7628 3.88556   6
  -6   4   2 15.6018 4.23618   3
  -6   4   2 10.6451 4.69986   9
  -6   4   1 1130.87 26.1667   6
  -6   4   1 1191.51 26.3611  13
   6   4  -1 1228.50 28.9250  12
  -6   4   1 1215.25 28.3173   3
  -6   4   0 554.185 13.9407   6
  -6   4   0 556.279 14.3047  13
  -6   4   0 563.828 15.8987   3
   6   4   1 1958.44 41.8802  13
  -6   4  -1 1842.06 39.5994  12
   6   4   1 1891.25 39.5763   6
   6   4   1 1880.95 37.9493   3
  -6   4  -1 1893.91 42.1315   3
   6   4   2 167.110 8.87256  10
  -6   4  -2 158.816 6.31894  10
  -6   4  -2 154.134 7.08069   1
   6   4   2 174.185 8.40630  13
   6   4   2 149.002 7.02470   6
   6   4   2 147.192 5.71148   3
  -6   4  -2 152.260 8.22617   3
   6   4   3 95.9047 5.54009   3
  -6   4  -3 124.275 8.12872   3
   6   4   3 90.4805 6.94683  13
  -6   4  -3 115.703 6.90626   1
   6   4   3 110.629 6.96516   6
   6   4   3 94.8261 7.56139  10
   6   4   4 0.45216 5.47138  10
  -6   4  -4-0.36940 4.56960   1
  -6   4  -4 4.69140 4.66413   3
   6   4   4 7.62011 4.15676   3
   6   4   4 12.7732 5.44562   6
  -6   4  -4 2.90116 2.49166   8
  -6   4  -5 23.6162 5.98240   1
  -6   4  -5 29.6819 3.89547   8
   6   4   5 22.0157 6.66410   6
   6   4   5 19.7741 5.41001   3
  -6   4  -6 290.749 13.3929   1
  -6   4  -6 289.735 10.3387   8
  -6   4  -6 334.115 13.9531   4
   6   4   6 291.513 12.7149   3
   6   4   6 264.861 13.8534   6
  -6   4  -7 218.866 12.7627   1
  -6   4  -7 227.235 12.6648   4
  -6   4  -7 216.073 9.76896   8
  -6   4  -8 83.7122 9.75333   4
  -6   4  -8 73.4452 10.1268   1
   6   6  -9 104.298 9.83380   9
   6   6  -8 47.3558 7.13170   9
   6   6  -8 24.5104 8.94648   1
   6   6  -7 51.7181 6.31935   9
   6   6  -7 56.2093 8.95324   1
   6   6  -6 246.275 11.9921   7
  -6   6   6 263.953 12.7714   4
  -6   6   6 246.381 13.4852   6
   6   6  -6 270.409 13.5022   1
   6   6  -6 231.723 9.71300   9
   6   6  -5 246.720 11.0402   7
  -6   6   5 242.417 12.6751   6
   6   6  -5 234.087 8.53415   9
  -6   6   5 241.421 12.0337   3
  -6   6   5 246.035 11.9379   4
   6   6  -5 214.249 11.7031  11
  -6   6   5 244.974 11.3633   7
   6   6  -5 241.330 12.0551   1
  -6   6   4 280.406 12.3781   4
   6   6  -4 275.561 8.16807   9
  -6   6   4 278.313 12.0808   3
  -6   6   4 307.066 12.8279   6
   6   6  -4 300.712 12.6153   1
  -6   6   4 269.805 11.2404   7
  -6   6   3 157.747 7.96854   7
  -6   6   3 131.968 8.31634   3
   6   6  -3 148.218 8.70922   1
  -6   6   3 151.372 8.70739   6
  -6   6   3 155.904 9.05920   4
  -6   6   2 96.3148 6.64577   6
   6   6  -2 106.535 7.62381   5
  -6   6   2 97.6123 6.05311   7
  -6   6   1 10.9493 3.57224   7
   6   6  -1 13.2563 4.55410  12
  -6   6   1 13.7025 3.03696  13
  -6   6   1 13.1777 4.92891   9
  -6   6   1 19.1220 4.22152   6
   6   6   0 229.267 10.9795   5
   6   6   0 238.384 10.2673  12
  -6   6   0 214.733 8.54670   6
   6   6   0 248.311 8.96543   6
   6   6   0 224.488 8.36581   4
   6   6   1 419.145 13.1333   4
   6   6   1 396.859 14.1305  10
   6   6   1 424.957 15.4452   5
  -6   6  -1 421.213 10.1639  11
  -6   6  -1 417.128 11.2804  12
   6   6   1 429.076 13.5870  13
   6   6   1 455.981 13.1319   6
   6   6   2 377.836 13.2710   4
   6   6   2 381.235 9.49319   3
   6   6   2 383.223 13.1936  13
   6   6   2 377.786 12.5750   6
   6   6   2 372.882 13.9001  10
  -6   6  -2 356.521 9.77223  10
   6   6   2 418.293 14.8464   5
   6   6   3 702.935 20.6249  13
   6   6   3 720.837 20.7103   4
   6   6   3 696.891 17.2727   3
   6   6   3 726.658 20.1887   6
   6   6   4 238.248 11.5899   4
   6   6   4 226.743 11.1514   6
   6   6   4 226.678 9.13375   3
   6   6   4 231.535 11.3464  13
   6   6   4 211.539 11.7138  10
  -6   6  -4 236.536 11.2710   1
   6   6   5 105.516 7.44063   3
   6   6   5 119.554 9.39684   6
  -6   6  -5 117.703 9.16839   1
   6   6   6 170.175 9.85736   3
   6   6   6 162.008 11.6975   6
  -6   6  -6 157.011 11.1148   1
  -6   6  -7 50.3138 8.11080   4
  -6   6  -7 40.3502 8.51560   1
  -6   6  -8 32.7205 9.69693   1
  -6   6  -8 28.5218 8.09716   4
   6   8  -8 14.0378 9.07931   1
   6   8  -8 14.5188 5.76599   9
   6   8  -7 23.4379 8.46916   1
   6   8  -7 10.4894 4.92845   9
  -6   8   7 25.1855 7.99601   3
   6   8  -6 65.7633 9.38569   1
   6   8  -6 58.5901 7.56940   7
   6   8  -6 39.6581 4.51828   9
  -6   8   6 38.7110 7.56460   3
  -6   8   5 71.6651 9.40548   6
  -6   8   5 75.9219 7.88898   3
   6   8  -5 59.3066 8.69717   1
   6   8  -5 75.7210 4.10657   9
   6   8  -4 475.034 16.9291   5
  -6   8   4 470.829 17.6098   9
  -6   8   4 497.563 18.1732   4
  -6   8   4 489.107 15.4967   7
  -6   8   4 489.703 17.0851   3
  -6   8   4 484.487 17.4852   6
  -6   8   3 87.4585 8.33890   9
  -6   8   3 86.7422 7.62046   3
  -6   8   3 84.1732 8.24711   4
  -6   8   3 78.4752 6.01690   7
  -6   8   3 105.277 8.25537   6
   6   8  -3 101.860 8.42144   5
   6   8  -2 128.025 9.33432   5
  -6   8   2 124.003 5.47220  13
  -6   8   2 129.915 6.64832   7
  -6   8   2 121.306 7.99426   3
  -6   8   2 142.779 8.50141   6
  -6   8   2 125.512 9.01333   4
  -6   8   2 126.085 8.83646   9
  -6   8   1 177.387 7.23363   7
  -6   8   1 175.841 8.96335   6
   6   8  -1 169.384 10.2458   5
   6   8  -1 173.949 6.92361   4
  -6   8   1 167.102 8.93378   3
  -6   8   1 163.762 5.63015  13
   6   8  -1 168.744 9.13600  12
  -6   8   1 176.127 9.66501   9
  -6   8   0 42.9935 5.82155   3
   6   8   0 38.5044 5.98445  12
   6   8   0 47.2316 5.07507   4
   6   8   1 357.603 15.0781   5
   6   8   1 343.207 12.5870   4
   6   8   1 378.441 13.1209   6
  -6   8  -1 355.059 9.75859  12
   6   8   1 361.479 12.5662  13
   6   8   1 358.845 13.7211  10
   6   8   2 150.800 3.97347   3
  -6   8  -2 194.270 10.0038   3
   6   8   2 176.672 10.7671   5
   6   8   2 176.764 9.22999   4
  -6   8  -2 154.840 6.50227  11
   6   8   2 180.381 10.1625  10
   6   8   2 191.669 9.49913   6
   6   8   2 190.102 9.10811  13
   6   8   3 398.456 14.5711   6
   6   8   3 395.800 14.9776   4
  -6   8  -3 390.920 15.4173   3
   6   8   3 368.632 10.3283   3
   6   8   3 375.565 16.1142   5
  -6   8  -3 364.471 12.0284  11
   6   8   3 398.641 14.3343  13
   6   8   3 382.578 15.4376  10
   6   8   4 323.179 13.3512   6
   6   8   4 249.318 12.9280   4
   6   8   4 263.892 9.60252   3
  -6   8  -4 266.062 13.4890   3
  -6   8  -4 275.265 10.9590  11
   6   8   4 265.940 13.5575   5
   6   8   4 266.273 12.4853  13
  -6   8  -5 6.50080 7.13581   1
   6   8   5 16.2239 6.89713  13
  -6   8  -5 13.3462 5.92665  11
   6   8   5 7.74835 4.78101   3
   6   8   5 16.8024 7.75784   6
  -6   8  -6 22.6341 8.10642   1
   6   8   6 19.2836 5.99297   3
   6   8   6 32.6437 7.73663  13
  -6   8  -7 37.4455 9.03442   1
  -6  10   7 8.48071 7.38415   5
  -6  10   7 1.90306 7.36189   3
   6  10  -7-7.95359 9.37965   1
  -6  10   6 45.1910 8.07983   3
   6  10  -5 38.8779 7.42601   5
  -6  10   5 36.2521 7.31034   3
   6  10  -4 394.488 16.3955   5
  -6  10   4 405.374 15.7722   3
   6  10  -3 34.9845 7.91331   5
  -6  10   3 28.4560 4.63606   7
  -6  10   3 36.2109 6.56320   3
  -6  10   3 25.8782 7.01837   6
  -6  10   2 241.625 11.6446   3
  -6  10   2 278.556 12.3984   6
   6  10  -2 264.157 13.5627   5
   6  10  -2 261.899 8.39782   4
  -6  10   2 277.004 12.9116   9
  -6  10   2 227.750 6.35063  13
  -6  10   2 249.936 8.74618   7
   6  10  -1 64.8840 5.37222   4
   6  10  -1 68.7524 8.54605   5
  -6  10   1 77.4781 7.67273   6
   6  10  -1 59.8680 6.78870  12
  -6  10   1 65.4715 4.63199   7
  -6  10   1 60.1537 6.81582   3
  -6  10   1 64.3313 7.92452   4
  -6  10   1 66.0716 7.78559   9
   6  10   0 302.106 12.8802  12
  -6  10   0 263.128 12.3485   3
  -6  10   0 296.749 9.15246   7
   6  10   0 301.417 11.2801   4
  -6  10   0 282.234 12.7789   9
   6  10   1 200.871 10.6455   6
  -6  10  -1 178.207 5.92346  12
  -6  10  -1 199.676 10.7313   3
   6  10   1 192.643 10.7139  10
   6  10   1 191.793 12.2845   5
   6  10   1 205.200 9.94534   4
   6  10   2 249.517 14.1934   5
   6  10   2 266.629 11.0225  13
   6  10   2 275.183 12.4867   4
  -6  10  -2 271.479 12.8678   3
   6  10   2 286.096 13.4555  10
   6  10   2 268.582 12.4506   6
   6  10   3 95.7951 9.10744   4
   6  10   3 104.682 10.3165   5
   6  10   3 97.0369 7.78435  13
   6  10   3 82.7902 3.61070   3
  -6  10  -3 95.1775 9.20090   3
   6  10   3 97.8217 8.91749   6
   6  10   3 92.4664 3.79684   3
  -6  10  -4 170.909 9.22242  11
  -6  10  -4 214.594 12.4693   3
   6  10   4 169.157 10.3235  13
   6  10   4 182.330 7.30563   3
   6  10   4 162.845 11.8288   5
   6  10   5 54.8782 8.21388  13
  -6  10  -5 38.1482 6.84330  11
   6  10   5 48.4178 8.76926   5
   6  10   5 46.3365 5.75896   3
   6  10   6 8.37357 7.29254  13
  -6  12   6 1.21116 7.45425   3
  -6  12   6 1.47326 8.47880   5
  -6  12   5 42.0446 8.10936   3
   6  12  -5 35.2812 8.42766   5
   6  12  -4 159.271 11.8087   5
  -6  12   4 136.821 10.2129   3
   6  12  -3 3.50026 7.33682   5
  -6  12   3-1.00749 5.97365   3
   6  12  -3 10.9204 3.12798   4
   6  12  -2 18.3312 4.39597   4
   6  12  -2 13.6827 7.77660   5
  -6  12   2 20.7894 6.40379   3
   6  12  -1 32.0727 5.42852   4
   6  12  -1 32.3699 8.65671   5
  -6  12   1 39.1168 7.19626   3
   6  12  -1 40.0684 6.59303  12
   6  12   0 16.1771 6.35702  12
   6  12   0 11.1042 5.71224   4
  -6  12   0 2.46277 2.24772   7
  -6  12   0-3.03523 6.27228   3
   6  12   1 81.9796 7.99647   4
  -6  12  -1 68.5705 8.19939   3
   6  12   1 76.4027 8.63756  12
   6  12   1 75.3215 10.4425   5
  -6  12  -1 68.3205 3.94088   7
  -6  12  -2 41.9989 7.71562   3
   6  12   2 33.9290 9.12339   5
  -6  12  -3 94.4967 9.84030   3
   6  12   3 108.409 8.23888  13
   6  12   3 123.894 11.9326   5
  -6  12  -4 49.6311 8.93971   3
   6  12   4 32.1810 6.81639  13
   6  12   4 39.8901 9.56299   5
   6  12   5 24.8311 7.38595  13
   6  12   5 25.6398 9.43631   5
   6  14  -3 8.11120 9.02381   5
  -6  14   3 12.9742 7.46053   3
   6  14  -2 30.7995 10.3412   5
  -6  14   2 36.4172 7.62640   3
   6  14  -1 27.1431 9.25229   5
  -6  14   1 29.0786 7.49083   3
   6  14   0 5.84049 6.75845  12
   6  14   0 18.4951 6.73067   4
  -6  14   0 19.0969 7.35633   3
   6  14   1 41.8645 10.3618   5
   6  14   1 25.9413 7.86004  12
  -6  14  -1 42.5564 8.20925   3
   6  14   2 19.4843 7.72757  12
  -6  14  -2 17.6889 7.66002   3
  -6  14  -3-5.71537 7.96721   3
   7 -13  -4 9.91637 10.6386   6
  -7 -13   4 19.9527 8.89713   6
  -7 -13   4 30.5795 9.42986   8
  -7 -13   3 15.7738 8.86368   6
   7 -13  -3 13.6328 10.5419   6
  -7 -13   3 7.32115 8.38430   8
  -7 -13   3 19.7431 9.00471  11
  -7 -13   2 54.3506 9.62336  11
   7 -13  -2 60.8901 11.2986   6
  -7 -13   2 62.8092 9.69871   6
  -7 -13   1 62.8056 9.58794  11
   7 -13  -1 62.0039 11.0413   6
  -7 -13   1 60.8832 10.1054   6
  -7 -13   0 7.57005 7.96546  11
  -7 -13   0-5.70132 8.87822   6
   7 -13   0 17.5294 9.20566   6
  -7 -13  -1 130.246 12.7069   6
   7 -13   1 122.653 11.8380   6
   7 -13   2 16.0890 4.23946   8
  -7 -13  -2 26.5615 7.62211   4
  -7 -13  -2 10.1009 9.63947   6
   7 -13   2 23.6670 9.25174   6
  -7 -13  -3 19.6800 7.97167   4
   7 -13   3 19.5692 9.40396   6
  -7 -13  -3 14.8860 10.6425   6
  -7 -11   6 10.3003 8.76805   8
  -7 -11   6 2.66735 7.50476   6
  -7 -11   5 29.0352 8.41146   8
  -7 -11   5 24.1905 5.96803  10
  -7 -11   5 30.6730 8.61808   6
   7 -11  -5 30.0639 10.9126   6
  -7 -11   4 46.1024 9.07107   8
   7 -11  -4 52.9614 10.8393   6
  -7 -11   4 48.6584 8.54577   6
  -7 -11   3 78.8920 5.99589   7
  -7 -11   3 85.2504 9.72935   8
  -7 -11   3 88.7832 9.86936  11
  -7 -11   3 91.0978 9.44562   6
   7 -11  -3 88.6187 11.3307   6
  -7 -11   3 97.4615 7.63458  13
  -7 -11   2 124.304 6.40730   7
  -7 -11   2 125.707 10.2601   6
   7 -11  -2 135.311 11.6287   6
  -7 -11   2 122.909 7.99396  13
  -7 -11   2 149.058 11.3729  11
  -7 -11   1 116.171 9.63092   1
  -7 -11   1 104.941 7.35189  13
  -7 -11   1 115.212 5.86708   7
  -7 -11   1 132.834 10.2623   6
   7 -11  -1 104.718 10.6266   6
  -7 -11   1 123.111 10.4460  11
   7 -11   0 64.5138 7.61597   3
   7 -11   0 61.9215 8.40653   1
  -7 -11   0 59.3156 8.49171   1
  -7 -11   0 54.3774 8.64571   6
   7 -11   0 72.3298 9.13977   6
  -7 -11   0 64.3718 4.87808   7
  -7 -11  -1 111.604 8.48145   4
   7 -11   1 125.335 9.67562   1
  -7 -11  -1 99.2928 10.4338   6
   7 -11   1 101.856 9.67895   6
  -7 -11  -2 23.8989 6.74905   4
   7 -11   2 17.3900 7.09094   6
  -7 -11  -2 21.1649 8.41853   6
  -7 -11  -2 15.4249 4.17287   9
   7 -11   2 16.1207 3.39901   8
  -7 -11  -3 79.9561 10.8815   6
   7 -11   3 72.9612 9.04108   6
  -7 -11  -3 85.4803 9.30457   4
  -7 -11  -3 67.9549 6.75614   9
  -7 -11  -4 42.7037 10.6215   6
   7 -11   4 25.3199 7.95877   6
  -7 -11  -4 33.8035 8.82805   4
  -7 -11  -4 23.0122 6.26171   9
   7 -11   5 11.4357 7.87947   6
  -7 -11  -5 17.4747 10.6809   6
  -7 -11  -5 7.79200 6.75798   9
  -7 -11  -5 11.4376 8.58662   4
   7  -9  -7-4.75434 8.68173   9
   7  -9  -7 2.68864 7.86392   1
  -7  -9   7 4.96919 8.48106   2
  -7  -9   6 66.0420 7.36255  10
  -7  -9   5 53.1401 5.68253   3
  -7  -9   5 45.7635 7.82029   6
  -7  -9   5 56.2287 9.08915   8
  -7  -9   5 52.6986 6.65424  10
   7  -9  -5 51.2166 10.1755   6
   7  -9  -4 162.615 12.4310   6
  -7  -9   4 118.131 8.34216  10
  -7  -9   4 134.565 10.1961   1
  -7  -9   4 137.622 10.8993   8
  -7  -9   4 131.613 7.87163   7
  -7  -9   4 137.284 9.83543   6
  -7  -9   4 141.887 6.54915   3
   7  -9  -3 23.4355 8.04469   6
  -7  -9   3 15.4789 5.98994   6
  -7  -9   3 29.1508 6.84317   1
  -7  -9   3 13.8022 5.45650  13
  -7  -9   3 19.9221 2.70489   3
  -7  -9   3 16.5092 4.55636   7
  -7  -9   3 16.4060 5.48174  10
  -7  -9   2 273.088 12.2072   1
  -7  -9   2 266.183 9.90884   7
  -7  -9   2 240.544 11.6545   6
   7  -9  -2 284.193 13.8951   6
  -7  -9   2 235.999 10.4341  13
  -7  -9   1 183.113 10.3305   6
   7  -9  -1 166.578 11.0536   6
  -7  -9   1 164.474 9.72860   1
  -7  -9   1 183.952 11.3096   5
  -7  -9   1 173.552 7.43398   4
  -7  -9   1 163.981 7.58214   7
  -7  -9   1 156.081 8.47586  13
   7  -9  -1 168.685 9.67398   3
  -7  -9   0 186.625 11.3680   5
  -7  -9   0 175.099 8.49719   4
  -7  -9   0 194.650 10.4738   1
   7  -9   0 175.923 10.1483   1
   7  -9   0 175.315 9.68022   3
  -7  -9   0 176.278 7.74163   7
  -7  -9   0 194.769 10.7389   6
   7  -9   0 149.968 10.2071   6
   7  -9   1 218.903 10.9549   1
  -7  -9  -1 255.603 10.8932   4
   7  -9   1 255.138 11.4641   3
  -7  -9  -1 232.754 12.1249   6
   7  -9   1 209.108 11.1322   6
  -7  -9  -1 232.395 7.58633   9
  -7  -9  -2 440.796 16.2330   4
   7  -9   2 453.122 16.2815   3
  -7  -9  -2 481.387 18.0940   6
   7  -9   2 483.841 16.6397   6
  -7  -9  -2 457.526 13.5559   9
  -7  -9  -2 481.897 18.2773   5
   7  -9   2 454.614 16.3702   1
   7  -9   3 136.109 9.33189   6
  -7  -9  -3 116.109 7.54308   9
   7  -9   3 136.845 6.75371  13
   7  -9   3 138.169 9.93066   1
   7  -9   3 123.897 9.34703   3
  -7  -9  -3 122.930 10.6784   6
  -7  -9  -3 135.878 9.76752   4
   7  -9   4 74.1784 8.74405   1
   7  -9   4 81.4125 8.53036   6
  -7  -9  -4 91.9256 10.7073   6
  -7  -9  -4 82.8993 9.02312   4
   7  -9   4 76.0015 6.34682  13
  -7  -9  -4 76.7835 7.38426   9
  -7  -9  -5 37.8772 7.33548   9
  -7  -9  -5 33.1801 8.52641   4
   7  -9   5 31.8740 7.54101   6
   7  -9   5 42.5292 6.56213  13
  -7  -9  -6 182.588 11.7738   9
   7  -9   6 148.089 10.0278  13
   7  -9   6 152.006 11.5282   6
  -7  -9  -6 156.355 12.3991   4
  -7  -9  -6 160.674 11.9008   1
  -7  -9  -7 34.5035 8.81719   9
  -7  -9  -7 27.7287 8.98618   1
  -7  -7   8 13.8582 8.48891   2
   7  -7  -8 3.23800 8.67911   9
   7  -7  -8 6.21629 8.29537   1
  -7  -7   7 54.2739 9.33319   2
   7  -7  -7 38.6059 9.48822   9
   7  -7  -7 53.0713 9.14614   1
  -7  -7   6 144.104 10.9621   2
  -7  -7   6 130.912 8.99919  12
   7  -7  -6 164.529 11.9002   9
   7  -7  -6 162.551 10.6104   1
   7  -7  -6 139.426 9.97566   2
  -7  -7   5 182.455 9.70074  12
  -7  -7   5 180.905 10.8273   1
  -7  -7   5 210.711 10.5880   7
   7  -7  -5 201.006 11.2842   2
   7  -7  -4 40.3086 8.15621   6
  -7  -7   4 42.6399 5.89972   7
   7  -7  -4 43.3886 6.78678   2
  -7  -7   4 36.3381 6.18176   5
  -7  -7   4 38.7340 5.99487  12
  -7  -7   4 38.5363 6.54262   1
   7  -7  -3 31.6057 7.33791   6
  -7  -7   3 18.4842 5.13317   6
  -7  -7   3 23.8033 6.12916  11
  -7  -7   3 25.5130 5.42331  10
   7  -7  -3 28.5368 6.40082   2
  -7  -7   3 23.7698 6.57763   8
  -7  -7   3 22.8384 6.16809   5
  -7  -7   3 19.9316 5.81013   1
  -7  -7   3 24.3037 4.40914   7
  -7  -7   2 8.94930 5.11735  11
  -7  -7   2 19.8720 4.92005  10
  -7  -7   2 12.2501 4.06433   7
  -7  -7   2 13.0379 4.50887  13
   7  -7  -2 10.3096 5.81961   6
  -7  -7   2 11.1533 4.74754   6
  -7  -7   2 10.8597 4.60147   5
  -7  -7   2 10.1456 5.03055   1
  -7  -7   2 10.6866 1.68745   3
  -7  -7   2 9.36438 1.86407   3
  -7  -7   1 291.365 11.7897  11
   7  -7  -1 278.162 11.6389   3
  -7  -7   1 268.059 11.4108  10
  -7  -7   1 256.435 10.5629   6
   7  -7  -1 259.006 11.5521   6
  -7  -7   1 275.888 10.5965   1
  -7  -7   1 262.228 12.1124   5
  -7  -7   1 267.608 10.4271  13
  -7  -7   1 254.668 9.73389   7
  -7  -7   1 262.701 8.68799   4
  -7  -7   0 106.514 7.34757   6
   7  -7   0 84.1491 7.06460   6
  -7  -7   0 94.6751 6.07253   4
   7  -7   0 93.1807 6.85695   1
  -7  -7   0 93.7108 6.76866   1
  -7  -7   0 97.1925 3.74637   9
   7  -7   0 95.3473 7.27101   3
  -7  -7   0 97.8151 6.70000  13
  -7  -7   0 99.5044 8.55456   5
   7  -7   1 845.197 21.2768   1
  -7  -7  -1 850.128 21.4477   4
   7  -7   1 806.482 21.1264   6
  -7  -7  -1 909.968 22.4544   6
   7  -7   1 853.533 22.1256   3
   7  -7   2 147.383 6.84922  13
  -7  -7  -2 143.329 8.99034   4
   7  -7   2 151.969 8.40796   6
  -7  -7  -2 162.417 9.67720   6
   7  -7   2 165.904 8.83995   1
   7  -7   2 168.002 9.19096   3
  -7  -7  -2 141.911 9.95577   5
   7  -7   3 230.590 9.62078  13
  -7  -7  -3 262.493 12.2634   4
   7  -7   3 250.014 10.8652   6
  -7  -7  -3 258.779 12.6117   6
   7  -7   3 265.115 11.4778   1
   7  -7   3 248.747 11.7668   3
  -7  -7  -3 246.446 12.5536   5
   7  -7   4 134.747 8.13125  13
   7  -7   4 122.196 8.41446   6
   7  -7   4 131.005 8.98752   1
  -7  -7  -4 128.594 10.3786   6
  -7  -7  -4 119.173 9.78497   4
   7  -7   4 119.554 9.08335   3
  -7  -7  -4 122.496 9.31505   5
  -7  -7  -5 42.7378 8.24041   4
  -7  -7  -5 22.4135 2.45749   2
  -7  -7  -5 28.7217 7.48779   5
  -7  -7  -5 19.7387 6.34560   1
   7  -7   5 35.2450 7.30001   1
  -7  -7  -5 28.9910 6.80007   9
  -7  -7  -6 165.648 12.6182   4
  -7  -7  -6 167.979 11.3051   9
  -7  -7  -6 176.232 11.0633   1
  -7  -7  -7 64.9574 10.0468   4
  -7  -7  -7 44.4371 8.81030   1
  -7  -7  -7 61.4733 9.60854   9
  -7  -5   9 58.6878 9.64470   2
   7  -5  -9 57.6210 10.8773   1
   7  -5  -9 48.8036 10.6203   9
   7  -5  -8 89.5680 10.3169   1
  -7  -5   8 96.3794 9.90376   2
   7  -5  -7 57.1905 8.20864   1
   7  -5  -7 58.7182 7.74476   2
  -7  -5   7 64.7288 8.60158   2
  -7  -5   6 269.896 13.2777   2
   7  -5  -6 266.300 12.8424   7
   7  -5  -6 257.034 12.0342   2
  -7  -5   6 271.427 12.9988   7
  -7  -5   6 242.126 11.8980   1
   7  -5  -6 278.918 12.8688   1
  -7  -5   5 431.051 16.7722   2
   7  -5  -5 457.486 15.7469   1
  -7  -5   5 446.169 15.9665   7
   7  -5  -5 434.971 15.5682   2
   7  -5  -5 433.343 17.2751   9
  -7  -5   5 439.253 14.3148   5
  -7  -5   5 449.678 15.3715   1
   7  -5  -4 210.468 10.3658   2
  -7  -5   4 224.935 10.3892   7
  -7  -5   4 201.761 11.0101   8
  -7  -5   4 209.201 9.78513   1
  -7  -5   4 203.108 9.78584  12
  -7  -5   4 225.155 9.92301   5
   7  -5  -3 149.296 9.26674   6
  -7  -5   3 152.621 8.33416  12
  -7  -5   3 142.446 8.68090  11
   7  -5  -3 137.831 5.02646  11
  -7  -5   3 152.074 7.74459   1
  -7  -5   3 160.595 8.55319   5
   7  -5  -3 147.804 8.71434   2
  -7  -5   3 145.310 7.72395   7
  -7  -5   3 145.337 8.89528   8
  -7  -5   2 199.326 9.70085   8
   7  -5  -2 202.532 9.53597   2
  -7  -5   2 185.694 6.00765   3
  -7  -5   2 199.808 8.82863  13
  -7  -5   2 188.875 8.25544   7
   7  -5  -2 199.519 9.40660   6
  -7  -5   2 198.608 8.15137   1
  -7  -5   2 206.050 9.41922  11
  -7  -5   2 186.726 8.87464  12
  -7  -5   2 184.457 5.37088   4
  -7  -5   2 200.901 9.45837   5
  -7  -5   2 184.767 8.98600  10
  -7  -5   2 190.407 5.40258   9
  -7  -5   2 186.486 7.79014   6
   7  -5  -1 264.221 10.4689   3
  -7  -5   1 266.220 10.6248  10
  -7  -5   1 241.952 9.58149  13
  -7  -5   1 238.415 6.32438   3
   7  -5  -1 243.837 9.69678   6
  -7  -5   1 253.652 8.71184   6
  -7  -5   1 270.572 8.99879   1
  -7  -5   1 282.415 11.2661   5
  -7  -5   1 255.787 6.81612   9
  -7  -5   1 261.728 7.98875   4
  -7  -5   0 1027.47 26.3321  10
  -7  -5   0 995.475 26.4307   5
  -7  -5   0 978.887 23.5838   4
   7  -5   0 998.545 25.1842   3
   7  -5   0 1023.81 23.7196   1
  -7  -5   0 994.047 23.4315   1
  -7  -5   0 1020.55 24.9109  13
  -7  -5   0 1023.43 23.9036   6
   7  -5   0 949.946 23.7303   6
   7  -5   1 744.808 20.2273   3
  -7  -5  -1 763.396 19.4328   6
   7  -5   1 731.379 18.6226   6
  -7  -5  -1 747.455 19.7528   4
   7  -5   1 737.158 18.6808   1
   7  -5   1 728.449 18.6079  13
   7  -5   2 504.023 14.8646  13
  -7  -5  -2 517.013 14.0753   2
   7  -5   2 524.583 14.8929   1
  -7  -5  -2 509.232 15.7018   6
  -7  -5  -2 517.277 16.2978   4
   7  -5   2 511.371 14.5078   6
   7  -5   2 528.374 16.2502   3
  -7  -5  -2 507.686 16.9416   5
  -7  -5  -3 277.357 12.0087   4
  -7  -5  -3 275.082 11.7991   6
  -7  -5  -3 282.615 8.57214   2
  -7  -5  -3 265.436 11.8638   5
   7  -5   3 284.224 10.6138   1
   7  -5   3 265.278 11.5390   3
   7  -5   3 274.940 10.7007  13
   7  -5   4 16.9498 3.76411  12
  -7  -5  -4 21.2012 5.88987   5
  -7  -5  -4 23.6654 5.23684   1
   7  -5   4 21.8259 5.24812   1
   7  -5   4 21.5830 6.11769   3
  -7  -5  -4 18.8377 5.99937   4
  -7  -5  -4 17.8848 2.41331   2
   7  -5   4 19.2075 5.04371  13
   7  -5   5 43.4966 6.66909   1
  -7  -5  -5 30.7421 6.07122   1
  -7  -5  -5 45.7994 6.74585   5
  -7  -5  -5 35.2281 7.55215   4
   7  -5   5 53.2409 7.63255   3
   7  -5   5 45.0461 4.86174  12
  -7  -5  -6 183.477 12.4572   4
  -7  -5  -6 177.678 10.4882   1
   7  -5   6 185.116 10.5367   1
   7  -5   6 173.459 8.33352  12
  -7  -5  -6 179.736 10.3465   5
   7  -5   7 28.9131 5.40104  12
  -7  -5  -7 29.9189 7.34566   1
  -7  -5  -8 36.8667 9.51910   9
  -7  -5  -8 21.1037 8.45757   1
   7  -3  -9 28.6371 9.28541   9
  -7  -3   9 24.3879 7.72086   2
   7  -3  -9 31.5877 9.39570   1
   7  -3  -8 9.83403 7.62707   9
   7  -3  -8 8.71083 7.84327   1
  -7  -3   8 7.09200 6.98729   2
  -7  -3   7 186.640 10.8719   2
   7  -3  -7 210.202 12.7682   9
   7  -3  -7 198.144 11.7396   1
   7  -3  -7 207.049 11.1607   2
  -7  -3   7 193.890 11.4199   1
   7  -3  -6 206.069 11.1898   7
  -7  -3   6 192.667 10.3583   1
   7  -3  -6 195.732 10.1529   2
   7  -3  -6 184.034 11.2049   9
  -7  -3   6 180.634 10.9609   7
  -7  -3   6 195.208 7.90635   5
   7  -3  -6 182.130 10.1796   1
  -7  -3   6 196.014 10.9131   2
   7  -3  -5 183.795 10.0215   7
  -7  -3   5 184.335 9.96634   2
   7  -3  -5 169.173 9.58685   2
   7  -3  -5 178.457 9.31377   1
  -7  -3   5 172.086 9.11382   1
  -7  -3   5 151.240 9.56035   7
  -7  -3   5 195.716 8.22762   5
  -7  -3   4 812.695 20.6296   1
  -7  -3   4 791.170 20.5805   5
   7  -3  -4 781.846 21.6306   2
   7  -3  -4 775.288 20.6010   1
  -7  -3   4 802.881 22.4220   7
   7  -3  -4 769.434 19.3231  11
  -7  -3   4 772.831 19.6313   9
   7  -3  -3 1320.97 31.1784   2
   7  -3  -3 1319.33 29.2539   1
  -7  -3   3 1262.70 31.4734   8
  -7  -3   3 1279.60 31.1435   7
  -7  -3   3 1271.13 31.3155  11
   7  -3  -3 1292.91 27.7840  11
  -7  -3   3 1232.57 25.7766   4
  -7  -3   3 1347.46 29.3659   1
  -7  -3   3 1324.60 30.6504   5
  -7  -3   3 1322.90 31.2350  12
  -7  -3   3 1295.10 28.4596   9
  -7  -3   3 1350.65 31.7559   2
  -7  -3   2 19.6259 4.10596   8
   7  -3  -2 18.7513 4.61842   2
  -7  -3   2 11.8082 4.19441   2
  -7  -3   2 21.4152 4.21167   7
   7  -3  -2 19.7780 4.26248   6
  -7  -3   2 16.0535 2.87110   1
  -7  -3   2 15.7183 3.03201   3
  -7  -3   2 14.0085 4.21090   5
  -7  -3   2 13.4022 3.05317   9
  -7  -3   2 19.6769 4.51182  11
  -7  -3   2 14.4443 4.09160  12
  -7  -3   1 351.435 9.72872   1
  -7  -3   1 368.906 12.1502  13
   7  -3  -1 376.382 9.99661   8
   7  -3  -1 358.209 10.4525   6
  -7  -3   1 364.202 9.61557   6
  -7  -3   1 356.947 12.4351   5
  -7  -3   1 382.952 12.0254   2
  -7  -3   1 357.653 12.5463  10
  -7  -3   1 364.823 12.3206  12
  -7  -3   1 355.189 10.0493   4
  -7  -3   1 351.360 9.57345   3
  -7  -3   0 2073.23 41.6756   6
   7  -3   0 2026.68 41.7564   6
  -7  -3   0 2031.91 45.4717   5
  -7  -3   0 2073.50 43.8541   2
  -7  -3   0 2016.85 43.1769   4
  -7  -3   0 2069.92 45.5092  10
  -7  -3   0 2048.08 41.4394   1
   7  -3   0 2014.87 41.4702   1
   7  -3   0 2024.09 44.1182   2
  -7  -3   0 1988.17 41.5096   3
  -7  -3   0 2073.56 44.6600  13
  -7  -3  -1 2476.62 52.0209  13
   7  -3   1 2353.33 51.0098  13
  -7  -3  -1 2429.07 49.3789   6
  -7  -3  -1 2400.25 49.2199   3
  -7  -3  -1 2408.60 52.9275  10
  -7  -3  -1 2406.98 50.1150   2
   7  -3   1 2441.94 48.8663   1
  -7  -3  -1 2393.04 51.3498   4
   7  -3   1 2357.62 48.6985   6
   7  -3   2 263.997 9.46477  12
   7  -3   2 259.793 9.99273  13
  -7  -3  -2 272.796 10.9587   5
  -7  -3  -2 256.933 8.07052   2
   7  -3   2 259.730 8.36796   1
  -7  -3  -2 255.542 10.4965   4
   7  -3   3 251.256 8.88949   1
  -7  -3  -3 270.401 10.9646   5
   7  -3   3 243.912 10.2687  13
  -7  -3  -3 236.705 10.8888   4
  -7  -3  -3 249.905 8.88485   1
  -7  -3  -3 245.252 6.89058   2
   7  -3   3 242.024 9.25201  12
  -7  -3  -4 299.248 13.0460   4
  -7  -3  -4 310.703 12.2430   5
   7  -3   4 291.333 10.7574  12
   7  -3   4 311.618 10.7665  10
   7  -3   4 293.182 10.6836   1
  -7  -3  -4 296.324 10.8211   1
  -7  -3  -5 78.4414 7.28242   5
   7  -3   5 80.3658 6.45485  10
  -7  -3  -5 80.6757 8.46786   4
  -7  -3  -5 82.5717 7.08100   1
   7  -3   5 96.4689 7.19801   1
  -7  -3  -6 69.3755 6.94897   5
  -7  -3  -6 68.3703 7.59270   1
   7  -3   6 66.4226 7.23566   1
   7  -3   6 69.8420 6.74189  10
  -7  -3  -7 136.777 8.54407   5
  -7  -3  -7 148.752 10.4825   1
   7  -3   7 155.228 9.51107  10
  -7  -3  -8 23.9348 8.04400   1
  -7  -3  -8 22.2042 9.03284   4
   7  -1  -9 74.6949 10.1532   1
  -7  -1   9 66.2398 8.78697   2
   7  -1  -9 55.6709 9.87872   9
  -7  -1   8 6.50258 4.64174   4
   7  -1  -8 17.6126 7.82955   1
   7  -1  -8 7.78725 7.30353   9
  -7  -1   8-1.01232 6.43886   2
  -7  -1   7 137.637 10.6017   7
  -7  -1   7 131.353 9.36126   2
   7  -1  -7 122.795 9.94407   9
  -7  -1   7 128.109 6.85402   4
  -7  -1   7 121.060 5.36696   5
   7  -1  -7 123.528 9.36063   1
   7  -1  -6 184.556 10.9049   7
  -7  -1   6 197.192 10.2108   1
  -7  -1   6 198.696 7.65368   5
   7  -1  -6 194.338 10.6456   1
   7  -1  -6 202.014 11.0549   9
  -7  -1   6 182.966 10.4603   2
  -7  -1   6 174.619 10.8775   7
  -7  -1   6 189.439 7.56830   4
   7  -1  -6 215.746 10.3128  11
  -7  -1   5 70.2393 4.60580   4
   7  -1  -5 75.5068 7.36161   8
  -7  -1   5 65.3234 6.70321   2
   7  -1  -5 60.0852 6.84633   7
  -7  -1   5 53.2494 6.78645   7
  -7  -1   5 75.6928 6.21134   1
  -7  -1   5 72.2311 5.35512   5
   7  -1  -5 72.1507 6.47287   1
   7  -1  -5 60.0397 6.46112   9
  -7  -1   5 55.1568 5.99880   9
   7  -1  -5 73.3456 6.30005  11
   7  -1  -5 70.3660 6.83092   2
   7  -1  -4 1376.77 32.3645   8
  -7  -1   4 1320.35 32.9718   7
   7  -1  -4 1297.21 30.8859   1
   7  -1  -4 1339.08 32.3243   2
   7  -1  -4 1337.27 30.7962  11
  -7  -1   4 1336.76 28.7694   4
  -7  -1   4 1305.11 30.4604   1
  -7  -1   4 1376.15 31.2892   9
   7  -1  -4 1349.09 32.6053   9
   7  -1  -3 431.407 12.0509  11
  -7  -1   3 410.506 11.6227   1
   7  -1  -3 417.148 13.6742   2
   7  -1  -3 444.294 13.4715   8
  -7  -1   3 416.169 13.9925   7
  -7  -1   3 428.958 12.8659   9
  -7  -1   3 381.868 13.5053   2
   7  -1  -3 402.335 11.7509   1
  -7  -1   2 512.000 15.4354   2
   7  -1  -2 537.348 15.3400   2
  -7  -1   2 531.784 12.6742   1
   7  -1  -2 528.307 12.7623   1
  -7  -1   2 524.055 14.6646  11
  -7  -1   2 534.690 14.5125   9
   7  -1  -2 507.021 14.3430   8
  -7  -1   2 538.258 15.2623   8
  -7  -1   2 515.767 14.2729   3
  -7  -1   2 533.482 15.6992   7
   7  -1  -1 56.3846 2.56484   1
  -7  -1   1 54.9688 2.37821   1
  -7  -1   1 59.1392 5.65888  12
  -7  -1   1 49.5944 5.27749  13
  -7  -1   1 51.9775 4.60459   2
  -7  -1   1 57.1592 4.14930   3
   7  -1  -1 55.1938 5.08069   3
  -7  -1   1 60.9066 4.58574   8
   7  -1   0 1541.33 33.9872   2
  -7  -1   0 1577.99 34.0332   2
  -7  -1   0 1544.73 34.7964  13
   7  -1   0 1526.51 34.0053   3
  -7  -1   0 1530.88 33.2220   3
   7  -1   1 274.938 9.45774   3
  -7  -1  -1 250.435 8.67571   3
   7  -1   1 267.522 6.32104   1
   7  -1   1 269.731 8.95762   2
  -7  -1  -1 262.524 8.43713   2
  -7  -1  -1 265.366 6.33241   1
   7  -1   1 247.132 6.26759   6
  -7  -1  -1 256.593 9.82641  13
   7  -1   1 272.296 9.91870  12
   7  -1   1 263.067 9.92947  13
  -7  -1  -2 207.451 6.55829   1
   7  -1   2 207.367 6.47735   1
   7  -1   2 205.646 9.26807  13
   7  -1   2 212.998 7.41120   2
   7  -1   2 218.748 9.13288  12
  -7  -1  -2 213.333 8.51059   3
   7  -1   2 212.339 8.69466   3
   7  -1   3 99.0452 6.81035   3
  -7  -1  -3 97.0513 5.36638   1
  -7  -1  -3 96.5009 7.09692   4
   7  -1   3 81.3851 4.82490   1
   7  -1   3 96.5504 6.89129  13
   7  -1   3 94.7552 6.51101  12
   7  -1   3 85.0105 6.38240  10
   7  -1   3 81.9779 4.42197   2
  -7  -1  -4 1084.59 27.1343   5
  -7  -1  -4 1085.06 26.0700   1
   7  -1   4 1075.41 23.2633   2
   7  -1   4 1100.46 27.7001   3
  -7  -1  -4 1078.18 28.6830   4
   7  -1   4 1082.76 25.7141   1
   7  -1   4 1119.61 27.3970  10
   7  -1   5 584.947 16.8969   1
   7  -1   5 551.383 12.5584   2
  -7  -1  -5 561.972 17.2121   1
   7  -1   5 613.950 18.0730  10
  -7  -1  -5 570.780 17.0744   5
   7  -1   5 604.353 18.7023   3
  -7  -1  -6 733.979 21.9341   1
   7  -1   6 776.469 23.1095   3
  -7  -1  -6 742.180 20.3712   5
   7  -1   6 735.903 21.9572  10
  -7  -1  -7 46.0065 7.86371   1
  -7  -1  -7 39.7656 5.56144   5
   7  -1   7 62.8495 7.99999  10
  -7  -1  -7 50.5486 8.56553   4
  -7  -1  -8 14.1881 7.99106   4
  -7  -1  -8 23.4972 7.82567   1
  -7  -1  -9 27.9479 9.56203   1
   7   1  -9 65.5701 9.76639   9
   7   1  -9 55.4601 10.2583   1
  -7   1   8 11.8778 5.86522   4
   7   1  -8 4.94703 6.93950   1
   7   1  -8 4.17602 6.75300   9
  -7   1   8 2.86769 6.41459   2
  -7   1   7 127.046 8.10631   4
   7   1  -7 124.633 9.64435   9
   7   1  -7 139.832 10.0839   1
  -7   1   7 136.395 9.46130   2
  -7   1   7 135.084 11.6900   6
   7   1  -6 185.017 10.6198  11
   7   1  -6 199.372 10.8097   1
  -7   1   6 198.374 8.95984   4
   7   1  -6 187.590 10.3465   9
  -7   1   6 207.865 10.4700   2
  -7   1   6 194.237 11.8522   6
   7   1  -5 73.8708 7.00350  11
  -7   1   5 62.6081 5.40734   4
   7   1  -5 59.3609 6.23245   1
  -7   1   5 60.8134 7.48646   6
   7   1  -5 62.3672 6.25379   9
  -7   1   5 74.0028 7.03288   9
  -7   1   5 67.6044 6.62387   2
  -7   1   4 1351.47 31.6560   9
   7   1  -4 1334.91 31.2043  11
  -7   1   4 1271.13 31.6105   2
  -7   1   4 1312.50 29.8066   4
  -7   1   4 1286.85 31.5201   6
   7   1  -4 1320.80 31.1024   9
   7   1  -4 1289.27 30.5722   1
   7   1  -3 409.235 12.7559  11
  -7   1   3 434.060 13.6465   9
   7   1  -3 416.172 13.5618   8
   7   1  -3 407.356 12.0050   1
  -7   1   3 443.849 13.7865   3
  -7   1   3 414.039 12.8019   6
   7   1  -2 489.621 15.3217   2
   7   1  -2 547.913 12.9982   1
  -7   1   2 549.667 15.5663   2
  -7   1   2 540.320 15.0994   3
  -7   1   2 530.018 15.1827   9
  -7   1   2 497.824 13.3029   6
  -7   1   1 59.5941 3.67744  11
  -7   1   1 52.5643 2.69855   6
  -7   1   1 57.4857 4.63055   3
  -7   1   1 56.5881 4.87417   2
   7   1  -1 53.0490 2.66821   1
   7   1   0 1512.55 33.3653   2
   7   1   0 1568.35 32.6003   3
   7   1   0 1488.47 34.3547  13
   7   1   0 1618.90 35.3177  12
  -7   1   0 1406.04 33.5683  13
  -7   1   0 1503.46 34.0733  12
  -7   1   0 1496.08 31.5754   8
  -7   1   0 1525.37 33.7281   3
  -7   1  -1 257.791 9.37345   3
   7   1   1 269.476 8.65067   3
  -7   1  -1 244.752 9.49370  13
   7   1   1 231.956 9.74215  13
   7   1   1 248.747 10.1548  12
  -7   1  -1 243.999 9.45911  10
   7   1   1 248.850 6.17063   6
   7   1   1 262.630 8.54576   2
   7   1   2 199.619 6.86651   2
   7   1   2 210.971 9.39235  12
   7   1   2 202.761 9.08264  10
  -7   1  -2 200.939 8.65511  10
  -7   1  -2 208.605 6.66266   1
   7   1   2 208.619 6.99658   6
   7   1   2 212.147 9.41872  13
  -7   1  -2 197.257 8.72782   3
   7   1   2 204.197 7.99901   3
   7   1   3 100.262 7.17021  10
  -7   1  -3 87.0451 5.17992   1
   7   1   3 101.089 6.06687   6
   7   1   3 92.7472 7.06325  13
   7   1   3 90.4145 6.26665   3
  -7   1  -3 97.4204 6.72059   3
   7   1   4 1081.48 27.2680   6
   7   1   4 1101.98 28.3569  10
  -7   1  -4 1096.75 26.4666   1
   7   1   4 1104.68 27.4040   3
   7   1   5 633.048 18.8867   3
   7   1   5 582.171 18.8514   6
  -7   1  -5 609.440 17.9953   1
  -7   1  -5 550.422 19.1556   4
   7   1   5 594.482 19.2215  10
  -7   1  -6 750.912 20.0648   5
  -7   1  -6 721.559 21.9602   1
   7   1   6 791.408 22.9251   3
  -7   1  -6 723.026 23.4256   4
   7   1   6 722.821 22.6320  10
   7   1   6 711.274 22.9496   6
  -7   1  -7 61.6894 8.35222   1
   7   1   7 45.0374 9.46072   6
  -7   1  -7 40.3512 5.50459   5
  -7   1  -7 53.6768 8.85349   4
  -7   1  -8 24.6331 8.24040   1
  -7   1  -8 19.1336 7.91963   4
  -7   1  -9 37.7940 9.70457   1
  -7   1  -9 43.4844 9.83960   4
   7   3  -9 36.8745 9.84123   1
   7   3  -9 37.8386 8.49763   9
   7   3  -8 7.54623 6.50551   9
  -7   3   8-0.46754 6.17113   4
   7   3  -8-0.65663 6.99426   1
   7   3  -7 212.279 11.1724   9
   7   3  -7 204.285 12.2629   1
  -7   3   7 204.052 12.1773   7
  -7   3   7 191.972 10.5706   4
   7   3  -6 203.870 11.4303  11
  -7   3   6 203.488 10.1731   4
  -7   3   6 201.032 11.2044   9
   7   3  -6 195.557 9.85800   9
   7   3  -6 205.833 11.1450   1
   7   3  -6 196.327 11.1230   7
  -7   3   6 201.648 12.2044   6
  -7   3   6 185.284 11.0848   7
   7   3  -5 189.343 10.1206  11
  -7   3   5 186.826 9.12645   4
  -7   3   5 164.631 9.88471   9
   7   3  -5 188.367 10.4939   8
   7   3  -5 172.807 8.64705   9
   7   3  -5 186.988 9.84752   1
   7   3  -5 180.605 9.99443   7
  -7   3   5 190.583 10.7865   6
  -7   3   5 185.399 9.94006   7
   7   3  -4 786.510 21.9803  11
  -7   3   4 838.543 22.6656   7
  -7   3   4 799.262 21.2119   4
   7   3  -4 791.380 21.2741   1
   7   3  -4 784.163 20.1021   9
  -7   3   4 773.362 21.7740   6
  -7   3   4 803.645 22.4750   9
  -7   3   3 1299.82 31.8083   7
  -7   3   3 1335.15 31.2385   4
   7   3  -3 1338.23 30.4479   1
  -7   3   3 1318.55 32.0822   9
  -7   3   3 1292.76 30.7289   6
  -7   3   3 1384.60 32.2329   3
   7   3  -2 19.8470 3.52182   1
  -7   3   2 17.8304 4.67325   9
  -7   3   2 20.3242 4.42131   7
  -7   3   2 19.9855 3.71357   6
  -7   3   2 17.4660 4.33702   3
  -7   3   1 333.889 11.7314   3
  -7   3   1 367.967 11.3280  13
  -7   3   1 366.476 9.74477   6
   7   3   0 2006.62 41.4718   3
  -7   3   0 2078.50 43.9634  12
  -7   3   0 2049.09 43.5103  13
  -7   3   0 2048.84 44.6329   3
  -7   3  -1 2410.23 51.5189   3
   7   3   1 2417.66 48.2343   3
  -7   3  -1 2282.94 50.0275  10
   7   3   1 2432.18 52.5237  12
  -7   3  -1 2351.42 49.7743  12
   7   3   1 2348.18 47.8847   6
  -7   3  -2 239.575 10.3089   3
   7   3   2 254.645 8.44391   3
   7   3   2 274.122 8.80253   6
   7   3   2 262.525 10.9805  10
  -7   3  -2 264.401 9.42444  10
  -7   3  -2 256.000 8.61161   1
   7   3   3 249.886 9.44148   6
  -7   3  -3 231.054 5.94073   8
  -7   3  -3 249.319 9.21608   1
  -7   3  -3 248.607 11.2037   3
   7   3   3 261.231 9.17622   3
   7   3   3 248.597 10.9217  10
   7   3   4 322.191 13.0646  10
   7   3   4 295.120 11.8067   6
  -7   3  -4 289.824 12.7700   3
   7   3   4 297.699 11.0726   3
  -7   3  -4 305.792 11.3344   1
   7   3   5 87.7161 7.33924   3
   7   3   5 95.8185 8.74699  10
  -7   3  -5 74.7739 7.13367   1
   7   3   5 77.0549 8.01383   6
   7   3   6 77.3424 7.98179   3
  -7   3  -6 63.5514 5.58672   8
  -7   3  -6 80.1800 8.11575   1
  -7   3  -6 51.9334 7.83868   4
   7   3   6 58.3858 8.47575   6
  -7   3  -7 164.785 11.4454   4
  -7   3  -7 140.202 8.23277   8
  -7   3  -7 157.324 10.9411   1
  -7   3  -8 24.3813 8.33518   1
  -7   3  -8 19.2435 7.91814   4
   7   5  -9 61.0853 8.68333   9
   7   5  -9 75.2579 11.5057   1
   7   5  -8 80.4138 8.31040   9
   7   5  -8 77.4865 10.2606   1
   7   5  -7 56.8504 6.74020   9
  -7   5   7 64.3652 8.40301   4
   7   5  -7 39.2859 8.09843   1
  -7   5   6 267.927 12.5216   4
  -7   5   6 262.396 12.8932   7
   7   5  -6 243.927 12.6675   1
   7   5  -6 296.378 13.1224   7
  -7   5   6 264.362 13.7906   6
   7   5  -6 264.123 10.7545   9
  -7   5   5 451.427 16.7659   6
  -7   5   5 445.445 15.9381   4
  -7   5   5 442.050 16.1274   7
   7   5  -5 449.225 16.1596   1
   7   5  -5 461.297 15.8987   7
  -7   5   5 430.626 16.3947   9
   7   5  -5 449.048 13.3436   9
  -7   5   4 204.611 10.3641   4
  -7   5   4 207.871 10.0803   7
  -7   5   4 220.274 11.1896   9
   7   5  -4 217.482 10.1819   1
  -7   5   4 212.728 10.6114   6
  -7   5   3 143.901 8.13979   6
  -7   5   3 126.995 7.57656   7
  -7   5   3 136.491 8.92050   9
   7   5  -3 150.128 8.06731   1
  -7   5   3 139.382 8.53067   4
  -7   5   2 198.884 8.70427   7
  -7   5   2 191.562 8.28603   6
  -7   5   2 175.841 9.54068   9
  -7   5   1 241.272 8.60880  13
   7   5  -1 276.491 11.1748  12
  -7   5   1 242.816 8.73410   6
  -7   5   0 957.610 22.5095  13
   7   5   0 973.399 25.5494  12
   7   5   1 720.079 15.7185   3
   7   5   1 762.139 20.3554  13
  -7   5  -1 754.160 18.1013  12
  -7   5  -1 667.530 20.0667   3
   7   5   1 731.827 18.0530   6
  -7   5  -2 475.014 16.1366   3
   7   5   2 498.963 12.4369   3
   7   5   2 530.266 16.4180  13
  -7   5  -2 488.937 13.3695  10
   7   5   2 509.103 14.4018   6
  -7   5  -3 283.395 10.9930   1
   7   5   3 291.479 12.8419  10
   7   5   3 282.862 9.31792   3
  -7   5  -3 273.850 12.6441   3
   7   5   3 288.052 12.1423  13
   7   5   3 283.854 10.9997   6
   7   5   4 18.7710 4.44927   3
  -7   5  -4 18.7465 6.16852   3
  -7   5  -4 22.3401 5.64136   1
   7   5   4 19.1403 7.01181  10
   7   5   4 19.7207 5.78969   6
   7   5   4 19.4138 6.00438  13
   7   5   5 37.4643 7.29195  13
   7   5   5 45.3777 7.50188   6
   7   5   5 52.3418 6.28384   3
  -7   5  -5 45.9981 6.69696   1
   7   5   6 174.991 11.6756   6
   7   5   6 214.392 10.7476   3
  -7   5  -6 174.391 11.1060   1
  -7   5  -7 39.2066 8.21507   4
  -7   5  -7 45.3892 8.56128   1
  -7   5  -8 18.9161 8.73825   1
  -7   5  -8 26.5800 8.45933   4
   7   7  -8 5.23196 8.92985   1
   7   7  -8 3.55595 5.77680   9
   7   7  -7 43.2765 5.95411   9
  -7   7   7 47.8069 8.68221   3
   7   7  -7 45.7718 9.16374   1
   7   7  -6 149.007 11.1820   1
  -7   7   6 163.697 10.8944   3
   7   7  -6 134.171 6.88261   9
  -7   7   5 208.987 11.6765   3
   7   7  -5 181.792 11.4799   1
  -7   7   5 206.160 11.8181   6
  -7   7   5 197.051 11.7445   4
  -7   7   5 192.806 10.4098   7
   7   7  -4 26.3161 6.50488   1
  -7   7   4 44.9234 7.16798   4
  -7   7   4 32.3941 5.52959   7
  -7   7   4 27.1545 6.01120   3
  -7   7   4 45.2461 7.32221   6
  -7   7   3 28.2110 5.67243   3
  -7   7   3 17.4601 4.82639   7
  -7   7   3 20.9962 5.97586   4
  -7   7   3 25.8201 6.01138   6
  -7   7   3 19.2620 6.50714   9
   7   7  -2 15.6840 5.70780   5
  -7   7   2 11.0125 5.68248   9
  -7   7   2 14.1770 4.85467   6
  -7   7   2 8.70331 5.11861   3
  -7   7   2 9.59494 4.15925   7
  -7   7   2 12.0018 3.45467  13
   7   7  -1 272.842 11.7715  12
  -7   7   1 265.742 8.56121  13
  -7   7   1 263.450 9.95534   7
  -7   7   1 297.793 12.3458   9
  -7   7   1 264.997 10.4466   6
  -7   7   1 270.887 11.3424   3
  -7   7   0 91.4390 7.38243   3
   7   7   0 104.670 7.80130  12
   7   7   0 84.5258 8.09912   5
   7   7   1 874.121 25.5880   5
   7   7   1 879.441 22.4535   4
   7   7   1 848.524 22.8809  13
  -7   7  -1 810.799 23.6845   3
   7   7   1 834.522 23.7856  10
   7   7   1 892.964 22.1128   6
  -7   7  -1 829.189 20.0303  12
   7   7   1 862.711 24.4396  12
   7   7   2 170.435 10.4180   5
   7   7   2 179.254 9.32543   4
   7   7   2 175.558 9.17583  13
   7   7   2 151.453 4.78989   3
  -7   7  -2 166.581 9.69173   3
   7   7   2 158.262 9.70565  10
  -7   7  -2 162.360 6.01136  10
  -7   7  -2 159.073 6.36304  11
   7   7   2 159.339 8.31836   6
   7   7   3 262.987 11.7495  13
   7   7   3 232.053 7.80327   3
  -7   7  -3 251.567 12.3639   3
   7   7   3 244.752 10.9684   6
   7   7   3 219.982 11.8659  10
   7   7   3 241.191 11.3254   4
   7   7   4 145.484 9.61696   6
  -7   7  -4 143.481 10.3382   3
   7   7   4 133.600 6.91484   3
   7   7   4 149.480 10.0661   4
   7   7   4 142.836 9.73841  13
   7   7   5 26.4132 7.18493  13
   7   7   5 16.6000 5.24303   3
  -7   7  -5 30.3347 6.99819   1
   7   7   5 32.2288 7.33788   6
   7   7   6 163.093 11.8174  13
   7   7   6 170.094 9.72081   3
  -7   7  -6 175.047 11.6912   1
   7   7   7 63.1714 9.68195  13
  -7   7  -7 55.6191 9.60204   1
  -7   7  -7 45.5018 8.76173   4
   7   9  -7 2.98684 8.32956   1
  -7   9   7-0.64863 7.38290   3
   7   9  -6 89.3548 10.7619   1
  -7   9   6 85.1382 9.26748   3
  -7   9   5 55.3395 7.82209   3
  -7   9   4 152.121 10.0245   3
   7   9  -4 127.027 9.90083   5
  -7   9   4 135.778 10.4409   6
  -7   9   4 136.532 8.30077   7
  -7   9   3 15.2089 7.25409   4
  -7   9   3 27.6558 6.40850   6
  -7   9   3 25.1751 6.46793   3
  -7   9   3 18.0881 4.70505   7
   7   9  -3 13.6159 6.75377   5
   7   9  -2 259.969 13.2865   5
  -7   9   2 234.087 7.74753  13
  -7   9   2 243.574 12.4929   4
  -7   9   2 250.782 11.5683   3
  -7   9   2 236.551 11.3867   6
  -7   9   2 236.115 12.1723   9
  -7   9   2 241.400 9.48651   7
  -7   9   1 170.120 7.70848   7
  -7   9   1 166.027 9.48092   6
   7   9  -1 166.887 11.3969   5
   7   9  -1 159.830 7.20769   4
  -7   9   1 163.683 9.75650   3
  -7   9   1 178.188 10.5908   9
   7   9  -1 173.103 9.98281  12
  -7   9   0 173.948 9.86652   3
   7   9   0 144.338 9.41688  12
  -7   9   0 159.234 9.98740   9
   7   9   0 159.438 8.06412   4
   7   9   1 229.705 10.4509   4
   7   9   1 255.220 11.9151  10
   7   9   1 251.906 10.9597   6
  -7   9  -1 236.965 11.8003   3
   7   9   1 248.634 12.1215  12
  -7   9  -1 233.553 7.76286  12
   7   9   1 246.635 13.4762   5
   7   9   2 471.938 16.4324   4
   7   9   2 487.159 17.8587  10
   7   9   2 482.500 16.0613  13
   7   9   2 459.891 18.7115   5
   7   9   2 503.048 16.4356   6
  -7   9  -2 475.808 17.4397   3
   7   9   3 139.247 9.96031   4
   7   9   3 138.093 9.46151   6
   7   9   3 137.242 9.19655  13
   7   9   3 145.634 11.2194   5
  -7   9  -3 148.154 7.23806  11
   7   9   3 121.813 4.68746   3
  -7   9  -3 145.692 10.5733   3
  -7   9  -4 77.7112 9.23928   3
   7   9   4 76.5133 8.29527  13
   7   9   4 80.2489 8.53381   6
  -7   9  -4 70.9655 6.73689  11
   7   9   4 64.6590 4.99100   3
  -7   9  -5 27.4030 6.48398  11
   7   9   5 31.8542 5.43477   3
   7   9   5 28.5966 7.32885  13
   7   9   6 160.004 9.13274   3
   7   9   6 128.009 11.3331  13
  -7   9  -7 34.7990 9.81645   1
   7   9   7 36.4968 9.51862  13
  -7  11   6 8.10138 7.27301   3
  -7  11   5 33.9501 7.73665   3
  -7  11   4 50.0937 7.89045   3
   7  11  -4 44.3111 8.83726   5
  -7  11   3 79.3454 4.50404  13
   7  11  -3 95.5871 10.1675   5
  -7  11   3 100.705 9.03003   3
  -7  11   3 87.4286 6.28165   7
  -7  11   2 123.646 6.50405   7
   7  11  -2 142.948 11.7468   5
  -7  11   2 127.946 9.38642   3
   7  11  -1 121.529 9.27115  12
   7  11  -1 123.160 7.06928   4
   7  11  -1 112.600 10.8048   5
  -7  11   1 123.870 9.23371   3
  -7  11   1 113.611 6.01664   7
   7  11   0 66.4961 7.79666  12
  -7  11   0 60.2549 4.93316   7
  -7  11   0 58.2695 7.74016   3
   7  11   0 71.5768 6.71890   4
   7  11   1 103.735 8.67867   6
  -7  11  -1 99.7448 8.98408   3
  -7  11  -1 88.7182 4.20417  12
   7  11   1 106.704 9.29986  12
   7  11   1 97.3194 8.25835   4
   7  11   1 99.3187 10.7735   5
   7  11   2 12.3789 6.48697   4
  -7  11  -2 10.8398 6.85830   3
  -7  11  -3 77.1316 9.34877   3
   7  11   3 73.7282 7.71047  13
   7  11   3 63.0513 9.68683   5
   7  11   4 23.3643 2.97175   3
  -7  11  -4 27.6999 8.58850   3
   7  11   4 27.8112 7.15027  13
   7  11   4 25.5337 8.84529   5
   7  11   5 5.55936 7.18263  13
  -7  13   4 27.5957 8.13629   3
   7  13  -4 40.8963 9.85481   5
  -7  13   3 22.2928 7.38145   3
   7  13  -3 17.0119 9.29356   5
  -7  13   2 45.4240 7.81129   3
   7  13  -2 70.8162 11.1911   5
   7  13  -1 51.9733 10.1871   5
   7  13  -1 53.7240 6.42732   4
   7  13  -1 49.6067 7.74491  12
  -7  13   1 49.3942 8.11726   3
  -7  13   0 4.51395 6.87853   3
  -7  13   0 3.77114 1.81620   7
   7  13   0 5.56005 5.78690   4
   7  13   0 17.4217 6.98473  12
   7  13   1 120.156 10.6560  12
   7  13   1 113.415 9.53318   4
   7  13   1 113.914 12.1384   5
  -7  13  -1 98.7878 4.59221   7
  -7  13  -1 120.548 10.2032   3
  -7  13  -2 18.5996 7.74573   3
   7  13   2 3.32765 7.57978  12
   7  13   2 22.8971 9.23831   5
  -7  13  -3 13.2311 8.54892   3
   7  13   3 8.54844 9.62189   5
   8 -14  -2 28.2717 11.2484   6
  -8 -14   2 42.4320 10.1239   6
  -8 -14   2 14.0753 9.47575  11
   8 -14  -1 8.21280 10.0646   6
  -8 -14   1 19.6467 9.80891   6
  -8 -14   1 17.6898 8.93068  11
  -8 -14   0 53.2522 10.7575   6
   8 -14   0 32.4571 10.5221   6
  -8 -14   0 39.6240 9.78912  11
  -8 -14  -1 60.6163 11.6717   6
   8 -14   1 37.7905 10.7417   6
  -8 -12   5 27.6613 9.43120   8
  -8 -12   5 31.9530 9.02489   6
   8 -12  -5 36.1968 11.4989   6
   8 -12  -4 7.60273 10.0143   6
  -8 -12   4 1.27203 7.77189   6
  -8 -12   4-4.45506 8.11037   8
   8 -12  -3 47.1822 10.8999   6
  -8 -12   3 52.9522 9.23702   6
  -8 -12   3 47.0217 9.50290   8
  -8 -12   3 28.1758 8.71397  11
  -8 -12   2 37.2848 8.52388  11
  -8 -12   2 39.3791 8.38747   6
   8 -12  -2 43.3918 10.1153   6
  -8 -12   1 56.3461 9.46183  11
   8 -12  -1 44.8194 9.67803   6
  -8 -12   1 59.9538 9.53797   6
  -8 -12   0 58.7374 9.19520  11
  -8 -12   0 71.9875 10.2729   6
   8 -12   0 62.0094 10.0525   6
  -8 -12  -1 84.5839 8.37908   4
  -8 -12  -1 80.8997 10.3915   6
   8 -12   1 99.6914 10.8801   6
  -8 -12  -2 45.1245 10.2759   6
   8 -12   2 22.3186 8.22890   6
  -8 -12  -2 41.4483 8.07953   4
   8 -12   3 34.4677 8.84791   6
  -8 -12  -3 19.1036 9.93755   6
  -8 -12  -3 48.9257 8.82819   4
  -8 -12  -4 15.6004 10.0616   6
   8 -12   4 10.9271 8.34461   6
  -8 -12  -4 17.8049 8.65491   4
  -8 -10   6 8.10509 7.31696   6
  -8 -10   6 22.8849 8.86739   8
  -8 -10   6 8.44989 6.02000  10
   8 -10  -5 14.3985 9.44180   6
  -8 -10   5 17.8627 6.16158  10
  -8 -10   5 30.7456 8.05863   6
  -8 -10   5 21.1850 8.65944   8
  -8 -10   4 49.0702 7.09346  13
  -8 -10   4 36.6514 5.74958   7
  -8 -10   4 43.0297 6.88314  10
  -8 -10   4 52.4673 9.13634   8
   8 -10  -4 50.8312 10.2736   6
  -8 -10   4 36.9401 7.90274   6
  -8 -10   3 123.233 8.60071  13
   8 -10  -3 132.999 11.7891   6
  -8 -10   3 110.126 8.65840  10
  -8 -10   3 126.655 9.67012   6
  -8 -10   3 124.367 9.80620   1
  -8 -10   3 114.110 7.42741   7
  -8 -10   2 203.845 8.98295   7
  -8 -10   2 215.812 11.5203   1
   8 -10  -2 193.385 12.7408   6
  -8 -10   2 197.856 11.4361   6
  -8 -10   2 181.959 9.80418  13
  -8 -10   1 26.9669 4.92423   7
  -8 -10   1 18.3900 6.32246   1
   8 -10  -1 36.4186 8.44927   6
  -8 -10   1 19.4906 6.98121   6
  -8 -10   1 22.6691 5.71497  13
   8 -10   0 750.349 22.3436   1
  -8 -10   0 714.726 21.8276   1
  -8 -10   0 726.555 20.2598   4
  -8 -10   0 689.709 18.8601   7
  -8 -10   0 738.550 23.0802   6
   8 -10   0 716.225 23.0965   6
   8 -10   0 732.443 22.2308   3
   8 -10   1 13.9569 6.58129   1
   8 -10   1 11.5381 2.67714   8
  -8 -10  -1 11.8937 3.03633   9
  -8 -10  -1 10.0998 7.01058   6
   8 -10   1 25.9067 7.02664   6
  -8 -10  -1 18.5980 5.58082   4
  -8 -10  -2 58.5158 5.30511   9
  -8 -10  -2 68.8494 7.90474   4
   8 -10   2 59.8860 7.92642   6
  -8 -10  -2 62.4633 9.23368   6
   8 -10   2 51.8206 7.79029   1
  -8 -10  -3 33.7053 5.76378   9
  -8 -10  -3 41.0831 7.91410   4
   8 -10   3 32.7129 4.56443  13
  -8 -10  -3 31.3215 8.85153   6
   8 -10   3 37.5092 7.44718   6
   8 -10   4 28.1483 7.54275   6
  -8 -10  -4 40.8073 10.0399   6
   8 -10   4 30.8115 5.29629  13
  -8 -10  -4 30.6385 8.07901   4
  -8 -10  -4 13.3968 5.96041   9
  -8 -10  -5 58.5557 9.64695   4
   8 -10   5 39.7821 8.46624   6
   8 -10   5 34.1118 6.37114  13
  -8 -10  -5 30.4269 7.48400   9
  -8 -10  -6 106.056 10.4721   9
   8 -10   6 113.061 10.9643   6
  -8 -10  -6 117.805 11.2109   1
  -8  -8   7 29.9633 8.97323   2
   8  -8  -7 17.9363 7.99199   1
  -8  -8   6 52.3180 6.75902   3
   8  -8  -6 75.0245 9.21448   1
  -8  -8   6 58.9991 9.30068   2
  -8  -8   6 58.8830 7.74691  12
  -8  -8   5 66.7299 6.27060   3
  -8  -8   5 66.7914 7.48096   7
  -8  -8   5 59.4231 7.94368   1
  -8  -8   5 70.5452 7.58604  10
  -8  -8   5 67.8054 7.35961  12
  -8  -8   4 26.5000 6.04214  10
  -8  -8   4 20.8857 6.63157   1
  -8  -8   4 18.8452 5.17247   7
   8  -8  -4 21.4821 8.04729   6
  -8  -8   4 27.3497 6.44588   6
  -8  -8   4 21.4537 6.86774   5
   8  -8  -4 18.3842 7.16395   2
  -8  -8   4 23.2594 4.21952   3
  -8  -8   3 121.777 8.73529  10
   8  -8  -3 140.413 10.1041   2
  -8  -8   3 106.502 9.07983  11
  -8  -8   3 128.401 9.77881   8
  -8  -8   3 124.359 7.64791   7
  -8  -8   3 119.720 8.26098  13
   8  -8  -3 114.952 9.93588   6
  -8  -8   3 115.040 8.33885   6
  -8  -8   3 124.272 9.19137   5
  -8  -8   3 131.002 8.86215   1
  -8  -8   3 119.461 4.78764   3
  -8  -8   3 117.982 4.96172   3
  -8  -8   2 72.0500 6.88525   1
  -8  -8   2 81.1336 6.94729   6
   8  -8  -2 73.9528 8.38866   6
  -8  -8   2 60.1748 7.04913   5
  -8  -8   2 65.5915 5.96205   7
  -8  -8   2 66.6210 7.74141  11
  -8  -8   2 79.8404 7.53951  10
  -8  -8   2 71.6485 6.92087  13
  -8  -8   1 67.8142 5.03748   4
  -8  -8   1 70.1573 7.70504  11
  -8  -8   1 54.0974 5.62365   7
  -8  -8   1 72.4976 6.91163   6
   8  -8  -1 79.8927 8.05349   6
   8  -8  -1 62.8299 7.23313   3
  -8  -8   1 60.0899 6.35650  13
  -8  -8   1 76.8791 8.40991   5
  -8  -8   1 65.7685 6.64351   1
  -8  -8   0 371.868 12.2825   4
  -8  -8   0 401.471 15.6829   5
   8  -8   0 354.952 13.0565   1
  -8  -8   0 354.758 12.8457   1
   8  -8   0 373.456 13.8657   3
  -8  -8   0 314.197 8.13630   9
  -8  -8   0 352.706 13.6246   6
   8  -8   0 336.867 13.6836   6
  -8  -8   0 366.206 12.9785  13
   8  -8   1 197.067 9.74947   1
  -8  -8  -1 180.645 6.96850   9
   8  -8   1 174.527 10.0318   3
  -8  -8  -1 195.839 10.5508   6
   8  -8   1 198.349 10.1526   6
  -8  -8  -1 194.134 9.55128   4
  -8  -8  -2 182.780 10.1328   4
   8  -8   2 174.713 7.78018  13
  -8  -8  -2 200.889 11.1067   6
   8  -8   2 182.631 9.64164   6
   8  -8   2 186.286 10.1191   3
   8  -8   2 173.249 9.58786   1
  -8  -8  -2 197.975 11.8148   5
  -8  -8  -2 160.653 7.75628   9
  -8  -8  -3 55.3425 5.99198   9
   8  -8   3 45.5773 6.51874   6
  -8  -8  -3 57.6328 8.45798   6
  -8  -8  -3 67.1380 8.92315   5
   8  -8   3 61.2459 7.67065   3
   8  -8   3 68.1301 5.96869  13
  -8  -8  -3 52.3786 7.60403   4
   8  -8   3 53.2349 7.13886   1
  -8  -8  -4 7.29668 7.69969   6
   8  -8   4 6.92279 5.57161   6
   8  -8   4 2.23386 6.23543   1
  -8  -8  -4 15.9895 7.11251   4
  -8  -8  -4 7.41524 3.87974   2
   8  -8   4 10.8236 5.08068  13
  -8  -8  -4-0.43862 5.33507   9
  -8  -8  -5 148.488 10.3645   9
   8  -8   5 173.449 9.85498  13
  -8  -8  -5 156.918 12.2379   4
   8  -8   5 178.952 10.8704   6
  -8  -8  -6 109.556 11.1543   4
  -8  -8  -6 103.849 9.98393   1
   8  -8   6 107.641 9.28743  13
  -8  -8  -6 130.490 10.9523   9
  -8  -8  -7 45.8229 9.56999   1
   8  -8   7 55.6733 8.93710  13
  -8  -8  -7 57.7487 9.69977   9
   8  -6  -8 34.6295 9.30046   1
  -8  -6   8 37.6238 8.92368   2
  -8  -6   7 177.544 12.0311   2
   8  -6  -7 185.526 12.1711   1
  -8  -6   6 58.7303 8.81998   2
   8  -6  -6 75.3459 8.80404   2
  -8  -6   6 82.4436 8.09588  12
  -8  -6   6 72.5403 8.57656   1
   8  -6  -6 61.6242 8.00268   1
   8  -6  -6 69.7866 9.47724   9
  -8  -6   6 74.4377 8.32808   7
   8  -6  -5 467.243 16.5632   1
  -8  -6   5 449.809 16.0764   1
   8  -6  -5 472.958 16.7718   2
  -8  -6   5 466.987 17.9875   8
  -8  -6   5 455.239 16.5848   7
  -8  -6   5 449.154 15.5433   5
  -8  -6   5 438.520 15.7810  12
  -8  -6   4 48.0884 6.37616  12
  -8  -6   4 38.7249 6.40259   5
  -8  -6   4 40.6646 6.91266   8
  -8  -6   4 46.6920 7.55798   2
   8  -6  -4 40.4641 6.90738   2
  -8  -6   4 48.1295 6.43388   7
   8  -6  -4 38.8731 3.78633  11
  -8  -6   4 47.8454 6.36816   1
  -8  -6   3 46.6800 6.01986  10
  -8  -6   3 36.9482 6.40228  11
   8  -6  -3 44.2865 6.69162   2
  -8  -6   3 35.9651 6.14320   8
  -8  -6   3 40.2803 5.10177   7
   8  -6  -3 43.1459 6.91156   6
  -8  -6   3 43.1417 5.33072   6
  -8  -6   3 36.5661 5.42334   1
  -8  -6   3 45.8976 6.54991   5
  -8  -6   3 58.1713 6.19026  12
  -8  -6   2 364.511 14.2746   8
   8  -6  -2 374.960 14.0548   2
  -8  -6   2 348.829 9.01959   3
  -8  -6   2 341.268 13.2946  10
  -8  -6   2 343.118 9.04875   4
  -8  -6   2 352.227 12.3717   7
   8  -6  -2 354.689 13.4746   6
  -8  -6   2 360.672 12.0304   6
  -8  -6   2 387.636 12.4307   1
  -8  -6   2 362.025 13.7042   5
  -8  -6   2 392.419 13.2332  13
  -8  -6   2 366.192 13.9611  11
  -8  -6   1 92.6939 6.93708  10
  -8  -6   1 86.9839 4.97454   4
  -8  -6   1 84.1952 3.46660   9
  -8  -6   1 92.7527 6.53673  13
  -8  -6   1 71.9478 2.48653   3
  -8  -6   1 73.4898 5.70837   6
   8  -6  -1 84.2186 6.71520   6
  -8  -6   1 83.1358 5.66842   1
  -8  -6   1 89.3644 7.86494   5
   8  -6  -1 77.0547 7.09183   3
  -8  -6   0 827.326 20.6569   6
   8  -6   0 750.939 20.5073   6
  -8  -6   0 781.770 22.7623  10
  -8  -6   0 793.618 23.2511   5
  -8  -6   0 807.361 21.4217  13
  -8  -6   0 801.931 20.2381   4
  -8  -6   0 797.458 19.9699   1
   8  -6   0 810.169 20.2297   1
   8  -6   0 809.931 21.9051   3
   8  -6   0 735.415 16.5613   8
   8  -6   1 424.350 13.2440   1
  -8  -6  -1 413.284 14.0462   4
   8  -6   1 448.692 15.2117   3
   8  -6   1 420.595 13.4274   6
  -8  -6  -1 455.416 14.4497   6
  -8  -6  -2 407.214 14.1492   4
   8  -6   2 355.967 12.0138  13
  -8  -6  -2 355.554 11.7957   2
   8  -6   2 383.518 12.5619   1
  -8  -6  -2 349.378 13.3291   6
   8  -6   2 362.840 12.2753   6
   8  -6   2 372.935 13.9710   3
  -8  -6  -2 341.553 14.5461   5
  -8  -6  -3 194.892 10.8049   4
  -8  -6  -3 215.863 11.0296   6
   8  -6   3 195.023 9.19986   6
  -8  -6  -3 205.930 11.3892   5
   8  -6   3 222.388 9.72738   1
  -8  -6  -3 206.168 7.98314   2
   8  -6   3 219.827 10.8312   3
   8  -6   3 186.774 9.29538  13
  -8  -6  -4 46.6750 7.29381   5
   8  -6   4 48.9080 6.44455   1
   8  -6   4 43.3053 6.40624  13
  -8  -6  -4 41.9903 7.66127   4
   8  -6   4 53.5545 7.38977   3
  -8  -6  -4 48.8083 3.70296   2
  -8  -6  -5 333.659 15.4511   4
  -8  -6  -5 305.784 14.1975   5
  -8  -6  -5 341.520 13.7424   1
   8  -6   5 334.187 13.9049  13
   8  -6   5 336.873 13.7082   1
  -8  -6  -6 87.5004 8.75349   5
  -8  -6  -6 78.9133 10.0514   4
   8  -6   6 81.6148 5.92534  12
  -8  -6  -6 82.7311 8.70503   1
  -8  -6  -7 26.6918 8.30645   1
  -8  -6  -7 24.3338 8.95736   4
   8  -4  -9 0.70999 8.65461   1
   8  -4  -9 1.62756 8.83417   9
  -8  -4   9-3.10882 8.11986   2
   8  -4  -8 14.5077 8.02739   1
  -8  -4   8 19.0703 7.56764   2
   8  -4  -8 9.70000 8.20479   9
   8  -4  -7 88.9101 10.2285   9
   8  -4  -7 129.198 9.86934   1
  -8  -4   7 123.859 10.1051   2
  -8  -4   7 108.236 10.0678   7
   8  -4  -7 105.204 9.49220   2
  -8  -4   6 103.203 7.05173   5
   8  -4  -6 111.211 8.92793   1
  -8  -4   6 109.711 8.59119   1
  -8  -4   6 104.454 9.24434   7
   8  -4  -6 110.170 8.88592   2
  -8  -4   6 119.611 9.49106   2
  -8  -4   5 465.791 16.5704   2
  -8  -4   5 412.756 15.8275   7
   8  -4  -5 433.260 15.6419   2
  -8  -4   5 420.278 14.4225   1
   8  -4  -5 401.019 12.9995  11
  -8  -4   5 416.606 13.9133   5
   8  -4  -5 413.641 14.6616   1
   8  -4  -4 307.672 11.4603   1
  -8  -4   4 335.507 12.9987  12
  -8  -4   4 318.342 12.0891   5
   8  -4  -4 312.762 9.90504  11
  -8  -4   4 305.933 13.2956   8
  -8  -4   4 320.125 12.9809   7
   8  -4  -4 326.965 12.9941   2
  -8  -4   4 303.794 11.4904   1
   8  -4  -3 415.383 13.9717   2
  -8  -4   3 406.939 14.3720   8
  -8  -4   3 419.586 13.9214   7
   8  -4  -3 376.653 9.63658  11
  -8  -4   3 384.156 13.8793  11
  -8  -4   3 419.056 13.8426  12
  -8  -4   3 420.407 13.9328   5
  -8  -4   3 439.861 12.3367   1
  -8  -4   3 418.484 10.8910   9
  -8  -4   3 406.349 14.3095   2
  -8  -4   2 320.311 12.0117  12
  -8  -4   2 323.454 12.1737  11
   8  -4  -2 312.580 12.1782   2
  -8  -4   2 322.551 12.1392   8
  -8  -4   2 311.214 9.15633   9
  -8  -4   2 337.618 12.2288  13
   8  -4  -2 302.792 11.0429   6
  -8  -4   2 305.898 11.6282   7
  -8  -4   2 313.119 9.68267   6
  -8  -4   2 315.408 12.1841   5
  -8  -4   2 315.183 9.83535   1
  -8  -4   2 312.365 9.22110   3
  -8  -4   2 308.264 8.42449   4
  -8  -4   2 299.593 11.8421   2
  -8  -4   1 809.376 19.5967   4
  -8  -4   1 856.268 22.2128  13
   8  -4  -1 842.444 22.2250   3
  -8  -4   1 867.427 23.3727  10
   8  -4  -1 859.249 19.2032   8
   8  -4  -1 825.200 20.4328   6
  -8  -4   1 804.834 19.3701   6
  -8  -4   1 860.464 23.1438   5
  -8  -4   1 838.219 19.5979   1
  -8  -4   1 834.433 22.1437   2
  -8  -4   1 834.022 18.6525   3
  -8  -4   0 1404.21 29.9499   3
  -8  -4   0 1436.53 31.0529   6
   8  -4   0 1418.44 31.1748   6
  -8  -4   0 1450.67 35.0103   5
  -8  -4   0 1420.29 33.2363   2
  -8  -4   0 1523.46 34.1388  13
   8  -4   0 1496.55 33.5933   2
   8  -4   0 1434.82 30.8291   1
  -8  -4   0 1393.80 30.7050   1
  -8  -4   0 1424.13 32.2675   4
  -8  -4   0 1447.62 35.0556  10
   8  -4   0 1420.78 33.6738   3
  -8  -4  -1 853.915 20.0023   6
   8  -4   1 780.192 19.0927   6
   8  -4   1 824.797 19.2868   1
  -8  -4  -1 808.687 20.4687   2
  -8  -4  -1 790.282 23.1441  10
   8  -4   1 819.663 21.0303  13
  -8  -4  -1 820.140 21.9686  13
  -8  -4  -1 815.875 21.4860   4
   8  -4   1 825.711 22.0087   3
  -8  -4  -1 817.794 18.8299   3
  -8  -4  -2 152.378 9.28759   5
   8  -4   2 154.447 7.93263  13
  -8  -4  -2 143.944 6.38547   2
  -8  -4  -2 154.822 7.55197   6
   8  -4   2 140.127 6.45699   1
   8  -4   2 141.642 6.35073   6
  -8  -4  -2 140.568 8.40291   4
   8  -4   3 859.154 23.3592  13
  -8  -4  -3 877.714 21.6321   1
  -8  -4  -3 865.992 24.6568   4
   8  -4   3 857.200 21.4005   1
  -8  -4  -3 868.171 19.7054   2
  -8  -4  -3 894.751 24.5523   5
   8  -4   4 591.649 17.0161   1
  -8  -4  -4 621.509 17.4323   1
  -8  -4  -4 608.815 20.0903   4
   8  -4   4 598.657 18.8842  13
   8  -4   4 598.721 16.9502  12
  -8  -4  -4 578.044 19.0869   5
  -8  -4  -5 288.727 12.7223   5
   8  -4   5 288.099 11.2188  12
  -8  -4  -5 277.683 11.8654   1
   8  -4   5 307.962 11.9640   1
  -8  -4  -5 304.043 14.2813   4
  -8  -4  -6 7.57944 6.16767   5
   8  -4   6 17.1096 5.14724  12
  -8  -4  -6 21.6861 7.77429   4
   8  -4   6 10.9941 5.24781  10
   8  -4   6 14.1132 6.03216   1
  -8  -4  -6 10.7666 6.24823   1
  -8  -4  -7 13.6173 7.06019   1
  -8  -4  -7 17.6479 6.58607   5
   8  -4   7 20.7921 5.77306  12
  -8  -4  -8-0.61755 7.63815   1
  -8  -2   9 20.2576 7.98169   2
   8  -2  -9 26.4312 9.28389   9
   8  -2  -9 24.7950 9.12066   1
  -8  -2   8-3.89967 7.21266   2
   8  -2  -8-0.60860 7.32677   1
   8  -2  -8 0.68803 7.39923   9
  -8  -2   7 39.0838 7.97432   7
  -8  -2   7 34.8047 4.05994   4
   8  -2  -7 37.0658 6.98602  11
   8  -2  -7 47.8557 8.12900   9
  -8  -2   7 36.5754 7.20444   2
  -8  -2   7 34.6290 4.52370   5
   8  -2  -7 44.8037 7.20684   1
  -8  -2   7 29.2883 6.85084   1
   8  -2  -6 326.165 14.6867   9
  -8  -2   6 328.884 14.2055   2
   8  -2  -6 311.176 13.2809   2
  -8  -2   6 333.540 13.0884   1
  -8  -2   6 327.698 11.1212   5
   8  -2  -6 321.443 12.6795  11
   8  -2  -6 319.826 14.1173   8
  -8  -2   6 311.062 14.2782   7
   8  -2  -6 331.705 13.6121   1
  -8  -2   6 324.722 9.18745   4
   8  -2  -5 292.322 13.1545   9
  -8  -2   5 281.430 12.5105   2
  -8  -2   5 302.453 13.0351   7
   8  -2  -5 301.797 12.7418   8
  -8  -2   5 281.972 10.7627   5
   8  -2  -5 278.942 11.4667   1
  -8  -2   5 291.137 8.27017   4
  -8  -2   5 290.599 11.3103   1
   8  -2  -5 292.639 12.6286   2
  -8  -2   5 288.952 11.1997   9
   8  -2  -5 278.927 11.0246  11
   8  -2  -4 374.068 13.0762   8
  -8  -2   4 332.831 13.4438   7
   8  -2  -4 320.550 12.6347   2
   8  -2  -4 341.005 11.5659   1
  -8  -2   4 344.719 12.0409   5
  -8  -2   4 345.566 11.5347   9
  -8  -2   4 338.848 9.07302   4
  -8  -2   4 315.784 11.1238   1
   8  -2  -4 344.094 11.1136  11
  -8  -2   3 159.153 6.79637   1
   8  -2  -3 167.542 6.93074   1
   8  -2  -3 173.932 6.59133  11
  -8  -2   3 179.143 7.81205   9
  -8  -2   3 169.329 7.66570   3
   8  -2  -3 158.815 7.99515   8
  -8  -2   3 163.459 8.76134   8
  -8  -2   3 164.724 8.90502   7
   8  -2  -3 176.046 8.83752   2
  -8  -2   3 171.128 8.86020   2
  -8  -2   2 222.592 9.75383   7
  -8  -2   2 250.619 10.0435   2
   8  -2  -2 216.949 9.87052   2
   8  -2  -2 227.974 7.19960   1
  -8  -2   2 263.413 10.6694  12
  -8  -2   2 241.288 9.69040  11
   8  -2  -2 226.231 8.60089   8
  -8  -2   2 236.182 9.84105   8
  -8  -2   2 222.935 7.11213   1
  -8  -2   2 245.283 8.44762   3
  -8  -2   2 230.894 8.51210   9
  -8  -2   1 477.953 12.9000   3
  -8  -2   1 468.099 11.0591   6
  -8  -2   1 490.492 15.4524  12
  -8  -2   1 494.022 11.1516   1
  -8  -2   1 480.962 14.4303   8
  -8  -2   1 501.913 15.0404  13
   8  -2  -1 492.730 11.1148   1
  -8  -2   1 500.202 14.7221   2
  -8  -2   0 1117.70 27.7939  10
   8  -2   0 1072.38 22.0966   1
  -8  -2   0 1076.64 22.0457   1
  -8  -2   0 1128.17 26.0499   2
   8  -2   0 1105.24 26.2544   2
  -8  -2   0 1096.56 22.1719   6
   8  -2   0 1082.79 22.4621   6
  -8  -2   0 1117.90 24.7106   3
  -8  -2   0 1120.44 26.9101  13
   8  -2   1 87.5133 6.23786  13
  -8  -2  -1 85.4636 6.36488  13
  -8  -2  -1 77.7379 3.27885   1
   8  -2   1 81.3834 6.13829   3
  -8  -2  -1 90.0286 5.16020   3
   8  -2   1 83.7581 3.43314   6
   8  -2   1 82.6858 3.40561   1
  -8  -2  -1 79.5292 5.12352   2
   8  -2   1 73.7286 5.34851   2
  -8  -2  -2 457.180 15.2502   4
  -8  -2  -2 486.797 13.9184   3
   8  -2   2 484.637 14.8158   3
   8  -2   2 462.487 11.7582   1
  -8  -2  -2 474.695 11.8315   1
  -8  -2  -2 445.557 15.2762   5
   8  -2   2 489.532 15.2750  13
   8  -2   2 477.182 14.7279  12
   8  -2   2 472.181 13.3372   2
  -8  -2  -2 457.436 12.4027   2
   8  -2   3 246.390 8.60473   2
  -8  -2  -3 259.540 8.64343   1
   8  -2   3 234.068 8.34920   1
   8  -2   3 271.805 10.9042   3
  -8  -2  -3 229.402 11.0588   4
   8  -2   3 247.782 10.2356  12
   8  -2   3 260.856 10.9564  13
  -8  -2  -3 248.202 11.0779   5
   8  -2   4 27.7458 3.63603   2
  -8  -2  -4 34.8757 4.75162   1
   8  -2   4 27.1328 4.47237   1
   8  -2   4 24.6151 5.18554  10
   8  -2   4 36.5741 6.42815  13
   8  -2   4 36.9890 6.40753   3
  -8  -2  -4 24.8826 6.29740   4
   8  -2   4 30.3051 5.29971  12
  -8  -2  -4 29.9092 5.67861   5
  -8  -2  -5 594.451 18.4317   5
  -8  -2  -5 611.071 17.8953   1
   8  -2   5 597.366 18.3152  10
  -8  -2  -5 600.807 20.4606   4
   8  -2   5 621.988 19.7794   3
   8  -2   5 585.076 17.2042   1
   8  -2   5 585.902 14.4361   2
   8  -2   6 49.7547 6.87874  10
  -8  -2  -6 55.9375 6.78830   5
   8  -2   6 52.1053 6.60322   1
  -8  -2  -6 58.0490 7.13272   1
   8  -2   6 44.5719 3.15705   2
   8  -2   7 34.6433 7.12407  10
  -8  -2  -7 30.0575 6.06290   5
  -8  -2  -7 22.3770 7.17288   1
  -8  -2  -8 31.7506 8.42788   1
  -8  -2  -8 55.8022 10.0675   4
  -8   0   9 28.3792 7.99674   2
   8   0  -9 37.8891 9.55504   1
   8   0  -9 20.2157 8.53513   9
   8   0  -8 110.676 10.4430   1
   8   0  -8 135.773 11.0014   9
  -8   0   8 137.186 10.0443   2
  -8   0   7 24.8803 7.64765   7
  -8   0   7 21.0605 8.69955   6
   8   0  -7 27.8586 7.00642   1
  -8   0   7 19.2975 4.94359   4
  -8   0   7 19.5764 4.08017   5
  -8   0   7 13.0268 6.55452   2
   8   0  -7 20.7848 6.94213   9
   8   0  -6 358.668 14.0389   1
  -8   0   6 329.156 11.1918   4
   8   0  -6 342.690 14.2409   9
  -8   0   6 326.330 13.8353   2
   8   0  -6 338.814 14.5498   8
  -8   0   6 296.566 14.0680   7
   8   0  -6 359.444 13.8212  11
   8   0  -5 328.743 12.6714   1
  -8   0   5 369.395 13.4013   9
  -8   0   5 345.420 11.0607   4
   8   0  -5 349.206 13.5666   9
  -8   0   5 328.647 13.3527   2
  -8   0   5 353.238 14.5550   7
   8   0  -5 378.448 14.4385   8
   8   0  -5 362.454 13.0723  11
   8   0  -4 564.034 16.4482  11
   8   0  -4 577.100 16.2186   1
  -8   0   4 590.705 17.2257   9
  -8   0   4 557.994 15.0706   4
   8   0  -4 563.805 17.8541   2
  -8   0   4 559.069 18.2425   7
   8   0  -4 610.145 17.8414   8
  -8   0   3 7.79393 4.75341   7
  -8   0   3 12.9514 4.11447   6
   8   0  -3 8.15780 3.33330   1
  -8   0   3 11.6934 4.20975   3
  -8   0   3 10.9416 4.34913   9
  -8   0   3 4.75074 4.41389   2
   8   0  -3 10.1006 5.08356   2
   8   0  -3 6.08513 4.37036   8
   8   0  -2 125.574 4.79139   1
  -8   0   2 130.652 7.47501   2
  -8   0   2 127.044 7.09460   9
  -8   0   2 136.463 6.38327  11
  -8   0   2 114.293 6.50618   3
  -8   0   2 123.012 5.36274   6
  -8   0   2 118.536 7.29576   7
  -8   0   1 69.9542 4.98538   3
  -8   0   1 68.9803 5.18758   2
   8   0  -1 64.1118 5.31015   3
   8   0  -1 59.9094 5.61927   2
  -8   0   1 69.1289 4.79935   8
  -8   0   1 62.0834 4.53169  11
  -8   0   0 2147.95 44.5407   8
   8   0   0 2130.87 45.4354   3
  -8   0   0 2150.71 45.6662   3
   8   0   0 2116.33 45.7160   2
  -8   0   0 2122.14 45.6943   2
   8   0   1 22.9556 4.03923   2
   8   0   1 22.2400 4.75884  12
   8   0   1 25.4913 4.84860  13
  -8   0  -1 24.7898 4.73810  10
   8   0   1 29.4853 4.19726   3
  -8   0  -1 25.9053 4.00237   3
  -8   0  -2 337.690 11.7794   3
   8   0   2 346.181 11.4740   3
   8   0   2 343.224 10.1446   2
  -8   0  -2 357.459 12.5219  10
   8   0   2 328.494 12.3786  12
  -8   0  -2 336.315 8.88754   1
   8   0   2 327.845 9.25468   6
   8   0   2 350.385 12.6133  13
   8   0   3 1044.92 25.3226   3
  -8   0  -3 984.755 25.6307   3
  -8   0  -3 983.998 22.8377   1
   8   0   3 985.078 22.0510   2
   8   0   3 985.376 25.6864  10
   8   0   3 994.775 26.0305  12
   8   0   3 987.490 23.5462   6
   8   0   3 983.477 26.4710  13
  -8   0  -4 55.1147 5.22189   1
   8   0   4 60.0459 6.61649   3
   8   0   4 56.0800 3.29015   2
   8   0   4 60.6813 6.73609  10
   8   0   4 59.7812 6.28613   6
  -8   0  -4 62.2526 7.24389   4
   8   0   4 46.0097 6.86038  13
   8   0   5 652.328 20.3140   6
   8   0   5 697.635 20.7454   3
   8   0   5 698.842 21.0023  10
  -8   0  -5 652.573 19.2229   1
  -8   0  -5 697.836 19.8640   5
  -8   0  -6 841.756 22.4754   5
  -8   0  -6 830.159 23.4423   1
   8   0   6 790.606 24.5861   6
   8   0   6 821.119 24.3708   3
   8   0   6 841.040 24.4050  10
  -8   0  -6 776.134 25.3786   4
  -8   0  -7 110.357 9.47388   1
  -8   0  -7 86.3952 7.26012   5
  -8   0  -7 105.506 10.8203   4
   8   0   7 102.171 10.6666   6
  -8   0  -8 92.8026 9.97056   1
  -8   0  -8 83.7118 11.0067   4
   8   2  -9 9.54996 7.84364   9
   8   2  -9 28.0693 9.36445   1
   8   2  -8-1.13770 6.54797   9
   8   2  -8 13.3299 7.92610   1
  -8   2   8 2.53548 5.90798   4
  -8   2   7 38.7992 6.22962   4
   8   2  -7 41.5999 7.16966   9
   8   2  -7 29.3688 7.09697   1
  -8   2   7 32.4223 8.87922   6
   8   2  -6 336.594 13.3437   9
   8   2  -6 337.089 14.1442  11
  -8   2   6 347.042 12.6138   4
   8   2  -6 334.886 13.9709   1
  -8   2   6 317.336 14.6510   6
  -8   2   6 331.828 14.0924   9
  -8   2   5 305.945 12.4799   2
   8   2  -5 287.958 11.7596   1
   8   2  -5 300.628 12.3754  11
  -8   2   5 288.502 11.1200   4
   8   2  -5 295.540 11.5641   9
  -8   2   5 298.439 12.9108   6
  -8   2   5 275.196 12.3948   9
   8   2  -4 324.751 12.2036  11
  -8   2   4 322.608 12.8836   3
  -8   2   4 337.008 12.9407   9
   8   2  -4 338.293 13.0204   8
  -8   2   4 319.414 12.2499   6
   8   2  -4 343.690 11.7728   1
  -8   2   4 335.745 11.6527   4
  -8   2   3 177.461 7.84240   6
  -8   2   3 170.189 9.10601   9
  -8   2   3 167.554 8.40798   3
   8   2  -3 168.114 7.09957   1
  -8   2   2 232.843 7.75740   6
   8   2  -2 232.336 7.53587   1
  -8   2   2 232.200 10.0484   9
  -8   2   2 234.469 9.54941   3
  -8   2   1 466.802 10.9966   6
  -8   2   1 478.334 11.6903  11
  -8   2   1 472.555 14.3377   3
  -8   2   1 507.926 14.5020  13
   8   2   0 1116.41 24.7972   3
   8   2   0 1154.09 28.3879  12
  -8   2   0 1088.62 26.4316  13
  -8   2   0 1088.72 26.6791  12
  -8   2   0 1079.05 26.6527   3
  -8   2  -1 79.4742 6.20668   3
   8   2   1 87.9766 5.02947   3
   8   2   1 87.8043 6.77289  12
   8   2   1 83.0347 6.71920  13
  -8   2  -1 76.0599 5.86379  10
   8   2   1 84.6698 3.36212   6
  -8   2  -2 472.166 15.2553   3
   8   2   2 474.368 13.3685   3
   8   2   2 493.545 16.2101  12
  -8   2  -2 462.642 12.0428   1
   8   2   2 471.580 15.5554  10
  -8   2  -2 468.259 14.5780  10
   8   2   2 452.436 15.7323  13
   8   2   2 480.718 12.1991   6
  -8   2  -3 251.183 8.83305   1
   8   2   3 241.635 11.4385  13
   8   2   3 265.625 11.6345  10
   8   2   3 248.777 9.19960   6
   8   2   3 266.017 9.84685   3
  -8   2  -3 248.273 11.2186   3
  -8   2  -4 31.1085 5.89289   3
   8   2   4 40.9706 5.58934   3
   8   2   4 24.4244 6.06171  10
  -8   2  -4 27.7451 4.77758   1
   8   2   4 31.9084 5.56086   6
   8   2   4 32.7014 6.68094  13
   8   2   5 630.460 18.8782   3
  -8   2  -5 592.299 20.4451   4
  -8   2  -5 605.874 18.3536   1
   8   2   5 602.076 18.9763   6
   8   2   5 574.455 20.4215  13
   8   2   5 643.618 20.4849  10
  -8   2  -6 49.1719 7.00689   1
   8   2   6 46.8449 8.37604   6
   8   2   6 55.7733 7.43260   3
  -8   2  -6 46.0882 8.19061   4
  -8   2  -7 27.6761 7.38758   1
   8   2   7 29.4584 8.93698   6
  -8   2  -7 23.5217 5.68545   5
  -8   2  -7 29.1556 7.93333   4
  -8   2  -8 40.9849 8.68600   1
  -8   2  -8 43.7610 9.31160   4
   8   4  -9 2.85227 7.00511   9
   8   4  -9 3.72703 9.08646   1
   8   4  -8 9.57193 6.58268   9
   8   4  -8 14.0282 8.02449   1
  -8   4   7 105.724 9.01909   4
   8   4  -7 115.859 9.98768   1
   8   4  -7 107.634 8.36984   9
  -8   4   7 93.2690 9.88567   7
  -8   4   6 100.087 9.89906   6
  -8   4   6 115.080 8.45272   4
  -8   4   6 106.063 9.53574   7
   8   4  -6 99.2785 7.19542   9
   8   4  -6 93.3439 8.40709   1
  -8   4   5 433.117 16.1983   3
   8   4  -5 395.605 14.8095   1
   8   4  -5 440.707 15.8108  11
  -8   4   5 435.842 15.3270   4
  -8   4   5 400.137 15.5845   6
  -8   4   5 425.262 15.9215   7
  -8   4   5 444.079 16.4328   9
  -8   4   4 318.574 12.5231   4
  -8   4   4 334.480 13.5770   9
  -8   4   4 318.994 13.0046   3
  -8   4   4 304.394 12.7847   7
  -8   4   4 324.575 12.6627   6
   8   4  -4 309.099 11.9174   1
  -8   4   3 432.901 15.1707   9
  -8   4   3 413.959 14.4926   3
  -8   4   3 410.563 13.2340   6
  -8   4   3 408.900 14.2523   7
   8   4  -3 401.483 13.0465   1
  -8   4   2 314.720 11.8774   3
  -8   4   2 311.927 10.2165   6
  -8   4   2 296.698 12.2746   9
  -8   4   2 313.220 11.8335   7
  -8   4   1 830.087 22.2969   3
  -8   4   1 835.907 20.9666  13
  -8   4   1 843.957 19.4959   6
  -8   4   0 1468.53 34.7382   3
  -8   4   0 1452.33 33.3503  12
  -8   4   0 1457.57 32.9203  13
   8   4   1 776.500 22.9785  12
  -8   4  -1 820.626 20.5162  12
  -8   4  -1 831.918 22.4535   3
   8   4   1 806.793 18.8365   6
   8   4   1 805.582 22.4243  13
   8   4   1 835.772 18.5932   3
  -8   4  -1 814.267 20.7371  10
   8   4   2 148.353 6.14922   3
  -8   4  -2 147.797 8.74175   3
   8   4   2 129.931 8.23609  13
   8   4   2 135.808 8.82995  10
  -8   4  -2 148.447 7.27223  10
   8   4   2 146.369 6.62161   6
   8   4   3 904.724 22.6614   6
  -8   4  -3 896.983 22.7691   1
   8   4   3 884.232 25.3134  13
   8   4   3 895.679 21.9144   3
  -8   4  -3 950.789 25.8869   3
   8   4   3 896.593 25.3914  10
   8   4   4 570.065 17.3423   6
   8   4   4 588.383 19.4791  10
   8   4   4 535.280 19.1305  13
  -8   4  -4 582.953 17.2674   1
   8   4   4 596.607 16.7314   3
  -8   4  -4 561.210 19.3761   3
  -8   4  -5 290.722 8.38616   8
  -8   4  -5 296.691 12.6899   1
   8   4   5 295.719 11.8564   3
   8   4   5 293.889 12.7731   6
   8   4   5 289.826 14.4270  13
  -8   4  -6 9.97037 6.09549   1
  -8   4  -6 11.2004 6.42280   4
   8   4   6 10.6069 6.10065   3
  -8   4  -6 10.8915 3.80313   8
   8   4   6 16.1674 7.38939   6
   8   4   6 10.4535 7.16150  13
  -8   4  -7 24.3036 7.82482   4
  -8   4  -7 16.5744 7.44171   1
  -8   4  -8 4.84023 8.22043   4
  -8   4  -8 14.1961 8.37442   1
   8   6  -8 31.2795 6.63093   9
   8   6  -8 40.8296 9.63418   1
   8   6  -7 143.445 11.3698   1
   8   6  -7 147.126 8.78865   9
  -8   6   6 70.8369 8.17728   7
   8   6  -6 68.1760 5.97688   9
  -8   6   6 78.7769 9.81396   6
   8   6  -6 63.2821 8.55934   1
  -8   6   6 70.8457 8.78160   4
  -8   6   5 462.077 17.0239   4
   8   6  -5 456.759 16.6342   1
  -8   6   5 445.489 16.8012   6
  -8   6   5 428.983 16.2625   7
  -8   6   4 35.3884 7.04399   9
  -8   6   4 39.3622 6.78034   6
  -8   6   4 46.1379 7.11912   4
   8   6  -4 31.9649 6.02091   1
  -8   6   4 54.1230 6.85858   7
  -8   6   3 41.3956 5.59718   7
  -8   6   3 38.2905 5.87097   6
  -8   6   3 46.8731 6.92858   4
  -8   6   2 363.389 11.4748  13
  -8   6   2 333.425 11.8871   6
  -8   6   2 360.934 12.7112   7
  -8   6   1 78.5560 5.76641   6
   8   6  -1 83.8205 7.27366  12
  -8   6   1 85.7971 5.59137  13
  -8   6   0 778.120 20.1572  12
  -8   6   0 754.867 19.1619  13
   8   6   0 818.230 23.0797  12
   8   6   1 461.785 15.0983  13
   8   6   1 405.118 15.6695  12
  -8   6  -1 397.658 9.55719  11
  -8   6  -1 409.831 12.3639  12
   8   6   1 451.174 12.8968   6
   8   6   1 430.546 9.41182   3
  -8   6  -2 369.541 11.2720  10
   8   6   2 369.411 12.1829   6
   8   6   2 370.959 9.67725   3
   8   6   2 377.245 14.1299  13
   8   6   3 204.590 9.49514   6
   8   6   3 217.716 11.2630  13
   8   6   3 197.633 7.50954   3
   8   6   4 55.9321 5.27834   3
   8   6   4 53.4548 7.04701   6
   8   6   4 51.3789 7.51767  13
  -8   6  -4 54.1994 6.82001   1
   8   6   5 331.737 12.3402   3
  -8   6  -5 328.287 14.1057   1
   8   6   5 339.746 14.2511   6
   8   6   5 328.285 15.1423  13
   8   6   6 70.0608 9.41469   6
   8   6   6 53.5745 8.82394  13
   8   6   6 74.7492 7.71285   3
  -8   6  -6 73.9327 8.69863   1
   8   6   7 13.1980 8.26473  13
  -8   6  -7 35.3084 8.76642   4
  -8   6  -7 28.0223 8.43729   1
  -8   8   7 30.3562 8.29951   3
   8   8  -7 31.6312 8.60960   1
  -8   8   6 54.1929 8.52152   3
   8   8  -6 49.1483 9.10919   1
  -8   8   6 51.5129 7.74654   7
  -8   8   5 77.1886 8.77979   3
   8   8  -5 62.7606 8.77180   1
  -8   8   5 71.3320 7.87878   7
  -8   8   4 19.6829 6.83222   6
  -8   8   4 31.3566 5.79779   7
  -8   8   4 20.5148 6.72181   3
  -8   8   3 114.411 9.41029   4
  -8   8   3 112.834 8.96555   3
  -8   8   3 130.532 8.82542   6
  -8   8   3 129.442 7.93664   7
  -8   8   2 62.9450 6.69310   6
  -8   8   2 59.4864 6.77544   3
  -8   8   2 74.8525 6.26762   7
  -8   8   2 75.3736 5.30598  13
  -8   8   2 69.3691 8.28224   9
  -8   8   1 60.4577 7.00679   3
  -8   8   1 69.1863 5.90570   7
  -8   8   1 66.3266 7.86110   9
  -8   8   1 63.1208 6.37221   6
  -8   8   1 71.3431 4.83935  13
   8   8  -1 62.1146 7.17005  12
   8   8   0 335.668 14.1243  12
  -8   8   0 344.946 14.0842   3
   8   8   1 190.581 10.8972  10
  -8   8  -1 179.117 7.35628  12
   8   8   1 206.389 11.3231  12
  -8   8  -1 176.393 10.4714   3
   8   8   1 185.651 9.06358   6
  -8   8  -2 162.088 6.20164  11
   8   8   2 181.804 9.34807   6
   8   8   2 173.149 10.9744  10
  -8   8  -2 164.177 6.34866  10
  -8   8  -2 184.122 10.9644   3
   8   8   2 182.888 10.0303  13
  -8   8  -3 47.9232 7.62359   3
   8   8   3 54.3135 6.90064   6
  -8   8  -3 48.5821 5.02123  11
   8   8   3 52.8413 3.69121   3
   8   8   3 67.0503 7.44719  13
  -8   8  -4 5.13616 4.99039  11
   8   8   4 4.74699 3.80133   3
  -8   8  -4 15.0558 7.87048   3
   8   8   4 4.95458 6.37243  13
   8   8   4 6.28273 6.40261   6
   8   8   5 157.929 8.22329   3
   8   8   5 178.965 12.0240  13
   8   8   6 107.771 8.12640   3
   8   8   6 111.806 11.0464  13
  -8   8  -6 116.690 10.8679   1
   8   8   7 33.1997 9.10379  13
  -8   8  -7 33.9141 9.30939   1
  -8  10   6-3.82225 7.33285   3
  -8  10   5 26.9864 7.71319   3
  -8  10   4 46.7225 6.36516   7
  -8  10   4 54.8803 8.15498   3
  -8  10   3 118.623 6.29569  13
  -8  10   3 124.985 7.75221   7
  -8  10   3 154.059 10.3691   3
   8  10  -3 120.303 10.6651   5
  -8  10   3 115.250 9.60490   6
  -8  10   2 184.595 6.70525  13
  -8  10   2 193.480 10.7133   6
   8  10  -2 188.069 12.4180   5
  -8  10   2 188.046 8.71877   7
  -8  10   2 184.173 11.1161   3
   8  10  -1 28.4977 8.01335   5
  -8  10   1 14.5167 4.82311   7
  -8  10   1 24.9255 6.57379   3
   8  10  -1 24.2858 6.75898  12
  -8  10   1 29.9935 6.43758   6
  -8  10   0 654.689 18.0424   7
   8  10   0 667.509 22.0193  12
  -8  10   0 679.105 21.8476   3
   8  10   1 20.4325 7.95707   5
  -8  10  -1 14.2371 3.50512  12
   8  10   1 19.8336 6.97570  12
   8  10   1 16.7463 5.57172   4
   8  10   1 17.1925 6.21075   6
  -8  10  -1 11.5054 6.70159   3
   8  10   2 58.6462 9.30995   5
   8  10   2 52.1750 7.07583  13
   8  10   2 52.6268 8.26155  12
   8  10   2 78.7247 8.01855   4
  -8  10  -2 52.7880 8.21994   3
   8  10   2 66.6226 7.83618   6
   8  10   3 25.1431 6.57296  13
  -8  10  -3 37.2381 8.13797   3
   8  10   3 30.5354 6.95911   6
   8  10   4 32.5697 7.46133  13
  -8  10  -4 23.5906 8.14952   3
   8  10   4 24.7464 3.45717   3
   8  10   5 28.9455 7.96163  13
   8  10   6 124.186 11.5059  13
  -8  12   5 28.2538 8.54422   3
  -8  12   4 8.90559 7.13135   3
  -8  12   3 40.6455 5.46164   7
  -8  12   3 33.2755 7.69977   3
   8  12  -3 32.6068 9.30179   5
  -8  12   2 31.4892 4.73979   7
  -8  12   2 39.1705 7.86158   3
   8  12  -2 51.1740 9.67271   5
  -8  12   1 37.9811 4.61674   7
   8  12  -1 55.6137 10.2378   5
  -8  12   1 41.5923 8.18028   3
   8  12  -1 43.2820 7.76843  12
  -8  12   0 59.5643 5.09918   7
  -8  12   0 63.7685 8.88633   3
  -8  12   0 50.9159 5.31142  12
   8  12   0 60.1535 8.33422  12
   8  12   0 64.7208 7.06716   4
  -8  12  -1 78.0867 9.12498   3
  -8  12  -1 76.0003 5.66897   7
   8  12   1 73.8919 7.92438   4
   8  12   1 90.7326 9.83951  12
   8  12   1 72.1106 10.5991   5
   8  12   2 39.3587 8.05003  12
   8  12   2 23.7269 8.85042   5
  -8  12  -2 37.8597 8.30123   3
   8  12   3 32.1411 9.69331   5
   8  12   3 44.9557 7.50038  13
  -8  12  -3 30.5600 8.52868   3
   8  12   4 20.3909 7.07787  13
  -8  12  -4 40.6544 9.68159   3
  -8  14   2 18.2701 7.99485   3
  -8  14   1 13.4967 7.73605   3
  -8  14   0 35.9383 8.50262   3
   8  14   0 48.2202 8.91740  12
  -8  14  -1 32.0784 8.77285   3
   8  14   1 37.4929 9.00835  12
  -9 -13   3-1.36517 8.42350   6
   9 -13  -3 22.5924 11.3200   6
  -9 -13   3 5.49706 8.96481  11
  -9 -13   3 11.0546 9.45878   8
  -9 -13   2 13.9158 8.44803  11
   9 -13  -2 5.52892 9.67834   6
  -9 -13   2 17.7997 9.05813   6
  -9 -13   1 13.6602 8.61878  11
   9 -13  -1 10.5666 9.88231   6
  -9 -13   1 22.1442 9.08074   6
  -9 -13   0 76.5943 10.6729  11
  -9 -13   0 78.3470 11.0302   6
   9 -13   0 71.0975 10.9167   6
  -9 -13  -1 12.3503 6.73510   4
  -9 -13  -1 27.7780 9.93642   6
   9 -13   1 35.3710 10.0085   6
  -9 -13  -2 84.7702 9.51884   4
  -9 -13  -2 82.0121 11.7342   6
   9 -13   2 67.7614 10.7789   6
  -9 -11   5 12.6124 6.78387  10
  -9 -11   5 5.36692 8.99574   8
  -9 -11   5 8.01676 7.53769   6
   9 -11  -5 10.1126 10.6711   6
  -9 -11   4 14.7478 8.62848   8
   9 -11  -4 10.2191 9.58340   6
  -9 -11   4 18.1527 7.58288   6
  -9 -11   4 7.95535 6.29706  10
  -9 -11   4 1.99821 5.48349   7
  -9 -11   3 39.5327 5.90414   7
  -9 -11   3 31.6442 7.36632   6
   9 -11  -3 41.9142 10.2028   6
  -9 -11   2 34.6612 5.60047   7
  -9 -11   2 28.1554 6.62691  13
  -9 -11   2 33.3009 7.94348   6
   9 -11  -2 30.8927 9.19541   6
  -9 -11   1 26.4648 5.32098   7
   9 -11  -1 27.2438 8.46400   6
  -9 -11   1 35.0507 7.88084   6
  -9 -11   1 18.5886 6.04784  13
  -9 -11   0 146.275 11.2228   6
   9 -11   0 138.001 11.2005   6
  -9 -11   0 145.568 7.84704   7
  -9 -11   0 141.226 8.81224   4
  -9 -11  -1 46.7564 7.25307   4
  -9 -11  -1 38.0993 9.03051   6
   9 -11   1 59.9664 8.84627   6
   9 -11   2 258.390 13.8451   6
  -9 -11  -2 276.323 15.2252   6
  -9 -11  -2 278.472 13.5115   4
  -9 -11  -3 40.5422 8.35428   4
   9 -11   3 37.5456 8.18989   6
  -9 -11  -3 52.3088 10.3148   6
  -9 -11  -4 21.5528 8.49714   4
  -9 -11  -4 27.1799 10.4425   6
   9 -11   4 15.2999 7.64491   6
   9  -9  -7 25.2208 8.95509   1
  -9  -9   6 16.3871 7.41294   6
   9  -9  -6 22.3613 8.12799   1
  -9  -9   6 36.0928 7.34346   7
  -9  -9   6 33.7790 7.55260  10
  -9  -9   6 36.3287 9.48385   2
   9  -9  -5 13.1238 3.23229  11
  -9  -9   5 16.5444 6.70192   6
  -9  -9   5 10.9941 5.99333  10
  -9  -9   4 111.618 8.06436   7
  -9  -9   4 115.105 5.48565   3
  -9  -9   4 122.385 9.21273  10
  -9  -9   4 103.894 8.81401   6
  -9  -9   4 118.684 9.55914   1
   9  -9  -4 120.154 11.5594   6
   9  -9  -3 194.707 12.6271   6
  -9  -9   3 183.639 10.3984  13
  -9  -9   3 170.618 12.0309  11
  -9  -9   3 177.215 9.35566   7
  -9  -9   3 175.142 12.0765   8
  -9  -9   3 169.994 10.2299   6
  -9  -9   3 171.104 10.4401   1
  -9  -9   3 196.244 11.0341  10
  -9  -9   2 371.732 14.4894   6
  -9  -9   2 364.088 14.1420  13
  -9  -9   2 337.933 15.6491  11
   9  -9  -2 379.749 16.2285   6
  -9  -9   2 364.838 13.1942   7
  -9  -9   2 389.171 14.4090   1
  -9  -9   2 369.509 15.1544  10
   9  -9  -1 104.186 9.25872   6
  -9  -9   1 93.6531 8.24839   6
  -9  -9   1 74.1975 7.57561  13
   9  -9  -1 89.6322 8.84423   3
  -9  -9   1 80.8862 8.80026  11
  -9  -9   1 91.8563 6.13536   4
  -9  -9   1 97.6364 7.89802   1
  -9  -9   1 97.8575 7.07520   7
   9  -9   0 586.028 19.7665   3
  -9  -9   0 655.525 20.2594   6
   9  -9   0 621.548 20.2702   6
  -9  -9   0 636.704 18.2062   4
  -9  -9   0 618.013 19.1047   1
   9  -9   0 635.922 19.3909   1
  -9  -9  -1 16.8754 3.39894   9
   9  -9   1 18.2325 6.12901   1
  -9  -9  -1 22.4150 6.95842   6
   9  -9   1 12.6006 6.34706   6
  -9  -9  -1 19.4164 5.67381   4
  -9  -9  -2 14.0536 4.36020   9
   9  -9   2 8.60942 6.24389   1
   9  -9   2 8.34504 6.13672   6
  -9  -9  -2 18.4007 7.19206   6
  -9  -9  -2 14.2781 6.36499   4
  -9  -9  -3-6.75147 6.90868   4
  -9  -9  -3 1.44555 4.84938   9
   9  -9   3 6.31655 6.30743   1
  -9  -9  -3 1.78337 7.35256   6
   9  -9   3 1.87428 5.76772   6
   9  -9   3-2.46200 4.30228  13
  -9  -9  -4 100.539 10.9863   6
   9  -9   4 95.3280 8.99202   6
  -9  -9  -4 96.7278 6.54933   2
  -9  -9  -4 116.293 10.5617   4
   9  -9   4 87.5079 9.06480   1
  -9  -9  -4 97.5075 8.14494   9
   9  -9   4 90.0231 7.43476  13
   9  -9   5 65.9189 8.72327   6
  -9  -9  -5 75.0992 8.67015   9
   9  -9   5 55.4104 7.47495  13
  -9  -9  -5 84.1768 10.1253   4
   9  -9   6 47.1418 7.93589  13
   9  -9   6 46.3677 8.61829   6
  -9  -9  -6 37.8907 8.58762   9
  -9  -9  -6 51.0380 8.80824   1
   9  -7  -8 47.7724 10.0250   1
  -9  -7   8 35.2875 9.38678   2
   9  -7  -7 23.8323 8.23319   1
  -9  -7   7 31.4982 8.84183   2
   9  -7  -6 93.7238 9.38081   1
  -9  -7   6 97.2977 10.2269   2
  -9  -7   6 97.8650 9.47888   7
   9  -7  -5 85.0356 5.49435  11
  -9  -7   5 113.297 8.83105  12
  -9  -7   5 101.857 8.72942   1
  -9  -7   5 113.094 9.05164   5
  -9  -7   5 87.4439 9.91587   8
  -9  -7   5 94.6445 8.97286   7
   9  -7  -5 91.3023 8.44127   1
  -9  -7   4 114.378 9.29370   5
  -9  -7   4 119.503 8.19021   6
  -9  -7   4 137.970 10.4014   2
  -9  -7   4 120.604 8.79801  12
   9  -7  -4 103.820 4.20451  11
  -9  -7   4 112.956 8.63333  10
   9  -7  -4 145.379 10.3231   2
  -9  -7   4 130.096 8.83120   7
  -9  -7   4 113.047 10.0999   8
  -9  -7   4 132.400 8.70865   1
  -9  -7   3 131.112 9.96871  11
  -9  -7   3 141.239 9.23354  10
  -9  -7   3 134.447 5.45260   3
  -9  -7   3 133.249 10.0341   8
  -9  -7   3 139.897 8.44452   7
  -9  -7   3 140.900 9.01101  13
   9  -7  -3 144.991 10.4149   6
  -9  -7   3 146.198 8.42573   6
   9  -7  -3 156.813 10.3906   2
  -9  -7   3 132.317 9.89336   2
  -9  -7   3 135.855 8.40969   1
  -9  -7   3 139.112 9.37198   5
  -9  -7   2 40.3380 6.59171  11
  -9  -7   2 50.7182 3.42449   4
  -9  -7   2 58.9137 7.21299  10
   9  -7  -2 48.0364 7.01872   2
  -9  -7   2 43.3214 6.75798   8
  -9  -7   2 56.4423 6.18943   7
  -9  -7   2 49.0201 2.51672   3
   9  -7  -2 48.7284 7.04110   6
  -9  -7   2 46.5481 5.57966   6
  -9  -7   2 30.4103 6.44250   5
  -9  -7   2 52.8645 6.42439  13
  -9  -7   2 54.3726 5.98226   1
  -9  -7   1 667.576 14.8207   9
   9  -7  -1 760.413 21.7389   3
  -9  -7   1 747.757 21.9212  11
  -9  -7   1 734.526 20.0684   7
   9  -7  -1 680.375 20.4739   6
  -9  -7   1 697.289 19.4913   6
  -9  -7   1 740.820 18.1180   4
  -9  -7   1 771.457 22.9569   5
  -9  -7   1 762.206 20.9502  13
  -9  -7   1 709.647 21.8818  10
  -9  -7   1 703.497 19.1953   1
  -9  -7   0 21.2468 4.83899   4
  -9  -7   0 6.79835 4.91893  13
  -9  -7   0 19.1519 5.08548   6
   9  -7   0 27.0379 5.53782   6
   9  -7   0 20.0890 6.23630   3
   9  -7   0 14.0393 4.83035   1
  -9  -7   0 9.37024 3.93780   1
   9  -7   0 13.8142 2.07834   8
  -9  -7   0 19.8687 6.94303   5
   9  -7   1 62.4580 6.16555   1
  -9  -7  -1 57.0946 6.34612   2
  -9  -7  -1 49.9523 6.17488   4
   9  -7   1 54.3463 7.08773   3
  -9  -7  -1 59.3107 6.65983   6
   9  -7   1 53.6537 6.20464   6
  -9  -7  -2 217.052 10.9401   4
  -9  -7  -2 194.233 9.12128   2
  -9  -7  -2 206.023 12.2465   5
  -9  -7  -2 193.422 10.3498   6
   9  -7   2 193.062 8.86916  13
   9  -7   2 206.351 9.60308   1
   9  -7   2 195.354 9.43097   6
   9  -7   2 185.454 10.5637   3
  -9  -7  -3 134.311 9.80116   6
  -9  -7  -3 110.304 6.63371   2
  -9  -7  -3 105.429 9.95076   5
   9  -7   3 115.427 7.83398   6
   9  -7   3 125.791 8.22318   1
   9  -7   3 101.597 7.34326  13
  -9  -7  -3 114.495 9.50375   4
  -9  -7  -4 37.5110 4.15347   2
  -9  -7  -4 25.6040 7.09582   4
   9  -7   4 39.0137 6.47966  13
   9  -7   4 40.8397 6.62870   1
   9  -7   4 45.7219 6.47113   6
   9  -7   5 271.068 12.4751   1
  -9  -7  -5 238.481 14.1435   4
   9  -7   5 243.335 12.3197  13
  -9  -7  -5 262.092 12.3723   1
   9  -7   5 258.371 12.2014   6
  -9  -7  -6 27.5256 7.74365   1
  -9  -7  -6 30.9531 9.02125   4
   9  -7   6 26.0677 7.43109  13
   9  -7   7 8.65675 7.92108  13
  -9  -7  -7 13.0808 7.71827   1
  -9  -7  -7 15.4036 8.43224   9
  -9  -5   8 11.6768 7.73153   2
   9  -5  -8-0.78893 8.34998   9
   9  -5  -8 10.2599 7.70138   1
  -9  -5   7 106.314 10.6143   7
  -9  -5   7 114.995 10.1489   2
   9  -5  -7 119.434 8.62884  11
   9  -5  -7 105.562 9.72707   1
   9  -5  -7 113.198 11.6786   9
  -9  -5   6 162.737 11.2638   2
   9  -5  -6 168.755 8.63878  11
  -9  -5   6 155.390 10.0321   1
   9  -5  -6 170.205 10.5468   1
  -9  -5   6 171.214 9.32019   5
  -9  -5   6 187.410 11.4370   7
   9  -5  -5 98.6478 7.84636   1
  -9  -5   5 79.7654 7.43242   5
  -9  -5   5 78.7757 8.25434   7
   9  -5  -5 109.218 9.10193   2
  -9  -5   5 97.5098 7.98942   1
  -9  -5   5 80.1490 7.99006  12
   9  -5  -5 94.3825 6.19774  11
  -9  -5   4 225.205 11.1540  12
   9  -5  -4 204.516 7.27400  11
   9  -5  -4 215.316 9.71474   1
  -9  -5   4 222.887 11.7558   2
  -9  -5   4 225.487 9.87737   1
   9  -5  -4 263.185 12.0096   2
  -9  -5   4 225.425 11.0156   5
  -9  -5   4 224.550 11.8683   8
  -9  -5   4 212.064 11.1216   7
  -9  -5   3 73.1632 7.55926   8
  -9  -5   3 66.7505 6.73107   7
  -9  -5   3 61.4433 4.62906   3
  -9  -5   3 61.6552 5.72917   1
  -9  -5   3 69.3578 5.49673   6
  -9  -5   3 71.0809 6.81702  12
  -9  -5   3 68.1601 7.27928   5
  -9  -5   3 65.1054 6.69253  11
  -9  -5   3 58.0351 4.20055   9
   9  -5  -3 63.8168 7.41173   2
  -9  -5   3 68.8428 7.53239   2
  -9  -5   2 63.2210 6.36460  11
  -9  -5   2 51.0628 5.73503  12
  -9  -5   2 51.0429 5.88235  10
   9  -5  -2 67.6526 7.32672   2
  -9  -5   2 66.5364 3.82945   9
  -9  -5   2 56.8484 6.24638   8
  -9  -5   2 75.8815 6.52514  13
   9  -5  -2 65.3151 6.41732   6
  -9  -5   2 61.4359 5.88688   7
  -9  -5   2 68.4278 4.93128   6
  -9  -5   2 81.6795 7.01835   5
  -9  -5   2 64.1585 4.95896   1
  -9  -5   2 60.3399 3.85191   3
  -9  -5   2 62.0994 3.66325   4
  -9  -5   2 77.3893 6.79858   2
  -9  -5   1 821.046 23.6035  10
  -9  -5   1 806.665 19.4407   4
   9  -5  -1 810.751 22.2849   3
  -9  -5   1 795.130 22.0569  13
   9  -5  -1 773.758 18.3699   8
   9  -5  -1 766.991 20.3807   6
  -9  -5   1 788.392 19.4576   6
  -9  -5   1 859.408 23.6442   5
  -9  -5   1 781.170 19.4048   1
  -9  -5   1 803.915 22.2528   2
  -9  -5   1 793.137 17.7433   3
   9  -5   0 511.941 15.9681   3
  -9  -5   0 465.905 15.7256  13
  -9  -5   0 465.990 11.3989   3
  -9  -5   0 448.984 13.0839   6
   9  -5   0 462.839 13.4138   6
  -9  -5   0 468.156 16.8278   5
   9  -5   0 491.403 15.7165   2
   9  -5   0 452.739 12.9417   1
  -9  -5   0 452.809 12.7905   1
  -9  -5   0 455.789 16.6829  10
  -9  -5   0 450.825 13.9363   4
  -9  -5   0 461.627 14.9410   2
  -9  -5  -1 441.713 13.9851   2
   9  -5   1 440.303 12.7571   1
  -9  -5  -1 446.247 14.6294   4
  -9  -5  -1 452.626 13.5064   6
   9  -5   1 432.065 14.0044  13
   9  -5   1 463.147 15.5083   3
   9  -5   1 434.732 12.8177   6
  -9  -5  -2 302.809 11.1388   6
   9  -5   2 266.957 9.72600   6
  -9  -5  -2 284.920 9.97760   2
  -9  -5  -2 291.987 12.2694   4
   9  -5   2 259.521 10.8617  13
   9  -5   2 288.863 11.9382   3
  -9  -5  -2 287.968 13.1488   5
   9  -5   2 262.690 9.73388   1
   9  -5   3 121.943 6.96755   1
  -9  -5  -3 109.210 8.89512   5
  -9  -5  -3 112.688 8.73584   4
   9  -5   3 109.295 6.69383   6
   9  -5   3 121.624 8.53997   3
  -9  -5  -3 106.565 5.66491   2
   9  -5   3 105.453 7.80049  13
  -9  -5  -4 228.538 9.81672   1
  -9  -5  -4 219.677 12.0677   5
  -9  -5  -4 192.518 6.24558   2
   9  -5   4 219.182 9.74198   1
  -9  -5  -4 196.645 11.9451   4
   9  -5   4 192.948 10.5040  13
   9  -5   4 228.820 11.8808   3
   9  -5   5 297.348 13.5729  13
   9  -5   5 281.064 10.9681  12
  -9  -5  -5 287.019 14.6514   4
   9  -5   5 284.260 11.9192   1
  -9  -5  -5 298.491 12.3678   1
  -9  -5  -5 265.944 13.4032   5
  -9  -5  -6 65.9548 9.83581   4
   9  -5   6 71.8569 8.91759  13
   9  -5   6 87.6714 6.99153  12
  -9  -5  -6 83.7106 8.41277   1
   9  -5   6 85.2892 8.34818   1
  -9  -5  -6 78.0281 8.75083   5
  -9  -5  -7 29.8201 7.71168   1
  -9  -5  -7 21.5017 8.88125   4
  -9  -5  -7 31.6361 7.69163   5
   9  -5   7 34.5339 8.54617  13
  -9  -3   9 7.56890 8.17606   2
   9  -3  -9 22.1038 8.83420   1
  -9  -3   8 1.21896 7.46586   2
   9  -3  -8 3.66994 7.32624   1
   9  -3  -8-6.58686 7.94499   9
   9  -3  -7 48.0101 8.69113   9
   9  -3  -7 39.1466 7.16284  11
  -9  -3   7 52.8968 8.37427   7
  -9  -3   7 36.5169 7.48421   2
   9  -3  -7 43.7630 7.43669   1
  -9  -3   6 166.560 9.60369   1
   9  -3  -6 145.010 9.61359   1
   9  -3  -6 157.949 8.81379  11
   9  -3  -6 136.330 10.1119   2
  -9  -3   6 164.795 11.1662   7
  -9  -3   6 156.644 8.48612   5
  -9  -3   6 163.849 10.8171   2
   9  -3  -6 161.999 11.2247   9
   9  -3  -5 82.4779 6.84616   1
  -9  -3   5 73.3842 6.85995   5
  -9  -3   5 87.5603 7.08525   1
   9  -3  -5 70.4968 7.48994   2
   9  -3  -5 98.2433 6.54202  11
  -9  -3   5 81.4352 8.41577   7
   9  -3  -5 100.417 8.55765   8
  -9  -3   5 76.8526 2.77951   4
  -9  -3   4 51.1671 6.85561   7
   9  -3  -4 51.1250 4.70991  11
  -9  -3   4 53.5109 6.41665  12
  -9  -3   4 45.3641 6.52813   2
   9  -3  -4 36.5042 6.24802   2
  -9  -3   4 51.0115 2.93597   4
  -9  -3   4 39.8163 5.05194   9
  -9  -3   4 64.7869 6.42930   5
   9  -3  -4 38.0214 5.01443   1
  -9  -3   4 42.4713 5.25317   1
   9  -3  -4 52.7962 6.23287   8
   9  -3  -3 332.266 11.5335   8
  -9  -3   3 290.236 12.3717   8
  -9  -3   3 299.280 10.4669   3
  -9  -3   3 295.875 12.4458   7
  -9  -3   3 304.205 9.94897   1
  -9  -3   3 305.528 12.3319   5
  -9  -3   3 296.374 12.1129  11
  -9  -3   3 310.219 12.8668  12
  -9  -3   3 303.002 12.4907   2
   9  -3  -3 304.756 12.4780   2
  -9  -3   3 326.995 10.5520   9
   9  -3  -3 291.573 9.80296   1
  -9  -3   2 25.3099 3.97684   9
  -9  -3   2 38.4131 5.31364   2
  -9  -3   2 32.4151 5.60692  13
  -9  -3   2 37.0810 5.66810   8
   9  -3  -2 29.3492 4.26976   8
  -9  -3   2 25.1105 5.09144   7
  -9  -3   2 37.4549 3.41184   6
  -9  -3   2 35.6807 5.28218   5
  -9  -3   2 31.5590 4.00046   3
  -9  -3   2 28.8077 5.77599  12
  -9  -3   2 20.3347 5.03574  11
  -9  -3   2 30.5498 3.22510   1
   9  -3  -2 29.2596 3.31783   1
  -9  -3   1 2812.18 59.2251   2
  -9  -3   1 2851.05 60.0420  12
   9  -3  -1 2727.77 55.7691   6
  -9  -3   1 2683.87 54.9144   6
  -9  -3   1 2832.42 60.5620   5
  -9  -3   1 2746.80 54.8694   1
  -9  -3   1 2823.29 59.7476  13
  -9  -3   1 2724.88 60.6115  10
  -9  -3   1 2732.70 59.1239   8
  -9  -3   1 2712.67 56.2620   3
  -9  -3   0 505.614 15.8376  13
   9  -3   0 459.443 11.7007   6
  -9  -3   0 477.894 16.1865   5
  -9  -3   0 464.071 14.1270   4
   9  -3   0 493.759 15.0798   2
  -9  -3   0 477.251 14.5634   2
  -9  -3   0 487.117 16.4807  10
  -9  -3   0 471.409 12.7972   3
  -9  -3   0 482.900 11.4640   6
   9  -3   0 461.533 11.2368   1
  -9  -3   0 479.630 11.2563   1
   9  -3   1 590.943 14.2297   6
  -9  -3  -1 635.622 18.5350  13
   9  -3   1 605.989 17.7392  13
  -9  -3  -1 621.991 17.9229   4
  -9  -3  -1 612.197 19.4213  10
  -9  -3  -1 612.178 15.9492   3
  -9  -3  -1 627.686 16.7841   2
   9  -3   1 634.296 17.5050   2
   9  -3   1 593.643 14.0204   1
   9  -3   2 346.532 9.78102   1
   9  -3   2 328.500 9.66281   6
  -9  -3  -2 358.551 14.0150   5
  -9  -3  -2 346.295 13.1430   4
  -9  -3  -2 356.727 11.4897   3
   9  -3   2 332.798 12.6569  13
  -9  -3  -2 349.271 9.73097   1
  -9  -3  -2 350.419 10.6783   2
   9  -3   2 334.371 11.4726   2
  -9  -3  -3 160.024 10.1262   5
  -9  -3  -3 164.587 9.72797   4
  -9  -3  -3 160.815 7.02323   1
   9  -3   3 158.728 6.92118   1
   9  -3   3 151.160 9.08443   3
   9  -3   3 169.335 8.63224  12
   9  -3   3 180.076 9.47445  13
  -9  -3  -3 159.523 6.14698   2
   9  -3   3 173.523 7.87683   2
   9  -3   4 195.049 9.51361  12
   9  -3   4 181.000 8.00223   2
  -9  -3  -4 193.801 10.6356   5
   9  -3   4 194.809 8.52528   1
  -9  -3  -4 192.344 8.68330   1
   9  -3   4 206.713 10.7751   3
  -9  -3  -4 203.839 11.6626   4
   9  -3   4 215.371 11.1176  13
   9  -3   5 451.312 14.5020   1
  -9  -3  -5 435.635 14.8831   1
  -9  -3  -5 437.131 16.4034   5
   9  -3   5 423.099 16.7814  13
   9  -3   5 429.401 15.2678  12
   9  -3   5 473.612 12.8547   2
  -9  -3  -5 453.860 18.2563   4
   9  -3   6 75.9681 7.51206   1
   9  -3   6 72.4621 8.96564  13
  -9  -3  -6 85.0218 8.30692   5
  -9  -3  -6 78.9063 9.98819   4
  -9  -3  -6 84.4316 7.95471   1
   9  -3   6 83.2816 7.91281  12
   9  -3   6 74.5769 4.84013   2
   9  -3   6 77.8757 7.54241  10
  -9  -3  -7 28.7983 6.83101   5
  -9  -3  -7 31.8165 7.42686   1
   9  -3   7 39.3739 7.30681  12
  -9  -3  -8 66.0992 9.67151   1
   9  -3   8 59.3207 7.93347  12
   9  -1  -9 8.10975 8.27350   9
  -9  -1   9 4.77343 7.74326   2
   9  -1  -9 10.2379 8.30050   1
   9  -1  -8 106.978 10.8647   9
  -9  -1   8 98.4927 10.7162   7
  -9  -1   8 96.6866 9.98664   2
   9  -1  -8 104.041 10.1880   1
   9  -1  -7 133.604 10.0652   1
   9  -1  -7 134.993 9.86234  11
  -9  -1   7 128.808 10.8852   7
  -9  -1   7 144.287 10.4868   2
  -9  -1   7 137.973 7.37503   5
  -9  -1   7 130.698 6.85792   4
   9  -1  -7 132.353 10.3010   9
   9  -1  -6 473.838 16.4820   1
  -9  -1   6 439.309 14.3825   5
  -9  -1   6 479.798 13.1893   4
   9  -1  -6 492.013 16.1611  11
  -9  -1   6 460.533 17.2502   2
  -9  -1   6 460.719 18.1108   7
   9  -1  -6 435.553 17.2713   9
   9  -1  -5 305.179 13.1867   2
  -9  -1   5 294.965 11.9964   9
  -9  -1   5 300.986 9.55449   4
   9  -1  -5 292.294 11.5576   1
   9  -1  -5 304.782 11.7065  11
  -9  -1   5 284.338 12.9459   2
  -9  -1   5 297.230 13.6673   7
   9  -1  -5 306.360 13.2146   8
   9  -1  -4 259.007 10.1185  11
   9  -1  -4 275.157 10.1150   1
   9  -1  -4 260.472 11.9641   2
  -9  -1   4 268.903 9.65456   1
   9  -1  -4 281.906 11.7704   8
  -9  -1   4 267.156 12.3510   7
  -9  -1   4 287.789 11.0918   9
  -9  -1   4 273.351 8.89041   4
  -9  -1   3 121.695 8.21656   7
   9  -1  -3 116.785 5.64441   1
   9  -1  -3 121.129 7.98689   2
  -9  -1   3 103.677 6.77691   9
   9  -1  -3 124.905 7.38697   8
  -9  -1   3 115.989 7.89879   2
  -9  -1   3 106.260 5.22799   1
  -9  -1   3 99.6628 6.55190   3
   9  -1  -2 101.015 4.29081   1
  -9  -1   2 108.040 7.16853   2
  -9  -1   2 99.8853 6.28698  11
  -9  -1   2 103.436 7.53713  12
  -9  -1   2 98.0693 7.17118  13
  -9  -1   2 100.851 6.38907   9
  -9  -1   2 105.253 6.21763   3
  -9  -1   2 98.4831 6.53794   8
  -9  -1   2 92.4755 7.09049   7
   9  -1  -1 783.408 20.6232   3
  -9  -1   1 776.598 19.7335  11
  -9  -1   1 746.490 21.7790  12
  -9  -1   1 797.730 20.9906   2
   9  -1  -1 801.713 21.0960   2
  -9  -1   1 823.798 20.5208   8
  -9  -1   1 789.795 19.7564   3
  -9  -1   1 781.876 21.2969  13
  -9  -1   0 113.787 6.16203   8
  -9  -1   0 114.299 7.51691  13
  -9  -1   0 108.618 6.01961   3
   9  -1   0 120.985 6.87178   3
   9  -1   0 125.526 7.10895   2
  -9  -1   0 117.942 6.55882   2
   9  -1   1 25.1944 5.02838  13
  -9  -1  -1 26.5809 3.93575   2
   9  -1   1 28.6245 4.36567   2
  -9  -1  -1 21.8854 4.01767   3
   9  -1   1 25.9930 4.40486   3
   9  -1   2 392.133 14.1894  13
   9  -1   2 414.593 14.3637  12
  -9  -1  -2 400.520 9.94853   1
  -9  -1  -2 394.255 13.2052   3
   9  -1   2 407.673 13.2718   3
   9  -1   2 414.395 12.2491   2
  -9  -1  -3 452.541 15.0715   3
  -9  -1  -3 442.226 16.0773   4
  -9  -1  -3 456.503 12.3646   1
   9  -1   3 451.845 15.0612   3
   9  -1   3 494.183 16.0146  12
   9  -1   3 468.433 12.8337   2
   9  -1   3 440.064 15.8201  13
   9  -1   4 224.820 11.6582  13
  -9  -1  -4 234.833 9.22027   1
   9  -1   4 254.732 11.3771   3
  -9  -1  -4 243.342 11.2553   5
   9  -1   4 232.529 7.76544   2
   9  -1   4 271.497 11.6754  12
   9  -1   4 224.584 10.9328  10
  -9  -1  -4 238.395 12.0717   4
  -9  -1  -5 67.8858 7.34515   5
  -9  -1  -5 65.3828 6.34050   1
   9  -1   5 59.9665 7.55480  10
   9  -1   5 79.3515 8.53732  13
  -9  -1  -5 60.7932 8.33251   4
   9  -1   5 65.4000 7.68784   3
   9  -1   5 57.5815 3.47439   2
  -9  -1  -6 138.662 9.18525   1
   9  -1   6 118.023 9.47541  10
   9  -1   6 122.981 10.2400   6
   9  -1   6 143.104 11.1656  13
  -9  -1  -6 141.955 9.14051   5
  -9  -1  -7 8.12771 5.85210   5
  -9  -1  -7 11.4136 7.91284   4
  -9  -1  -7 9.65703 6.49649   1
   9  -1   7 13.8302 8.62645   6
  -9  -1  -8 66.8840 9.57845   1
  -9  -1  -8 63.3438 10.7696   4
   9   1  -9 13.9572 8.61516   1
   9   1  -9 14.8396 8.36735   9
  -9   1   8 104.039 9.88977   2
   9   1  -8 92.8261 9.81985   1
   9   1  -8 86.0128 9.59201   9
  -9   1   7 141.423 10.1245   2
  -9   1   7 131.473 8.21787   4
   9   1  -7 143.941 10.3026   1
  -9   1   7 136.008 11.5879   6
   9   1  -7 141.221 10.2815   9
   9   1  -6 423.620 16.2404   9
  -9   1   6 443.375 16.5871   9
  -9   1   6 472.493 14.6649   4
   9   1  -6 469.583 16.5500  11
   9   1  -6 475.197 16.4903   1
  -9   1   6 451.199 17.4296   6
  -9   1   6 450.273 16.9608   2
   9   1  -5 320.396 13.5247   8
  -9   1   5 282.118 12.2979   9
   9   1  -5 283.893 11.6783   1
   9   1  -5 288.441 11.8925  11
  -9   1   5 302.347 13.2176   2
  -9   1   5 279.837 10.6819   4
  -9   1   5 291.527 12.6691   6
  -9   1   4 263.302 11.9105   9
   9   1  -4 300.682 12.2321   8
  -9   1   4 285.361 10.3270   4
  -9   1   4 288.606 11.8168   3
   9   1  -4 286.289 10.4924   1
  -9   1   4 289.927 11.3383   6
  -9   1   3 117.837 8.00182   2
  -9   1   3 102.301 6.97028   3
  -9   1   3 101.198 7.42221   9
  -9   1   3 107.217 6.19278   6
   9   1  -3 114.004 5.67623   1
   9   1  -2 99.5410 4.33613   1
  -9   1   2 97.3384 6.96585   9
  -9   1   2 100.774 5.43895  11
  -9   1   2 101.673 7.32648   2
  -9   1   2 111.667 4.85098   6
  -9   1   2 97.0420 6.24933   3
  -9   1   2 106.872 7.03918  13
   9   1  -1 823.645 21.1174   2
  -9   1   1 760.714 18.4999  11
  -9   1   1 766.105 20.6752   2
  -9   1   1 808.861 21.0911  13
  -9   1   1 762.848 21.2853  12
  -9   1   1 769.225 20.4005   3
   9   1   0 120.847 6.18566   3
  -9   1   0 115.927 7.18847  13
  -9   1   0 112.997 6.90213   3
  -9   1   0 128.182 7.78072  12
   9   1   0 113.124 6.78951   2
  -9   1   0 122.706 5.45373   8
  -9   1  -1 22.1113 4.56112   3
   9   1   1 20.3439 4.05516   3
   9   1   1 30.2986 4.26852   2
   9   1   1 23.3685 5.27257  12
   9   1   1 25.8479 4.99531  13
  -9   1  -1 30.8263 5.32642  13
  -9   1  -1 21.0066 4.73610  10
  -9   1  -1 17.5194 2.73014   8
  -9   1  -2 396.952 10.0314   1
   9   1   2 381.098 11.6517   2
   9   1   2 423.587 14.7386  13
   9   1   2 413.996 14.8535  12
  -9   1  -2 399.755 14.1394  10
   9   1   2 394.920 10.1633   6
  -9   1  -2 409.094 13.9740   3
   9   1   2 418.269 12.7267   3
   9   1   3 475.864 16.5735  13
   9   1   3 454.153 16.1052  12
   9   1   3 454.366 12.8632   6
  -9   1  -3 447.173 12.4509   1
  -9   1  -3 476.241 15.9737   3
   9   1   3 440.341 14.3100   3
   9   1   3 453.469 15.8806  10
   9   1   4 228.605 11.5787  10
   9   1   4 241.814 10.6151   3
   9   1   4 210.528 9.58829   6
  -9   1  -4 235.670 9.27479   1
   9   1   4 238.141 12.1527  13
   9   1   5 72.1721 8.39414  10
   9   1   5 74.0122 8.53120  13
   9   1   5 73.0676 7.57000   3
   9   1   5 73.9033 7.77978   6
  -9   1  -5 73.9718 6.75247   1
  -9   1  -6 151.114 11.1711   4
  -9   1  -6 124.343 9.03360   1
   9   1   6 165.444 11.6083  13
   9   1   6 156.646 10.5664   6
  -9   1  -6 118.605 8.71951   5
  -9   1  -7 7.34542 5.64478   5
   9   1   7 11.2954 8.37072   6
  -9   1  -7 11.7581 7.82982   4
  -9   1  -7 7.32158 6.50142   1
  -9   1  -8 53.9260 10.3050   4
  -9   1  -8 73.2630 9.79728   1
   9   3  -9 39.2711 10.0633   1
   9   3  -9 16.3779 8.00382   9
  -9   3   8 3.70464 6.47393   4
   9   3  -8 10.3997 7.76556   1
   9   3  -8-4.34405 6.61924   9
   9   3  -7 52.9260 8.18112   1
  -9   3   7 40.0847 7.02036   4
  -9   3   7 47.3430 8.92206   7
   9   3  -7 48.3343 6.92064   9
   9   3  -6 157.571 9.19160   9
  -9   3   6 142.590 10.4673   7
  -9   3   6 159.241 9.30848   4
  -9   3   6 140.349 10.7346   6
   9   3  -6 179.543 10.7585   1
  -9   3   5 83.2168 8.63408   9
  -9   3   5 79.8209 8.31087   7
   9   3  -5 82.3629 7.29987   1
  -9   3   5 82.2731 7.16420   4
  -9   3   5 103.088 8.48357   3
  -9   3   5 91.6214 8.55682   6
  -9   3   4 44.3141 6.75592   7
  -9   3   4 31.9821 6.59884   9
  -9   3   4 53.7259 6.50624   3
  -9   3   4 37.5339 5.68864   4
   9   3  -4 48.5570 5.46299   1
  -9   3   4 62.1299 6.58750   6
  -9   3   3 296.534 12.5690   9
  -9   3   3 298.165 12.5209   7
  -9   3   3 330.277 12.6513   3
   9   3  -3 316.061 10.5832   1
  -9   3   3 309.022 10.7358   6
  -9   3   2 32.4411 5.66323   9
  -9   3   2 34.8393 5.53400   7
  -9   3   2 39.8465 3.90476   6
  -9   3   2 33.5393 5.18507  13
  -9   3   2 31.4533 5.44740   3
  -9   3   1 2806.55 60.4160   3
  -9   3   1 2750.68 55.8252   6
  -9   3   1 2860.63 59.6301  13
  -9   3   1 2871.81 60.7161  12
   9   3   0 500.684 16.9028  12
  -9   3   0 479.420 14.9343  13
  -9   3   0 498.379 15.7848   3
   9   3   0 490.585 12.9822   3
  -9   3   0 489.345 15.2165  12
  -9   3  -1 618.421 17.6352  10
   9   3   1 626.027 15.6007   3
   9   3   1 640.027 19.6267  12
  -9   3  -1 606.311 18.3220   3
   9   3   1 594.094 13.8258   6
  -9   3  -2 354.696 12.3907  10
   9   3   2 332.550 9.77070   6
   9   3   2 353.578 14.1824  12
   9   3   2 351.140 10.8703   3
  -9   3  -2 332.864 13.0384   3
  -9   3  -3 158.311 9.80629   3
   9   3   3 160.453 7.63775   3
   9   3   3 173.510 10.0465  10
   9   3   3 157.191 7.40425   6
  -9   3  -3 165.355 7.33740   1
   9   3   4 196.587 11.2608  10
  -9   3  -4 187.890 8.77634   1
  -9   3  -4 176.151 5.43832   8
   9   3   4 217.028 9.54787   3
  -9   3  -4 185.970 10.9477   3
   9   3   4 208.769 9.47575   6
   9   3   5 445.824 15.2983   3
  -9   3  -5 444.261 15.1792   1
   9   3   5 452.337 15.6011   6
  -9   3  -5 431.702 11.4410   8
  -9   3  -6 75.1090 9.21487   4
  -9   3  -6 77.6947 8.04381   1
   9   3   6 93.0138 9.05738   6
   9   3   6 76.2797 8.09501   3
  -9   3  -7 37.8729 7.86804   1
  -9   3  -7 29.1091 8.29707   4
  -9   3  -8 78.0973 10.1040   1
  -9   3  -8 65.8343 10.5806   4
   9   5  -8 3.41913 8.33734   1
   9   5  -8 12.1040 6.39974   9
   9   5  -7 111.265 8.36433   9
  -9   5   7 104.269 10.4488   3
   9   5  -7 104.899 10.4081   1
  -9   5   7 106.877 10.4336   7
   9   5  -6 174.038 10.7548   1
  -9   5   6 174.291 11.5199   3
  -9   5   6 170.876 10.7676   4
  -9   5   6 149.638 10.7164   7
  -9   5   6 160.003 11.5672   6
   9   5  -5 90.5182 8.19973   1
  -9   5   5 92.9902 8.69944   3
  -9   5   5 86.6008 8.43139   7
  -9   5   5 98.9243 8.82134   6
  -9   5   5 96.7539 8.38313   4
   9   5  -4 218.033 10.2628   1
  -9   5   4 197.970 11.5897   9
  -9   5   4 209.166 11.2036   3
  -9   5   4 206.590 10.8824   4
  -9   5   4 223.326 10.6272   6
  -9   5   4 218.940 11.3440   7
  -9   5   3 72.2102 7.04321   7
  -9   5   3 60.0179 6.04202   6
  -9   5   3 73.6027 7.21568   3
  -9   5   3 62.2234 7.53250   9
  -9   5   2 70.8845 7.58742   9
  -9   5   2 63.8151 6.49704   7
  -9   5   2 74.7942 7.06261   3
  -9   5   2 67.5683 5.36094   6
  -9   5   2 70.5527 6.02189  13
  -9   5   1 794.137 22.5660   3
  -9   5   1 803.010 19.2999   6
  -9   5   1 785.700 20.6211  13
  -9   5   0 455.221 15.7724   3
  -9   5   0 472.149 14.1799  13
  -9   5   0 460.718 14.5426  12
   9   5   1 457.960 12.5105   6
   9   5   1 456.400 11.4399   3
  -9   5  -1 446.043 15.9682   3
   9   5   1 486.728 16.2285  13
  -9   5  -1 449.578 13.8704  12
  -9   5  -1 442.580 14.0208  10
   9   5   2 267.334 12.8633  10
  -9   5  -2 289.218 10.4396  10
   9   5   2 282.273 12.5537  13
   9   5   2 275.800 8.64324   3
  -9   5  -2 290.790 12.8086   3
   9   5   2 277.591 13.1850  12
   9   5   2 269.020 9.49081   6
  -9   5  -3 127.356 9.44056   3
   9   5   3 112.545 6.20492   3
   9   5   3 112.751 9.36484  10
   9   5   3 111.172 7.10767   6
   9   5   3 120.414 9.13297  13
   9   5   4 208.088 10.0166   6
  -9   5  -4 205.898 10.0299   1
   9   5   4 194.537 11.5529  13
   9   5   4 220.551 9.16474   3
  -9   5  -4 196.336 11.7909   3
   9   5   5 286.675 12.8196   6
   9   5   5 306.063 14.8748  13
   9   5   5 296.641 11.8805   3
  -9   5  -5 282.168 12.6029   1
  -9   5  -6 65.5642 8.23637   1
   9   5   6 79.2828 7.78290   3
   9   5   6 85.5291 10.3509  13
   9   5   6 77.0332 8.86857   6
  -9   5  -7 32.4680 8.72649   4
  -9   5  -7 31.6406 8.09632   1
   9   5   7 45.8525 9.72155  13
   9   7  -8 50.6862 10.0626   1
  -9   7   7 48.0347 8.87675   3
   9   7  -7 33.7909 8.92494   1
   9   7  -6 134.110 10.7142   1
  -9   7   6 129.389 10.2573   7
  -9   7   5 95.4023 8.70723   7
  -9   7   5 87.2020 9.15084   6
   9   7  -5 91.0767 8.91620   1
  -9   7   4 112.026 8.84667   6
  -9   7   4 113.150 8.62910   7
  -9   7   4 135.956 10.2753   4
  -9   7   3 153.208 10.0962   4
  -9   7   3 133.813 8.71657   7
  -9   7   3 138.041 8.57928   6
  -9   7   3 137.800 7.87949  13
  -9   7   2 44.7906 5.90590   7
  -9   7   2 58.7262 6.21191   6
  -9   7   2 47.6418 5.25130  13
  -9   7   1 726.839 20.3861   7
  -9   7   1 718.068 19.2635   6
  -9   7   1 726.012 18.7373  13
   9   7  -1 726.666 22.6397  12
  -9   7   0 16.7309 4.77312  12
   9   7   0 15.9789 5.84406  12
  -9   7  -1 57.9397 5.28736  10
  -9   7  -1 58.6235 5.45020  12
   9   7   1 70.3369 7.64285  12
   9   7   1 65.1892 5.61860   6
   9   7   2 198.350 5.83621   3
   9   7   2 193.363 8.97737   6
   9   7   2 199.948 11.3458  10
  -9   7  -2 191.699 8.00970  10
  -9   7  -2 195.038 6.79978  11
   9   7   2 206.033 10.8422  13
   9   7   3 108.308 7.71688   6
   9   7   3 136.303 9.74819  13
   9   7   3 106.646 5.35931   3
   9   7   4 38.4221 4.95675   3
   9   7   4 40.1392 6.90613   6
   9   7   4 37.4668 7.64785  13
   9   7   5 269.925 20.4951   3
   9   7   5 239.546 12.4989   6
   9   7   5 287.045 14.6439  13
   9   7   6 22.6634 8.73838  13
   9   7   6 40.8269 6.72972   3
  -9   7  -6 25.8593 7.87711   1
  -9   7  -7 21.2090 8.49043   1
  -9   7  -7 16.4068 8.34085   4
   9   7   7 19.2811 9.29172  13
   9   9  -7 19.9317 9.64804   1
  -9   9   6 21.6833 7.45217   7
  -9   9   6 32.3828 8.04566   3
  -9   9   5 14.1470 6.27878   7
  -9   9   5 10.3783 6.97243   3
  -9   9   4 112.375 8.69557   7
  -9   9   4 124.135 10.0547   6
  -9   9   4 126.623 9.95974   3
  -9   9   3 171.303 8.07224  13
  -9   9   3 172.837 9.53489   7
  -9   9   3 170.365 11.0805   3
  -9   9   3 168.846 10.3112   6
  -9   9   2 338.413 11.0444  13
  -9   9   2 356.821 13.0456   7
  -9   9   2 362.316 15.1403   3
  -9   9   2 373.871 13.8873   6
  -9   9   1 91.5372 7.09613   7
   9   9  -1 88.2418 8.88945  12
  -9   9   1 85.9050 8.53051   3
  -9   9   1 96.5467 7.97441   6
  -9   9   0 626.976 20.6145   3
  -9   9   0 580.011 16.9042  12
   9   9   0 598.853 20.9717  12
  -9   9  -1 15.6291 6.72526   3
   9   9   1 11.4668 6.77717  12
  -9   9  -1 14.8608 4.22758  12
  -9   9  -1 14.3472 4.11275  10
   9   9   2 18.9391 6.48478  13
  -9   9  -2 11.1315 6.85813   3
   9   9   2 9.72170 5.71878   6
   9   9   2 8.90807 6.25857  12
   9   9   3 2.57974 1.50510   3
  -9   9  -3 6.37787 6.94531   3
   9   9   3 6.30154 6.00373   6
   9   9   3 3.21156 6.09277  13
  -9   9  -4 94.9590 10.5949   3
   9   9   4 89.2070 5.15346   3
   9   9   4 103.935 9.63948  13
   9   9   4 89.9273 8.64855   6
   9   9   5 70.8516 9.62378  13
   9   9   6 38.6045 9.27390  13
  -9  11   5 12.2628 7.92871   3
  -9  11   4 11.0003 7.32331   3
  -9  11   4 12.2193 5.69752   7
  -9  11   3 36.5310 7.98083   3
  -9  11   3 34.9198 4.23226  13
  -9  11   3 31.0924 5.65997   7
  -9  11   2 35.6464 5.69021   7
  -9  11   2 24.4806 7.45432   3
   9  11  -1 34.0436 9.30446   5
  -9  11   1 25.5044 5.28112   7
  -9  11   1 27.4022 7.33269   3
   9  11   0 119.580 10.5273  12
  -9  11   0 121.670 7.15989  12
  -9  11   0 156.377 11.0522   3
  -9  11   0 119.017 7.48092   7
   9  11   1 65.8590 10.1054   5
   9  11   1 62.7229 9.13076  12
  -9  11  -1 50.5841 8.42751   3
  -9  11  -1 42.7803 4.44797  10
   9  11   2 246.744 14.5497  12
  -9  11  -2 279.388 14.9652   3
  -9  11  -3 38.2205 9.23419   3
   9  11   3 32.4577 7.41213  13
  -9  11  -4 26.9700 8.89368   3
   9  11   4 16.0469 7.06498  13
  -9  13   3 12.0375 7.98797   3
   9  13  -2 13.3954 9.26149   5
  -9  13   2 18.1946 7.69159   3
   9  13  -1 10.2654 9.11727   5
  -9  13   1 21.4283 8.05820   3
   9  13   0 92.4142 10.2362  12
  -9  13   0 82.9844 10.0899   3
   9  13   1 6.92861 7.77787  12
  -9  13  -1 18.9717 8.26729   3
   9  13   2 78.1991 10.9334  12
  -9  13  -2 77.9133 10.4421   3
 -10 -12   4 35.0976 9.00674   6
  10 -12  -4 22.3141 11.2167   6
 -10 -12   3 19.9393 8.16695   6
  10 -12  -3 29.1920 10.5663   6
  10 -12  -2 9.40513 9.51097   6
 -10 -12   2 11.8353 7.79886   6
  10 -12  -1 64.3068 10.4750   6
 -10 -12   1 63.3120 9.84703   6
 -10 -12   0-7.73380 8.47096   6
  10 -12   0-0.65838 8.46833   6
 -10 -12  -1 1.98639 8.77736   6
  10 -12   1 11.5283 8.41913   6
 -10 -12  -1 10.2446 6.71875   4
 -10 -12  -2 38.4144 10.3502   6
  10 -12   2 25.3852 8.58890   6
 -10 -12  -2 33.2031 8.24948   4
  10 -12   3 58.0701 9.89095   6
 -10 -12  -3 68.9610 11.6282   6
 -10 -12  -3 72.8665 9.95791   4
  10 -10  -6 59.7243 9.59859   1
 -10 -10   6 52.3559 11.0650   8
 -10 -10   6 69.0545 9.57975   6
 -10 -10   6 56.6734 8.62756  10
 -10 -10   5 4.34799 6.91714  10
 -10 -10   5 19.7450 6.28195   7
 -10 -10   5 12.5046 7.42708   6
 -10 -10   5 15.7276 8.74227   2
 -10 -10   4 19.7793 5.71104   7
 -10 -10   4 35.3654 7.68723   6
 -10 -10   4 31.9291 7.74067  10
  10 -10  -4 20.9461 9.48596   6
 -10 -10   3 27.4309 8.23534   8
  10 -10  -3 37.6239 9.14900   6
 -10 -10   3 26.9150 7.05243   6
 -10 -10   3 39.9477 8.96002  11
 -10 -10   3 49.4637 7.94605  10
 -10 -10   3 36.8794 6.15001   7
  10 -10  -2 187.196 12.6371   6
 -10 -10   2 187.931 9.88609   7
 -10 -10   2 204.941 11.6519   6
 -10 -10   2 188.804 10.8581   1
 -10 -10   2 195.551 12.9452  11
 -10 -10   1 263.688 10.1771   4
 -10 -10   1 270.561 14.9282  11
  10 -10  -1 270.159 13.8617   6
 -10 -10   1 274.268 13.3141   6
 -10 -10   1 284.851 11.7854   7
 -10 -10   1 286.075 12.7352   1
  10 -10  -1 295.345 13.4383   1
 -10 -10   0 121.877 7.96679   4
  10 -10   0 111.950 10.0183   6
 -10 -10   0 114.575 7.91490   7
  10 -10   0 123.587 9.36166   1
 -10 -10   0 105.011 8.53799   1
 -10 -10   0 97.1029 9.28662   6
  10 -10   1 104.543 9.44835   6
 -10 -10  -1 98.3955 8.63456   1
  10 -10   1 102.485 8.81008   1
 -10 -10  -1 125.927 9.00962   4
 -10 -10  -1 94.6649 9.67794   6
  10 -10   2 111.451 9.48190   6
 -10 -10  -2 106.741 6.62463   9
 -10 -10  -2 114.926 9.58291   4
 -10 -10  -2 112.823 10.5962   6
  10 -10   2 106.638 9.15518   1
 -10 -10  -3 8.95493 7.22445   4
 -10 -10  -3 5.46309 5.45684   2
  10 -10   3 7.28542 6.72395   6
 -10 -10  -3 7.63756 8.61074   6
 -10 -10  -3 7.09152 5.06882   9
 -10 -10  -4 118.817 9.04298   9
 -10 -10  -4 114.618 11.0059   4
  10 -10   4 112.965 9.84796   6
 -10 -10  -4 131.260 12.1831   6
 -10 -10  -5 20.4925 7.36890   9
 -10 -10  -5 27.2118 9.44564   4
  10 -10   5 13.6776 7.68745   6
  10  -8  -7 51.0222 9.19710   1
  10  -8  -6 70.0027 8.85571   1
 -10  -8   6 65.9871 8.76827   7
 -10  -8   5 38.5571 7.17850   7
 -10  -8   5 42.3442 8.80196   2
 -10  -8   5 20.6461 6.57976   6
 -10  -8   5 22.6773 7.58409   5
  10  -8  -5 28.4327 3.14094  11
 -10  -8   5 27.9936 8.29372   8
 -10  -8   5 37.2212 7.46976  10
  10  -8  -5 26.9536 6.98397   1
 -10  -8   4 132.532 9.18401   7
 -10  -8   4 146.337 11.6490   8
 -10  -8   4 126.881 9.98279  10
  10  -8  -4 129.487 10.9482   6
 -10  -8   4 141.651 9.24928   6
 -10  -8   4 120.162 5.76331   3
 -10  -8   4 132.826 10.6609   5
 -10  -8   4 148.076 11.3745   2
 -10  -8   4 116.092 9.01553   1
 -10  -8   3 31.5450 7.55134   2
 -10  -8   3 44.5223 7.80378   8
 -10  -8   3 41.0760 6.31092   7
 -10  -8   3 39.0416 7.39651  11
 -10  -8   3 35.9650 7.13310  10
  10  -8  -3 32.3151 7.84714   6
 -10  -8   3 50.4201 6.41966   6
 -10  -8   3 34.9768 6.31560   1
 -10  -8   3 31.2276 7.50857   5
 -10  -8   3 31.1441 2.89981   3
 -10  -8   3 35.6296 3.24214   3
 -10  -8   2 109.644 9.02509  10
 -10  -8   2 99.8948 4.80504   4
 -10  -8   2 104.144 8.62227  13
 -10  -8   2 101.218 7.74003   7
  10  -8  -2 103.604 8.97496   6
 -10  -8   2 97.4083 7.60803   6
 -10  -8   2 106.151 8.80576   2
 -10  -8   2 92.5963 8.96754  11
 -10  -8   2 100.536 9.48935   8
 -10  -8   2 92.2775 9.22883   5
 -10  -8   2 87.4252 7.27516   1
 -10  -8   1 514.407 17.3150  13
  10  -8  -1 503.798 17.3541   6
 -10  -8   1 530.322 16.7595   6
 -10  -8   1 543.562 19.2255  11
 -10  -8   1 520.835 18.7561  10
  10  -8  -1 496.655 16.2772   1
 -10  -8   1 479.054 18.0065   2
 -10  -8   1 535.192 16.8326   7
 -10  -8   1 501.761 14.5308   4
 -10  -8   1 508.293 15.9370   1
  10  -8   0 121.874 8.08011   1
 -10  -8   0 123.035 7.37509   1
 -10  -8   0 109.037 8.86261   2
 -10  -8   0 100.100 8.38919  13
 -10  -8   0 135.399 8.61823   6
  10  -8   0 115.054 8.55666   6
 -10  -8   0 119.639 7.50067   4
 -10  -8  -1 25.8141 5.76837   4
 -10  -8  -1 19.1667 4.69379   1
  10  -8   1 14.0215 5.32911   1
 -10  -8  -1 19.4526 6.01829   2
 -10  -8  -1 15.5914 6.30781   6
  10  -8   1 10.5742 5.59880   6
 -10  -8  -2 11.8836 6.25717   4
  10  -8   2 5.68194 5.29835   1
 -10  -8  -2 8.73840 5.31420   2
  10  -8   2 8.10950 5.20647   6
 -10  -8  -2 14.2370 6.88054   6
  10  -8   3 133.962 8.78562   6
 -10  -8  -3 115.298 7.31332   2
 -10  -8  -3 127.173 10.2328   6
  10  -8   3 111.701 8.51880   1
 -10  -8  -3 121.558 9.77716   4
  10  -8   3 106.291 7.83299  13
  10  -8   4 80.8765 8.07120   6
  10  -8   4 93.6599 8.34731   1
 -10  -8  -4 92.5019 5.88824   2
  10  -8   4 106.530 8.29884  13
 -10  -8  -4 86.0033 9.70977   4
  10  -8   5 46.5721 7.50486  13
 -10  -8  -5 54.3974 9.56599   4
  10  -8   5 49.8533 7.52924   6
 -10  -8  -5 51.4390 7.77578   1
 -10  -8  -6 26.1603 7.81353   1
  10  -8   6 12.7020 7.63007  13
 -10  -8  -6 30.1539 8.21462   9
  10  -8   6 20.2410 7.40226   6
 -10  -6   8 6.31792 8.32224   2
  10  -6  -8 0.65172 8.11871   1
  10  -6  -7 35.8604 6.47494  11
 -10  -6   7 33.8175 8.79313   2
 -10  -6   7 21.8594 7.76958   7
  10  -6  -7 23.2261 7.57065   1
  10  -6  -6 90.6420 8.66555   1
 -10  -6   6 82.8436 9.85370   2
 -10  -6   6 90.3759 9.20898   7
  10  -6  -6 91.4513 6.62443  11
 -10  -6   6 94.3170 8.57540   5
  10  -6  -5 267.809 12.0536   1
 -10  -6   5 264.065 11.9335   1
 -10  -6   5 276.082 12.7635   5
  10  -6  -5 218.241 8.28025  11
 -10  -6   5 256.790 13.9739   8
 -10  -6   5 250.077 12.9254   7
 -10  -6   4 307.954 14.1357   8
 -10  -6   4 258.351 12.5976   7
 -10  -6   4 273.608 13.0424   5
 -10  -6   4 244.092 10.9555   1
 -10  -6   4 277.376 11.2205   6
 -10  -6   4 249.255 13.3918   2
 -10  -6   4 258.781 12.5943  12
 -10  -6   4 275.281 9.85146   3
  10  -6  -4 286.842 11.5423   1
 -10  -6   3 228.582 11.7687  10
 -10  -6   3 216.935 6.90485   9
  10  -6  -3 215.020 11.6111   2
 -10  -6   3 204.947 7.62218   3
 -10  -6   3 226.426 10.9525  13
 -10  -6   3 220.972 12.1421   8
 -10  -6   3 219.727 10.8498   7
  10  -6  -3 223.456 11.5107   6
 -10  -6   3 220.460 9.37893   6
 -10  -6   3 251.828 12.3632   5
 -10  -6   3 232.620 12.1010   2
 -10  -6   3 231.446 11.5866  11
 -10  -6   3 227.636 11.4154  12
 -10  -6   3 220.180 9.53664   1
 -10  -6   2 12.7915 5.03295  11
 -10  -6   2 13.4754 5.42129   2
  10  -6  -2 17.8523 6.89435   2
 -10  -6   2 6.78259 4.68545  10
 -10  -6   2 8.09539 2.55679   9
  10  -6  -2 13.8788 4.11765   8
 -10  -6   2 3.13946 5.37528   8
 -10  -6   2 13.3504 2.78558   4
 -10  -6   2 8.59193 4.50545   7
 -10  -6   2 10.3886 5.30575  13
  10  -6  -2 13.6689 5.61417   6
 -10  -6   2 7.52271 3.71797   6
 -10  -6   2 7.16928 3.93780   1
 -10  -6   2 12.9528 5.90038   5
 -10  -6   2 9.43458 2.35030   3
 -10  -6   1 344.834 13.5311  13
 -10  -6   1 367.355 13.5052  11
 -10  -6   1 365.782 11.2499   4
 -10  -6   1 351.716 14.8148  10
 -10  -6   1 322.411 9.44778   9
  10  -6  -1 338.496 13.8868   3
  10  -6  -1 326.891 9.61659   8
  10  -6  -1 320.988 12.1462   6
 -10  -6   1 333.591 11.3229   6
 -10  -6   1 352.891 15.0390   5
 -10  -6   1 344.208 13.7725   2
 -10  -6   1 340.182 11.1940   1
 -10  -6   1 340.637 8.60198   3
 -10  -6   0 29.4632 6.91622  10
 -10  -6   0 24.1459 4.73478   6
  10  -6   0 35.6657 5.31852   6
  10  -6   0 23.5998 6.06291   3
 -10  -6   0 21.6290 6.99377   5
 -10  -6   0 24.7838 5.80318   2
  10  -6   0 33.4107 6.56143   2
  10  -6   0 30.6250 4.69537   1
 -10  -6   0 33.0656 4.63158   1
 -10  -6   0 40.1271 6.36640  13
 -10  -6   0 34.1736 5.11616   4
  10  -6   1 52.0654 5.52139   6
 -10  -6  -1 58.1058 6.59067   4
 -10  -6  -1 61.6393 6.36932   2
  10  -6   1 69.2691 5.77745   1
 -10  -6  -1 64.1414 6.23850   6
  10  -6   1 62.5168 7.46532   3
 -10  -6  -2 327.139 12.5435   6
  10  -6   2 313.380 11.2381   6
 -10  -6  -2 332.270 11.7732   2
 -10  -6  -2 332.947 13.6693   4
  10  -6   2 335.146 12.5284  13
  10  -6   2 347.560 14.2470   3
 -10  -6  -2 317.308 14.8795   5
  10  -6   2 339.880 11.4796   1
 -10  -6  -3 207.553 12.7803   5
 -10  -6  -3 197.185 8.27624   2
  10  -6   3 213.577 9.34003   1
 -10  -6  -3 222.463 11.9752   4
  10  -6   3 190.318 10.0115  13
  10  -6   3 211.195 9.36061   6
  10  -6   4 399.959 13.8589   6
 -10  -6  -4 404.551 13.8707   1
 -10  -6  -4 375.055 10.5951   2
  10  -6   4 383.006 13.6918   1
  10  -6   4 400.656 15.2573  13
 -10  -6  -4 384.327 16.7884   4
  10  -6   5 184.600 10.1198   1
 -10  -6  -5 193.198 13.0816   4
 -10  -6  -5 190.407 10.4269   1
  10  -6   5 175.481 11.1300  13
 -10  -6  -6 49.8682 9.45658   4
  10  -6   6 39.5208 8.65435  13
 -10  -6  -6 37.5457 7.61362   1
  10  -6   7 28.5726 8.71257  13
 -10  -6  -7 27.4176 8.36366   1
  10  -4  -8 30.3106 8.30956   1
 -10  -4   8 29.3139 8.77983   7
 -10  -4   8 38.3117 9.42837   2
  10  -4  -8 42.7044 10.1610   9
  10  -4  -7 125.528 9.95688   1
 -10  -4   7 102.597 10.5459   2
 -10  -4   7 89.8762 10.0345   7
  10  -4  -7 110.857 8.37190  11
  10  -4  -6 133.616 8.26458  11
  10  -4  -6 152.405 9.68147   1
 -10  -4   6 141.682 10.7627   2
 -10  -4   6 128.610 10.3883   7
 -10  -4   6 143.300 8.85343   5
 -10  -4   6 136.556 9.25823   1
 -10  -4   5 50.9023 6.82469   5
  10  -4  -5 57.7362 6.53364   1
 -10  -4   5 62.1173 6.58900   1
  10  -4  -5 54.3065 7.91094   2
  10  -4  -5 52.2478 5.33928  11
 -10  -4   5 67.5003 7.78497  12
 -10  -4   5 47.9760 7.79873   7
  10  -4  -5 58.2396 7.76118   8
 -10  -4   4 67.7912 5.91628   1
 -10  -4   4 84.6334 7.58525   5
 -10  -4   4 72.9926 7.29052  12
 -10  -4   4 92.3635 8.50400   2
  10  -4  -4 72.7815 7.71343   2
 -10  -4   4 71.6308 5.72747   9
  10  -4  -4 83.7092 6.38429   1
 -10  -4   4 92.9060 6.59578   3
  10  -4  -4 95.8891 7.63504   8
 -10  -4   4 83.9137 7.88393   8
 -10  -4   4 81.7275 7.84718   7
 -10  -4   3 161.143 9.53909  12
 -10  -4   3 183.084 10.2232  11
  10  -4  -3 160.879 9.94033   2
 -10  -4   3 164.113 7.41493   9
 -10  -4   3 172.862 7.64028   3
 -10  -4   3 196.029 10.2495  13
 -10  -4   3 168.811 9.88662   8
  10  -4  -3 170.975 8.40495   8
 -10  -4   3 179.337 10.0894   7
  10  -4  -3 163.639 7.53521   1
 -10  -4   3 162.508 9.60257   5
 -10  -4   3 163.402 9.86833   2
 -10  -4   3 176.092 7.50305   1
 -10  -4   3 162.041 5.62391   4
 -10  -4   2 101.912 5.28746   1
 -10  -4   2 108.106 8.73866  10
 -10  -4   2 114.691 8.24116  13
 -10  -4   2 115.160 5.96026   9
 -10  -4   2 128.814 8.66506   8
  10  -4  -2 101.295 6.09436   8
 -10  -4   2 113.306 8.11852   7
 -10  -4   2 111.312 5.53067   6
 -10  -4   2 99.2153 7.76641   5
 -10  -4   2 111.638 7.81211   2
 -10  -4   2 108.577 8.70437  12
 -10  -4   2 119.867 8.27366  11
 -10  -4   2 108.752 5.13961   4
 -10  -4   2 103.672 5.55008   3
 -10  -4   1 237.027 7.65494   1
  10  -4  -1 255.895 8.73913   6
 -10  -4   1 234.348 7.77833   6
 -10  -4   1 237.739 11.7767   5
 -10  -4   1 238.789 8.89128   4
  10  -4  -1 265.204 11.4532   2
 -10  -4   1 246.082 12.0952  10
 -10  -4   1 239.905 8.11477   3
 -10  -4   1 230.440 10.6881   2
 -10  -4   1 231.606 11.0932  13
 -10  -4   0 271.277 8.79246   3
 -10  -4   0 280.805 8.47864   6
  10  -4   0 279.961 8.88251   6
 -10  -4   0 284.586 12.8793   5
 -10  -4   0 292.971 10.8154   4
 -10  -4   0 281.863 11.9273  13
 -10  -4   0 282.595 12.9323  10
  10  -4   0 270.349 8.26641   1
 -10  -4   0 271.195 8.15357   1
 -10  -4   0 271.697 11.1056   2
  10  -4   0 291.565 11.6698   2
  10  -4   1 555.695 14.4448   6
 -10  -4  -1 566.055 16.6202   2
  10  -4   1 590.433 17.5348   2
 -10  -4  -1 563.390 14.2195   1
 -10  -4  -1 573.827 19.7555  10
  10  -4   1 596.971 14.2175   1
 -10  -4  -1 565.467 17.6163   4
 -10  -4  -1 591.582 14.8840   6
  10  -4   1 585.297 17.7743  13
 -10  -4  -1 591.416 15.3582   3
  10  -4   2 591.167 15.6088   6
 -10  -4  -2 642.505 20.5914   5
  10  -4   2 638.409 19.1546  13
 -10  -4  -2 628.641 19.7998   4
  10  -4   2 620.586 15.6162   1
 -10  -4  -2 615.753 16.8645   2
  10  -4   2 646.152 18.1626   2
 -10  -4  -2 651.652 15.7639   1
 -10  -4  -3 55.3242 4.95512   1
  10  -4   3 52.2931 4.89431   1
 -10  -4  -3 63.8354 8.00113   5
 -10  -4  -3 72.1440 8.07892   4
  10  -4   3 52.4290 4.89009   6
 -10  -4  -3 51.6157 4.53828   2
  10  -4   3 62.7501 6.22265   2
  10  -4   3 53.6199 7.03026  13
 -10  -4  -4 523.049 15.6415   1
  10  -4   4 527.986 15.4406   1
 -10  -4  -4 551.086 19.6596   4
 -10  -4  -4 517.896 18.7507   5
  10  -4   4 543.511 15.7339   2
  10  -4   4 506.549 18.1793  13
  10  -4   4 530.545 16.7750  12
  10  -4   5 161.735 9.20891  12
  10  -4   5 147.418 10.5758  13
 -10  -4  -5 173.707 9.28423   1
 -10  -4  -5 163.464 11.7315   4
 -10  -4  -5 134.231 10.4336   5
  10  -4   5 152.005 8.70904   1
  10  -4   5 167.771 8.02001   2
  10  -4   6 9.99767 4.31268   2
  10  -4   6 3.17201 5.82797   1
 -10  -4  -6 8.60593 6.04228   1
  10  -4   6 17.6422 7.60563  13
  10  -4   6 3.88468 5.63845  12
 -10  -4  -6 0.52102 6.86373   5
 -10  -4  -6 5.74686 8.49487   4
 -10  -4  -7 63.8166 8.66672   1
 -10  -4  -7 43.8110 9.58921   4
  10  -4   7 52.0963 9.56135  13
  10  -4   7 50.4707 7.28642  12
 -10  -2   8 57.8636 9.41555   2
  10  -2  -8 70.0791 10.2271   9
 -10  -2   8 70.0182 10.0135   7
  10  -2  -8 73.3485 9.25941   1
 -10  -2   7 226.915 13.9407   7
  10  -2  -7 262.986 12.8449   1
  10  -2  -7 244.479 12.0755  11
 -10  -2   7 267.087 13.6000   2
 -10  -2   6 34.1059 5.89836   5
 -10  -2   6 34.1866 3.61230   4
 -10  -2   6 31.8585 7.34913   7
  10  -2  -6 39.0582 6.57950   1
 -10  -2   6 27.6335 6.07265   1
  10  -2  -6 40.1186 6.51376  11
 -10  -2   6 38.1485 7.89961   2
 -10  -2   5 50.2390 6.53795   5
  10  -2  -5 41.4411 7.23632   8
 -10  -2   5 39.6270 3.76560   4
  10  -2  -5 56.7218 7.51146   2
  10  -2  -5 43.0488 5.94656   1
 -10  -2   5 45.5380 5.78847   1
 -10  -2   5 42.6820 6.08145   9
 -10  -2   5 47.6260 7.20624   7
  10  -2  -5 38.3620 5.43007  11
 -10  -2   4 6.09685 5.61851   7
 -10  -2   4 10.9910 5.14351   5
  10  -2  -4-3.57032 5.36764   8
 -10  -2   4 6.78002 3.05140   4
 -10  -2   4 8.05985 4.74870   9
 -10  -2   4 4.35992 4.51679   3
  10  -2  -4 16.9517 6.23582   2
 -10  -2   4 5.36639 6.02071   2
 -10  -2   4 5.91381 3.93073   1
  10  -2  -4 4.57662 3.95531   1
 -10  -2   3 206.632 10.5602   7
  10  -2  -3 234.542 10.9136   2
 -10  -2   3 194.852 10.2468   2
 -10  -2   3 216.264 11.1632  12
 -10  -2   3 192.977 7.15814   1
 -10  -2   3 188.080 9.56162  11
  10  -2  -3 203.876 9.32019   8
 -10  -2   3 191.492 9.96322   8
 -10  -2   3 187.284 8.58357   3
 -10  -2   3 205.243 8.95807   9
  10  -2  -3 205.358 7.53244   1
 -10  -2   2 139.518 7.34967   9
 -10  -2   2 146.293 8.28373   8
 -10  -2   2 133.312 8.40104   2
 -10  -2   2 142.261 8.86600  12
 -10  -2   2 138.252 7.90995  11
 -10  -2   2 122.945 8.33726   7
 -10  -2   2 122.065 4.78991   6
 -10  -2   2 134.905 8.58678  13
 -10  -2   2 127.357 6.87891   3
 -10  -2   2 128.535 4.76791   1
  10  -2  -2 134.026 5.03161   1
 -10  -2   1 862.937 22.2311   8
 -10  -2   1 848.597 20.6490   3
 -10  -2   1 774.838 16.7235   6
 -10  -2   1 918.412 23.8315  12
  10  -2  -1 843.435 16.8068   1
 -10  -2   1 919.332 24.4369  10
  10  -2  -1 940.141 23.1192   2
 -10  -2   1 888.628 22.8216   2
  10  -2  -1 808.463 16.8746   1
 -10  -2   1 908.916 23.5334  13
 -10  -2   1 798.812 16.6377   1
  10  -2  -1 920.963 22.8443   3
 -10  -2   0 453.747 16.8524  10
 -10  -2   0 476.457 16.2992  13
  10  -2   0 501.885 15.4067   3
  10  -2   0 520.120 15.7169   2
 -10  -2   0 504.575 15.2677   2
 -10  -2   0 473.396 13.9700   3
 -10  -2  -1 340.937 12.7098  13
  10  -2   1 322.277 12.5148  13
  10  -2   1 338.642 12.0031   3
 -10  -2  -1 333.881 10.8648   3
  10  -2   1 371.253 11.9174   2
 -10  -2  -1 315.358 10.8396   2
  10  -2   2 489.971 11.9994   6
  10  -2   2 513.902 16.1868   3
 -10  -2  -2 517.106 15.5334   3
 -10  -2  -2 511.778 17.0903   4
 -10  -2  -2 497.331 14.1001   2
  10  -2   2 524.324 15.2308   2
 -10  -2  -2 532.662 17.8835   5
 -10  -2  -2 502.969 12.0307   1
  10  -2   2 496.379 16.7397  13
  10  -2   2 521.248 12.0442   1
  10  -2   3 188.352 9.71757   3
 -10  -2  -3 166.288 10.3219   5
 -10  -2  -3 187.774 10.8787   4
  10  -2   3 183.337 8.10172   2
 -10  -2  -3 164.053 6.79038   1
  10  -2   3 189.838 6.89902   1
  10  -2   3 188.722 9.90629  12
  10  -2   3 179.065 10.3534  13
  10  -2   4 459.595 16.2666   3
  10  -2   4 442.383 12.9015   2
 -10  -2  -4 467.813 16.9321   5
 -10  -2  -4 447.596 17.3377   4
 -10  -2  -4 436.865 13.4170   1
  10  -2   4 471.346 13.3707   1
  10  -2   4 448.401 17.1044  13
  10  -2   4 441.098 15.8875  12
 -10  -2  -5 180.013 9.01926   1
 -10  -2  -5 193.393 10.8994   5
  10  -2   5 190.828 10.6840  12
  10  -2   5 196.005 7.18626   2
 -10  -2  -5 186.149 12.1024   4
  10  -2   5 182.647 11.7286  13
 -10  -2  -6 10.1867 5.71152   1
 -10  -2  -6 11.5638 6.95059   5
  10  -2   6 13.5300 2.79155   2
 -10  -2  -6 13.1898 8.03759   4
  10  -2   6 5.17381 6.20110  12
  10  -2   6 11.8017 7.25246  13
  10  -2   6 11.1611 6.48075  10
 -10  -2  -7 23.6055 6.91663   5
  10  -2   7 31.4206 7.31326  12
 -10  -2  -7 34.5139 7.34748   1
  10  -2   7 31.7153 8.49718  13
  10   0  -9 7.47657 8.74314   1
 -10   0   9 6.79648 7.66164   2
  10   0  -9 8.55712 8.45481   9
 -10   0   8 106.449 11.2712   7
  10   0  -8 96.4810 10.5221   9
 -10   0   8 138.197 11.1754   2
  10   0  -8 113.612 10.5717   1
 -10   0   7 304.656 11.2514   4
 -10   0   7 302.542 11.6710   5
  10   0  -7 321.201 14.2410   1
  10   0  -7 310.116 14.7222   9
 -10   0   7 283.685 14.2278   2
 -10   0   7 275.725 15.0883   6
 -10   0   7 316.080 15.9313   7
 -10   0   6 265.913 13.4171   6
 -10   0   6 257.697 12.4730   9
 -10   0   6 272.349 10.2495   4
  10   0  -6 291.300 12.4664  11
  10   0  -6 264.706 12.1006   1
 -10   0   6 271.416 14.0540   7
 -10   0   6 274.973 13.5850   2
 -10   0   5 84.2776 8.15623   6
 -10   0   5 91.8001 8.00109   9
  10   0  -5 88.7394 7.33180  11
  10   0  -5 89.2871 7.05608   1
  10   0  -5 95.3492 8.44813   8
 -10   0   5 100.158 8.34357   3
 -10   0   5 90.7778 6.10103   4
 -10   0   5 107.485 9.37060   7
 -10   0   5 110.590 9.01224   2
  10   0  -4 333.259 13.8398   2
  10   0  -4 322.064 11.0585   1
  10   0  -4 331.047 12.9661   8
 -10   0   4 332.087 12.9388   9
 -10   0   4 315.468 12.5904   3
 -10   0   4 323.851 10.9358   4
 -10   0   4 310.862 13.8790   7
 -10   0   4 323.240 12.1526   6
 -10   0   3 53.3822 5.75008   3
  10   0  -3 53.1469 4.26156   1
  10   0  -3 49.7242 6.70257   2
 -10   0   3 65.1785 7.02195   2
 -10   0   3 66.4884 6.98876   7
 -10   0   3 63.2789 5.11434   6
 -10   0   3 59.9278 6.28699   9
 -10   0   2 1697.57 35.5523   6
 -10   0   2 1766.82 39.9607   9
 -10   0   2 1794.35 41.1323   2
 -10   0   2 1780.46 38.7053  11
 -10   0   2 1810.10 39.7819   3
  10   0  -2 1734.77 35.2808   1
 -10   0   2 1730.02 41.2073   7
  10   0  -1 1012.05 24.3731   3
 -10   0   1 920.505 22.9110  11
 -10   0   1 941.878 24.7139   2
  10   0  -1 1001.89 25.2446   2
 -10   0   1 985.658 24.2407   3
 -10   0   1 925.973 23.4677   8
  10   0   0 383.095 12.4822   3
  10   0   0 376.568 12.8664   2
 -10   0   0 383.963 13.7455  12
 -10   0   0 343.010 13.8295  10
 -10   0   0 380.599 11.5905   8
 -10   0   0 399.217 12.9110   2
 -10   0   0 400.156 12.9312   3
 -10   0  -1 352.709 13.5280  10
  10   0   1 335.908 11.6211   3
 -10   0  -1 321.518 11.8818   3
  10   0   1 331.977 11.4256   2
  10   0   1 315.757 12.7548  13
  10   0   1 343.436 13.4179  12
  10   0   2 466.855 13.3658   2
 -10   0  -2 427.285 10.1580   1
  10   0   2 431.679 15.8183  13
  10   0   2 465.025 16.1078  12
 -10   0  -2 474.086 16.2177  10
  10   0   2 437.280 10.2950   6
 -10   0  -2 488.665 15.2755   3
  10   0   2 434.337 14.0794   3
  10   0   3 282.691 12.6366  12
  10   0   3 265.539 8.91081   6
  10   0   3 252.537 12.4357  13
  10   0   3 248.212 8.86566   2
 -10   0  -3 261.165 8.35351   1
 -10   0  -3 256.557 11.5526   3
  10   0   3 259.495 10.8819   3
  10   0   4 933.888 26.4748  12
 -10   0  -4 950.154 27.1903   4
  10   0   4 898.680 24.8549   3
  10   0   4 895.385 23.0476   6
 -10   0  -4 905.683 22.4215   1
  10   0   4 922.954 26.9017  13
  10   0   5 271.036 13.1550  10
  10   0   5 282.896 12.8574   3
 -10   0  -5 268.606 14.2347   4
  10   0   5 272.721 13.4910  12
 -10   0  -5 291.557 11.2854   1
 -10   0  -5 297.680 13.1395   5
  10   0   5 285.943 12.2311   6
  10   0   5 308.244 14.7100  13
 -10   0  -6 80.7996 7.74324   1
  10   0   6 88.7707 9.04513   6
  10   0   6 87.8776 9.98001  13
 -10   0  -6 74.9747 8.13911   5
 -10   0  -7 45.3497 7.27110   5
  10   0   7 27.6406 9.20254  13
  10   0   7 36.6306 8.98917   6
 -10   0  -7 31.6138 9.54676   4
 -10   0  -7 44.2595 7.68420   1
 -10   0  -8 19.7724 7.83786   1
  10   0   8-0.81250 8.84992  13
  10   2  -8 64.7987 8.95529   9
 -10   2   8 57.7186 9.99093   7
  10   2  -8 77.9791 9.69344   1
  10   2  -7 255.593 13.3106   1
 -10   2   7 263.872 11.6776   4
  10   2  -6 34.9888 6.76977   1
 -10   2   6 30.3411 5.77892   4
 -10   2   6 38.1019 7.94753   6
 -10   2   6 36.8167 7.04457   3
  10   2  -5 48.7007 6.25481   1
 -10   2   5 47.0795 6.04645   4
 -10   2   5 49.2044 7.45614   9
 -10   2   5 42.3629 7.16121   6
 -10   2   5 47.8934 7.04476   3
  10   2  -4 4.48830 3.99207   1
 -10   2   4 9.22645 4.69722   4
 -10   2   4 8.49941 5.84295   9
 -10   2   4 5.31975 4.96085   6
 -10   2   4 1.78370 5.07681   3
  10   2  -3 202.391 7.79972   1
 -10   2   3 205.676 8.25049   6
 -10   2   3 194.371 9.82937   3
 -10   2   3 220.018 10.6086   9
 -10   2   2 137.011 5.41560   6
 -10   2   2 127.080 8.57452   9
 -10   2   2 133.902 8.23724   3
 -10   2   2 155.179 8.45238  13
 -10   2   1 889.771 23.6427   3
 -10   2   1 893.041 23.6895  13
 -10   2   1 887.508 24.1328  12
 -10   2   1 896.642 20.4745  11
 -10   2   0 523.298 16.0251  13
 -10   2   0 496.147 15.9075  12
 -10   2   0 485.089 15.7053   3
  10   2   0 487.104 14.0067   3
 -10   2  -1 343.675 13.0058  10
  10   2   1 337.007 11.0611   3
 -10   2  -1 325.042 12.5812   3
  10   2   1 349.385 13.7247  13
  10   2   1 351.621 14.2977  12
  10   2   2 520.190 18.0542  12
  10   2   2 501.848 17.4785  13
 -10   2  -2 493.457 16.4335  10
 -10   2  -2 510.911 11.3473   8
  10   2   2 495.190 11.9342   6
  10   2   2 505.703 14.6704   3
 -10   2  -2 496.995 16.7573   3
 -10   2  -3 183.207 10.5269   3
  10   2   3 197.302 8.93249   3
  10   2   3 182.011 7.36023   6
 -10   2  -3 190.583 7.32768   1
  10   2   3 165.872 10.5112  13
  10   2   3 172.616 10.9026  12
  10   2   4 464.628 15.2511   3
 -10   2  -4 443.932 17.0781   3
  10   2   4 451.398 17.3055  10
  10   2   4 478.834 17.8706  12
  10   2   4 453.350 17.5885  13
  10   2   4 427.868 13.9352   6
 -10   2  -4 445.974 13.7141   1
  10   2   5 188.399 12.3599  13
  10   2   5 176.399 10.2557   3
  10   2   5 189.107 9.99676   6
 -10   2  -5 193.757 9.45535   1
  10   2   6 9.89314 7.10366  13
 -10   2  -6 8.63389 7.43173   4
  10   2   6 4.19220 6.74108   6
 -10   2  -6 8.34884 5.88620   1
 -10   2  -7 28.7157 9.08467   4
  10   2   7 24.7042 9.30974  13
 -10   2  -7 36.0033 6.93043   5
 -10   2  -7 22.7075 7.12648   1
  10   4  -8 22.2933 8.61093   1
 -10   4   8 25.7949 8.86111   7
 -10   4   8 20.4541 7.81065   3
  10   4  -8 24.8190 7.34192   9
 -10   4   7 95.1701 10.3687   7
 -10   4   7 132.222 10.8969   3
 -10   4   7 103.606 9.16607   4
  10   4  -7 117.151 10.1586   1
  10   4  -6 140.941 9.66453   1
 -10   4   6 122.607 10.3940   6
 -10   4   6 145.491 10.7296   7
 -10   4   6 127.933 9.42354   4
 -10   4   6 130.419 10.3310   3
 -10   4   5 60.7387 7.67774   6
  10   4  -5 55.8403 6.58907   1
 -10   4   5 58.7993 7.62394   3
 -10   4   5 63.9644 7.48533   4
 -10   4   5 52.8231 8.09289   7
 -10   4   4 87.2617 7.68949   4
 -10   4   4 86.4386 8.22968   9
 -10   4   4 88.8339 8.10061   3
 -10   4   4 81.9123 8.00409   7
  10   4  -4 84.9319 6.65115   1
 -10   4   4 86.4296 7.30525   6
 -10   4   3 149.868 9.66874   9
  10   4  -3 173.099 8.07505   1
 -10   4   3 160.062 9.49523   3
 -10   4   3 146.083 9.51177   7
 -10   4   3 175.814 8.17097   6
 -10   4   2 112.591 8.57971   9
 -10   4   2 107.755 7.36703  13
 -10   4   2 103.485 5.63026   6
 -10   4   2 106.682 8.10580   3
 -10   4   2 111.080 8.20403   7
 -10   4   1 240.301 11.0015  12
 -10   4   1 267.278 10.6114  13
 -10   4   1 235.450 7.63487   6
 -10   4   1 257.181 11.2162   3
 -10   4   0 266.855 11.7040   3
 -10   4   0 283.131 11.0370  13
 -10   4   0 262.089 6.82949  11
 -10   4   0 281.885 11.1128  12
  10   4   1 587.732 19.8217  12
 -10   4  -1 577.637 18.7556   3
  10   4   1 576.009 14.7443   3
 -10   4  -1 552.688 17.2850  10
  10   4   2 626.659 16.3185   3
 -10   4  -2 650.676 20.4433   3
  10   4   2 658.904 21.3721  12
  10   4   2 626.352 15.5924   6
 -10   4  -2 612.560 18.4650  10
 -10   4  -3 71.2207 8.13659   3
  10   4   3 49.6273 5.12522   3
  10   4   3 61.9727 5.47350   6
  10   4   3 59.7934 8.07684  12
  10   4   3 82.5764 8.87346  10
 -10   4  -4 547.966 19.7268   3
  10   4   4 520.769 16.0745   3
  10   4   4 526.066 16.1402   6
 -10   4  -4 534.533 16.2572   1
 -10   4  -5 165.764 9.35922   1
  10   4   5 145.988 9.45785   6
  10   4   5 154.800 9.10431   3
  10   4   6 10.4373 6.39325   3
 -10   4  -6 1.99669 7.38223   4
 -10   4  -6 5.27082 6.20565   1
  10   4   6 15.7003 7.30580   6
 -10   4  -7 61.6405 8.72404   1
 -10   4  -7 50.6355 9.89782   4
  10   6  -8 4.91500 9.22886   1
 -10   6   7 32.6188 8.48338   7
  10   6  -7 23.8085 8.02240   1
 -10   6   6 100.553 10.0550   3
  10   6  -6 105.568 9.54655   1
 -10   6   6 125.675 10.5987   7
 -10   6   5 255.415 13.1793   4
  10   6  -5 243.217 12.2646   1
 -10   6   5 287.261 13.8858   3
 -10   6   5 246.500 12.5760   6
 -10   6   5 261.136 13.2867   7
 -10   6   4 256.739 13.0045   3
 -10   6   4 280.515 13.0207   7
 -10   6   4 272.107 13.1145   4
 -10   6   4 270.943 11.9207   6
 -10   6   3 221.469 11.2308   7
 -10   6   3 217.489 9.83839   6
 -10   6   3 203.546 11.3765   3
 -10   6   3 213.682 9.91659  13
 -10   6   2 10.8974 5.49982   7
 -10   6   2 14.8051 4.86608  13
 -10   6   2 16.1283 4.64497   6
 -10   6   2 13.1295 6.71207   9
 -10   6   2 12.1355 5.82007   3
 -10   6   1 320.929 13.6671   3
 -10   6   1 349.738 11.1026   6
 -10   6   1 332.016 11.9270  13
 -10   6   0 26.6051 6.21558   3
  10   6   0 28.1279 7.09159  12
 -10   6   0 30.3625 5.55973  12
 -10   6   0 22.5581 5.04160  13
 -10   6  -1 74.1482 7.87029   3
 -10   6  -1 46.6585 2.15181  11
 -10   6  -1 51.2822 5.70056  12
 -10   6  -1 51.6639 5.70850  10
  10   6   1 59.5273 7.54517  13
  10   6   2 331.510 9.48990   3
 -10   6  -2 339.425 14.8422   3
  10   6   2 343.640 11.1968   6
 -10   6  -2 322.407 11.7099  10
  10   6   2 319.001 14.2005  13
  10   6   3 214.439 7.88964   3
 -10   6  -3 187.786 11.7812   3
  10   6   3 200.941 12.2259  12
  10   6   3 192.129 11.7306  13
  10   6   3 190.782 8.86675   6
 -10   6  -4 406.811 17.5414   3
  10   6   4 400.075 12.8251   3
  10   6   4 427.291 17.5684  13
[truncated: 106,449 more chars]
